# Supplementary material for: Hypoxia increases microbial carbon assimilation of taurine in a seasonally anoxic fjord
Source: ISME J. 2026 Mar 17;20(1):wrag057. doi: 10.1093/ismejo/wrag057 (PMC13155104; doi:10.1093/ismejo/wrag057)
Supplement: DataS1_qSIP_stats_v2_wrag057 [file datas1_qsip_stats_v2_wrag057.xlsx]

## Sheet: Taurine amended inc. OXIC
ASV	Wlab	Wlight	Z	Gi	Mlight	Mheavymax	Mlab	A	A_CI_low	A_CI_high	Incorporator	Domain	Phylum	Class	Order	Family	Genus	Species	Relative abundance in untreated samples at oxic conditions (t0)	Relative abundance in untreated samples at hypoxic conditions (t0)	Number of reads	Relative abundance within the dataset	Preferred living conditions	Common taxa or not?
ASV1	1.68202	1.67836	0.00366348	0.386785	307.883	317.665	308.555	0.0679406	-0.0847627	0.206415	FALSE	Bacteria	Planctomycetota	Planctomycetes	Planctomycetales	Rubinisphaeraceae	unassigned Rubinisphaeraceae	unassigned Rubinisphaeraceae	24.3282	3.03666	121728	27.4208	oxic	Common
ASV4	1.68036	1.67899	0.00137631	0.394335	307.887	317.664	308.139	0.0255248	-0.156046	0.189312	FALSE	Bacteria	Planctomycetota	Planctomycetes	Planctomycetales	Rubinisphaeraceae	unassigned Rubinisphaeraceae	unassigned Rubinisphaeraceae	7.67579	0	50907	11.4675	oxic	Only oxic
ASV3	1.68697	1.68081	0.00616004	0.416209	307.897	317.664	309.026	0.11425	-0.00222861	0.224002	FALSE	Bacteria	Verrucomicrobiota	Verrucomicrobiae	Verrucomicrobiales	Rubritaleaceae	Haloferula	Haloferula_harenae	6.75539	0.141577	35061	7.89794	oxic	Common
ASV11	1.68262	1.68504	-0.00242955	0.466888	307.923	317.664	307.479	-0.0450679	-0.164496	0.0707844	FALSE	Bacteria	Verrucomicrobiota	Verrucomicrobiae	Verrucomicrobiales	Rubritaleaceae	Haloferula	Haloferula_harenae	3.71182	0	26217	5.90571	oxic	Only oxic
ASV5	1.68293	1.68191	0.00101963	0.429304	307.904	317.664	308.091	0.0189117	-0.123506	0.154221	FALSE	Bacteria	Alphaproteobacteria	Alphaproteobacteria	Caulobacterales	Hyphomonadaceae	unassigned Hyphomonadaceae	unassigned Hyphomonadaceae	5.99962	0.169007	17854	4.02184	oxic	Common
ASV10	1.67208	1.67057	0.00151188	0.293578	307.837	317.665	308.115	0.0280316	-0.105462	0.184714	FALSE	Bacteria	Bacteroidota	Bacteroidia	Flavobacteriales	Flavobacteriaceae	NS3a_marine_group	unassigned NS3a_marine_group	3.34075	4.04748	15807	3.56073	hypoxic	Common
ASV26	1.67978	1.67577	0.00401798	0.355774	307.867	317.665	308.606	0.0745085	-0.167556	0.348013	FALSE	Bacteria	Alphaproteobacteria	Alphaproteobacteria	Caulobacterales	Hyphomonadaceae	unassigned Hyphomonadaceae	unassigned Hyphomonadaceae	1.97631	0	15710	3.53888	oxic	Only oxic
ASV23	1.67018	1.67	0.000176272	0.286742	307.833	317.665	307.866	0.00326818	-0.167139	0.196066	FALSE	Bacteria	Bacteroidota	Bacteroidia	Flavobacteriales	Cryomorphaceae	Vicingus	unassigned Vicingus	2.48493	0.100218	13958	3.14422	oxic	Common
ASV17	1.68471	1.68476	-5.28116e-05	0.463518	307.921	317.664	307.911	-0.000979639	-0.0907716	0.0815896	FALSE	Bacteria	Actinobacteriota	Actinobacteria	Micrococcales	Microbacteriaceae	Candidatus_Aquiluna	unassigned Candidatus_Aquiluna	2.53842	0.936181	10790	2.43059	oxic	Common
ASV30	1.68421	1.68343	0.00077543	0.447579	307.913	317.664	308.055	0.0143833	-0.233935	0.222825	FALSE	Bacteria	Alphaproteobacteria	Alphaproteobacteria	Rhodobacterales	Rhodobacteraceae	unassigned Rhodobacteraceae	unassigned Rhodobacteraceae	1.98952	0.0352546	10380	2.33823	oxic	Common
ASV18	1.68224	1.68687	-0.00462794	0.488768	307.933	317.664	307.089	-0.0858541	-0.206129	0.0265649	FALSE	Bacteria	Alphaproteobacteria	Alphaproteobacteria	Rhodobacterales	Rhodobacteraceae	Lentibacter	unassigned Lentibacter	1.92968	1.92017	9919	2.23438	oxic	Common
ASV46	1.67101	1.66937	0.00164606	0.279137	307.829	317.665	308.133	0.0305184	-0.169962	0.247268	FALSE	Bacteria	Bacteroidota	Bacteroidia	Flavobacteriales	Flavobacteriaceae	NS5_marine_group	unassigned NS5_marine_group	1.50418	0.00576111	9013	2.03029	oxic	Common
ASV13	1.68185	1.68226	-0.00041193	0.433557	307.906	317.664	307.831	-0.00764045	-0.150391	0.113787	FALSE	Bacteria	Actinobacteriota	Actinobacteria	Micrococcales	Microbacteriaceae	Candidatus_Aquiluna	Candidatus_Aquiluna	1.89277	1.73508	8131	1.83161	oxic	Common
ASV36	1.67022	1.66298	0.0072364	0.202669	307.792	317.665	309.131	0.134143	-0.048733	0.333227	FALSE	Bacteria	Bacteroidota	Bacteroidia	Flavobacteriales	Flavobacteriaceae	Polaribacter	unassigned Polaribacter	0.976265	0.0161225	8119	1.82891	oxic	Common
ASV39	1.67595	1.6718	0.00414659	0.30827	307.844	317.665	308.607	0.0768841	-0.118265	0.309738	FALSE	Bacteria	Gammaproteobacteria	Gammaproteobacteria	Alteromonadales	Pseudoalteromonadaceae	Pseudoalteromonas	unassigned Pseudoalteromonas	1.04677	0.00550315	7848	1.76786	oxic	Common
ASV16	1.68801	1.6808	0.00721221	0.41608	307.897	317.664	309.219	0.133765	-0.109614	0.377011	FALSE	Bacteria	Actinobacteriota	Actinobacteria	Micrococcales	Microbacteriaceae	ML602J-51	unassigned ML602J-51	2.13256	1.32273	7426	1.6728	oxic	Common
ASV38	1.68233	1.6742	0.00812414	0.337062	307.858	317.665	309.352	0.150645	-0.113639	0.421286	FALSE	Bacteria	Alphaproteobacteria	Alphaproteobacteria	Rhodobacterales	Rhodobacteraceae	unassigned Rhodobacteraceae	unassigned Rhodobacteraceae	1.20294	0.00214967	7360	1.65793	oxic	Common
ASV41	1.67165	1.67239	-0.000738564	0.315378	307.847	317.665	307.711	-0.0136943	-0.179035	0.151809	FALSE	Bacteria	Bacteroidota	Bacteroidia	Cytophagales	Cyclobacteriaceae	Algoriphagus	Algoriphagus_sp.	0.956289	0.00997446	6863	1.54598	oxic	Common
ASV15	1.69087	1.69003	0.00083582	0.526639	307.952	317.664	308.105	0.0155075	-0.0721462	0.103155	FALSE	Bacteria	Actinobacteriota	Actinobacteria	PeM15	PeM15	PeM15	unassigned PeM15	1.32753	1.54084	6478	1.45925	hypoxic	Common
ASV21	1.68276	1.68152	0.00123218	0.424731	307.902	317.664	308.127	0.0228537	-0.168206	0.200099	FALSE	Bacteria	Actinobacteriota	Actinobacteria	PeM15	PeM15	PeM15	unassigned PeM15	0.908805	1.3898	5072	1.14253	hypoxic	Common
ASV14	1.67917	1.6847	-0.00553148	0.462742	307.921	317.664	306.91	-0.102607	-0.31978	0.0778175	FALSE	Bacteria	Verrucomicrobiota	Verrucomicrobiae	Verrucomicrobiales	Rubritaleaceae	Persicirhabdus	unassigned Persicirhabdus	0.923448	0.556549	4709	1.06076	oxic	Common
ASV33	1.68131	1.67657	0.00474651	0.365346	307.872	317.665	308.744	0.0880206	-0.107133	0.308216	FALSE	Bacteria	Verrucomicrobiota	Verrucomicrobiae	Opitutales	Puniceicoccaceae	Lentimonas	unassigned Lentimonas	0.696945	0.0364584	4704	1.05964	oxic	Common
ASV58	1.67741	1.67861	-0.00119858	0.389845	307.884	317.665	307.665	-0.0222283	-0.162999	0.118519	FALSE	Bacteria	Gammaproteobacteria	Gammaproteobacteria	Cellvibrionales	Cellvibrionaceae	unassigned Cellvibrionaceae	unassigned Cellvibrionaceae	0.571166	0.000816874	3810	0.858251	oxic	Common
ASV98	1.67183	1.67058	0.00125277	0.29365	307.837	317.665	308.067	0.0232275	-0.123812	0.193071	FALSE	Bacteria	Bdellovibrionota	Oligoflexia	Oligoflexales	unassigned Oligoflexales	unassigned Oligoflexales	unassigned Oligoflexales	0.520804	0.00305253	3672	0.827165	oxic	Common
ASV77	1.67425	1.67418	6.88148e-05	0.336769	307.858	317.665	307.871	0.00127602	-0.0932397	0.0957797	FALSE	Bacteria	Gammaproteobacteria	Gammaproteobacteria	Alteromonadales	Pseudoalteromonadaceae	Pseudoalteromonas	unassigned Pseudoalteromonas	0.483985	0.00743785	3614	0.8141	oxic	Common
ASV49	1.68096	1.67834	0.00261785	0.386614	307.883	317.665	308.363	0.0485489	-0.156204	0.24916	FALSE	Bacteria	Gammaproteobacteria	Gammaproteobacteria	Burkholderiales	Alcaligenaceae	unassigned Alcaligenaceae	unassigned Alcaligenaceae	0.538579	0.267419	3210	0.723093	oxic	Common
ASV40	1.67286	1.6758	-0.00293625	0.356193	307.868	317.665	307.328	-0.0544493	-0.284511	0.149084	FALSE	Bacteria	Bacteroidota	Bacteroidia	Chitinophagales	Saprospiraceae	unassigned Saprospiraceae	unassigned Saprospiraceae	0.560925	0.0107483	3125	0.703946	oxic	Common
ASV57	1.67717	1.67838	-0.00121677	0.387096	307.883	317.665	307.66	-0.0225655	-0.165781	0.101394	FALSE	Bacteria	Bacteroidota	Bacteroidia	Flavobacteriales	Cryomorphaceae	Owenweeksia	Cryomorphaceae_bacterium	0.400527	0.0673706	2847	0.641323	oxic	Common
ASV70	1.66822	1.66828	-6.02026e-05	0.266075	307.823	317.665	307.812	-0.00111614	-0.248263	0.262311	FALSE	Bacteria	Bacteroidota	Bacteroidia	Flavobacteriales	unassigned Flavobacteriales	unassigned Flavobacteriales	unassigned Flavobacteriales	0.485001	0.0228725	2827	0.636818	oxic	Common
ASV60	1.66846	1.65756	0.0109049	0.137723	307.759	317.665	309.784	0.202124	-0.0996564	0.573046	FALSE	Bacteria	Bacteroidota	Bacteroidia	Flavobacteriales	Flavobacteriaceae	NS5_marine_group	unassigned NS5_marine_group	0.50159	0.292355	2688	0.605506	oxic	Common
ASV20	1.66947	1.6712	-0.00173023	0.301063	307.84	317.665	307.522	-0.0320805	-0.362726	0.337103	FALSE	Bacteria	Bacteroidota	Bacteroidia	Flavobacteriales	Cryomorphaceae	unassigned Cryomorphaceae	unassigned Cryomorphaceae	0.400443	0.752728	2013	0.453454	hypoxic	Common
ASV101	1.66985	1.67104	-0.00119029	0.299227	307.839	317.665	307.62	-0.0220694	-0.195601	0.139677	FALSE	Bacteria	Bacteroidota	Bacteroidia	Flavobacteriales	Flavobacteriaceae	unassigned Flavobacteriaceae	unassigned Flavobacteriaceae	0.22117	0.00494424	1966	0.442867	oxic	Common
ASV131	1.66544	1.65177	0.0136741	0.0683943	307.725	317.665	310.272	0.253426	-0.0388882	0.5667	FALSE	Bacteria	Bacteroidota	Bacteroidia	Flavobacteriales	Flavobacteriaceae	Polaribacter	unassigned Polaribacter	0.278219	0	1795	0.404347	oxic	Only oxic
ASV37	1.66888	1.66702	0.00185986	0.251056	307.816	317.665	308.159	0.0344802	-0.470924	0.539286	FALSE	Bacteria	Bacteroidota	Bacteroidia	Flavobacteriales	Flavobacteriaceae	NS5_marine_group	unassigned NS5_marine_group	0.286091	1.19973	1607	0.361997	hypoxic	Common
ASV89	1.68421	1.6736	0.0106081	0.329879	307.855	317.665	309.806	0.196701	-0.107097	0.620607	FALSE	Bacteria	Gammaproteobacteria	Gammaproteobacteria	Oceanospirillales	Oleiphilaceae	Oleiphilus	unassigned Oleiphilus	0.256212	0.0489694	1319	0.297122	oxic	Common
ASV76	1.69072	1.6864	0.00431739	0.483116	307.931	317.664	308.719	0.0800914	-0.0939571	0.248344	FALSE	Bacteria	Verrucomicrobiota	Verrucomicrobiae	Chthoniobacterales	Chthoniobacteraceae	LD29	unassigned LD29	0.263492	0.0125541	1279	0.288111	oxic	Common
ASV85	1.66896	1.67859	-0.00962918	0.389575	307.884	317.665	306.118	-0.178578	-0.47203	0.0975151	FALSE	Bacteria	Verrucomicrobiota	Verrucomicrobiae	Verrucomicrobiales	Rubritaleaceae	Roseibacillus	unassigned Roseibacillus	0.182404	0.0406287	855	0.1926	oxic	Common
ASV86	1.67125	1.66042	0.0108268	0.172046	307.776	317.665	309.783	0.200687	-0.0678976	0.498016	FALSE	Bacteria	Bacteroidota	Bacteroidia	Flavobacteriales	Flavobacteriaceae	Ulvibacter	unassigned Ulvibacter	0.110543	0.483245	854	0.192374	hypoxic	Common
ASV111	1.67817	1.67691	0.00125912	0.369459	307.874	317.665	308.105	0.0233498	-0.0314273	0.0848647	FALSE	Bacteria	Bacteroidota	Bacteroidia	Chitinophagales	unassigned Chitinophagales	unassigned Chitinophagales	unassigned Chitinophagales	0.122731	0.0052022	847	0.190798	oxic	Common
ASV190	1.66994	1.67781	-0.00786652	0.380192	307.88	317.665	306.436	-0.145885	-0.270536	-0.021613	FALSE	Bacteria	Gammaproteobacteria	Gammaproteobacteria	Piscirickettsiales	Piscirickettsiaceae	Candidatus_Endoecteinascidia	unassigned Candidatus_Endoecteinascidia	0.135343	0.000343947	784	0.176606	oxic	Common
ASV100	1.68327	1.67325	0.01002	0.325667	307.853	317.665	309.696	0.185795	-0.0959885	0.466985	FALSE	Bacteria	Bacteroidota	Bacteroidia	Cytophagales	Flammeovirgaceae	Rapidithrix	unassigned Rapidithrix	0.0982697	0.00232164	525	0.118263	oxic	Common
ASV358	1.6742	1.70635	-0.0321555	0.722072	308.049	317.664	302.244	-0.597075	-0.828339	-0.342002	FALSE	Bacteria	Campilobacterota	Campylobacteria	Campylobacterales	Arcobacteraceae	Halarcobacter	Arcobacter_sp.	0.0635664	0.0178852	235	0.0529368	oxic	Common

## Sheet: Taurine amended inc. HYPOXIC
ASV	Wlab	Wlight	Z	Gi	Mlight	Mheavymax	Mlab	A	A_CI_low	A_CI_high	Incorporator	Domain	Phylum	Class	Order	Family	Genus	Species	Relative abundance in untreated samples at oxic conditions (t0)	Relative abundance in untreated samples at hypoxic conditions (t0)	Number of reads	Relative abundance within the dataset	Preferred living conditions	Common taxa or not?
ASV9	1.67868	1.6751	0.00357294	0.347851	307.864	317.665	308.52	0.0662544	0.00741639	0.132252	TRUE	Bacteria	Bacteroidota	Bacteroidia	Flavobacteriales	Flavobacteriaceae	unassigned Flavobacteriaceae	unassigned Flavobacteriaceae	0.0071946	4.31559	50894	6.30199	hypoxic	Common
ASV10	1.68113	1.67761	0.00351625	0.377867	307.878	317.665	308.524	0.0652085	0.00220509	0.141754	TRUE	Bacteria	Bacteroidota	Bacteroidia	Flavobacteriales	Flavobacteriaceae	NS3a_marine_group	unassigned NS3a_marine_group	3.34075	4.04748	34263	4.24264	hypoxic	Common
ASV43	1.68139	1.67771	0.00368782	0.378996	307.879	317.665	308.556	0.0683905	0.00488757	0.134258	TRUE	Bacteria	Campilobacterota	Campylobacteria	Campylobacterales	Sulfurimonadaceae	Sulfurimonas	unassigned Sulfurimonas	0.00372426	1.08223	14361	1.77826	hypoxic	Common
ASV63	1.68147	1.67645	0.00501344	0.364009	307.872	317.665	308.792	0.0929702	0.0270398	0.167146	TRUE	Bacteria	Gammaproteobacteria	Gammaproteobacteria	Legionellales	Legionellaceae	unassigned Legionellaceae	unassigned Legionellaceae	0.00321641	0.956688	13381	1.65691	hypoxic	Common
ASV37	1.68022	1.67596	0.00426004	0.358067	307.869	317.665	308.651	0.0789977	0.00915863	0.164156	TRUE	Bacteria	Bacteroidota	Bacteroidia	Flavobacteriales	Flavobacteriaceae	NS5_marine_group	unassigned NS5_marine_group	0.286091	1.19973	11565	1.43205	hypoxic	Common
ASV42	1.67696	1.67088	0.00607652	0.297288	307.838	317.665	308.958	0.112665	0.0290004	0.205566	TRUE	Bacteria	Bacteroidota	Bacteroidia	Flavobacteriales	Flavobacteriaceae	unassigned Flavobacteriaceae	unassigned Flavobacteriaceae	0	0.960687	11178	1.38413	hypoxic	Only hypoxic
ASV17	1.68698	1.68211	0.00486852	0.431778	307.905	317.664	308.796	0.0903006	0.0124253	0.170721	TRUE	Bacteria	Actinobacteriota	Actinobacteria	Micrococcales	Microbacteriaceae	Candidatus_Aquiluna	unassigned Candidatus_Aquiluna	2.53842	0.936181	9986	1.23652	oxic	Common
ASV48	1.68183	1.67809	0.00373518	0.38362	307.881	317.665	308.567	0.0692696	0.00554705	0.148391	TRUE	Bacteria	Bacteroidota	Bacteroidia	Flavobacteriales	NS9_marine_group	NS9_marine_group	unassigned NS9_marine_group	0	0.510933	6947	0.860218	hypoxic	Only hypoxic
ASV61	1.67873	1.67125	0.00747916	0.301691	307.841	317.665	309.218	0.138673	0.0481741	0.235408	TRUE	Bacteria	Bacteroidota	Bacteroidia	Flavobacteriales	Flavobacteriaceae	Lutibacter	unassigned Lutibacter	0	0.633507	6478	0.802144	hypoxic	Only hypoxic
ASV86	1.68028	1.67224	0.00803748	0.313549	307.847	317.665	309.326	0.149029	0.0555559	0.236759	TRUE	Bacteria	Bacteroidota	Bacteroidia	Flavobacteriales	Flavobacteriaceae	Ulvibacter	unassigned Ulvibacter	0.110543	0.483245	4277	0.529603	hypoxic	Common
ASV59	1.68167	1.67809	0.00358654	0.383549	307.881	317.665	308.539	0.0665132	0.00253437	0.130818	TRUE	Bacteria	Planctomycetota	Planctomycetes	Planctomycetales	Gimesiaceae	Gimesia	unassigned Gimesia	0	0.297772	3858	0.47772	hypoxic	Only hypoxic
ASV96	1.68033	1.67547	0.00486653	0.352198	307.866	317.665	308.76	0.0902431	0.0103038	0.172954	TRUE	Bacteria	Bacteroidota	Bacteroidia	Sphingobacteriales	NS11-12_marine_group	NS11-12_marine_group	unassigned NS11-12_marine_group	0	0.298503	3616	0.447754	hypoxic	Only hypoxic
ASV110	1.68037	1.67225	0.00811569	0.313717	307.847	317.665	309.341	0.150479	0.0621387	0.239318	TRUE	Bacteria	Bacteroidota	Kapabacteria	Kapabacteriales	Kapabacteriales	Kapabacteriales	unassigned Kapabacteriales	0	0.227005	3189	0.394881	hypoxic	Only hypoxic
ASV60	1.68011	1.6721	0.00801072	0.311898	307.846	317.665	309.321	0.148532	0.0757607	0.241779	TRUE	Bacteria	Bacteroidota	Bacteroidia	Flavobacteriales	Flavobacteriaceae	NS5_marine_group	unassigned NS5_marine_group	0.50159	0.292355	2815	0.34857	oxic	Common
ASV135	1.68257	1.6649	0.0176709	0.225693	307.803	317.665	311.07	0.327585	0.165296	0.483967	TRUE	Bacteria	Alphaproteobacteria	Alphaproteobacteria	Kordiimonadales	unassigned Kordiimonadales	unassigned Kordiimonadales	unassigned Kordiimonadales	0	0.196136	2145	0.265606	hypoxic	Only hypoxic
ASV163	1.67805	1.66493	0.0131164	0.226048	307.803	317.665	310.228	0.243154	0.131243	0.355052	TRUE	Bacteria	Bacteroidota	Bacteroidia	Flavobacteriales	Flavobacteriaceae	Tenacibaculum	unassigned Tenacibaculum	0.0343648	0.234056	2144	0.265483	hypoxic	Common
ASV146	1.6806	1.67399	0.0066074	0.334476	307.857	317.665	309.072	0.122519	0.00752997	0.235795	TRUE	Bacteria	Bacteroidota	Bacteroidia	Flavobacteriales	Crocinitomicaceae	Fluviicola	unassigned Fluviicola	0	0.148069	1626	0.201341	hypoxic	Only hypoxic
ASV153	1.68092	1.6751	0.00582537	0.347778	307.863	317.665	308.934	0.108022	0.000498609	0.215737	TRUE	Bacteria	Bacteroidota	Bacteroidia	Flavobacteriales	Flavobacteriaceae	NS5_marine_group	unassigned NS5_marine_group	0	0.162945	1609	0.199236	hypoxic	Only hypoxic
ASV124	1.67819	1.67141	0.00677737	0.303603	307.842	317.665	309.09	0.125661	0.0641439	0.1874	TRUE	Bacteria	Bacteroidota	Bacteroidia	Sphingobacteriales	NS11-12_marine_group	NS11-12_marine_group	unassigned NS11-12_marine_group	0	0.144114	1501	0.185863	hypoxic	Only hypoxic
ASV125	1.68098	1.6722	0.00877812	0.313034	307.846	317.665	309.462	0.162762	0.0108309	0.322323	TRUE	Bacteria	Bacteroidota	Bacteroidia	Sphingobacteriales	NS11-12_marine_group	NS11-12_marine_group	unassigned NS11-12_marine_group	0	0.115953	1486	0.184005	hypoxic	Only hypoxic
ASV198	1.67832	1.66492	0.013405	0.225888	307.803	317.665	310.281	0.248503	0.135115	0.367956	TRUE	Bacteria	Bacteroidota	Bacteroidia	Flavobacteriales	Flavobacteriaceae	NS4_marine_group	unassigned NS4_marine_group	0	0.139986	1157	0.143266	hypoxic	Only hypoxic
ASV184	1.67958	1.66645	0.0131239	0.244228	307.812	317.665	310.236	0.243301	0.154191	0.348187	TRUE	Bacteria	Gammaproteobacteria	Gammaproteobacteria	Ectothiorhodospirales	Ectothiorhodospiraceae	unassigned Ectothiorhodospiraceae	unassigned Ectothiorhodospiraceae	0	0.160709	1143	0.141533	hypoxic	Only hypoxic
ASV133	1.68173	1.67347	0.00825718	0.328335	307.854	317.665	309.373	0.153108	0.0483922	0.277107	TRUE	Bacteria	Bacteroidota	Bacteroidia	Flavobacteriales	Cryomorphaceae	unassigned Cryomorphaceae	unassigned Cryomorphaceae	0	0.0869756	1053	0.130389	hypoxic	Only hypoxic
ASV2	1.68254	1.68402	-0.00148554	0.454625	307.916	317.664	307.645	-0.0275556	-0.105515	0.0564208	FALSE	Bacteria	Gammaproteobacteria	Gammaproteobacteria	Thiomicrospirales	Thioglobaceae	SUP05_cluster	unassigned SUP05_cluster	0.117991	25.4573	157866	19.5479	hypoxic	Common
ASV1	1.68421	1.68332	0.000894492	0.446173	307.912	317.664	308.076	0.0165916	-0.0402734	0.0761323	FALSE	Bacteria	Planctomycetota	Planctomycetes	Planctomycetales	Rubinisphaeraceae	unassigned Rubinisphaeraceae	unassigned Rubinisphaeraceae	24.3282	3.03666	38562	4.77497	oxic	Common
ASV12	1.68178	1.67971	0.00207217	0.403011	307.891	317.664	308.271	0.038431	-0.0468544	0.123713	FALSE	Bacteria	Gammaproteobacteria	Gammaproteobacteria	SAR86_clade	SAR86_clade	SAR86_clade	SAR86_cluster	0.17504	3.27481	35500	4.39582	hypoxic	Common
ASV22	1.67993	1.67664	0.00329174	0.366273	307.873	317.665	308.477	0.0610431	-0.00307608	0.13284	FALSE	Bacteria	Bacteroidota	Bacteroidia	Flavobacteriales	Crocinitomicaceae	Crocinitomix	unassigned Crocinitomix	0.00372426	1.99287	22831	2.82707	hypoxic	Common
ASV24	1.6821	1.67916	0.00294301	0.396428	307.888	317.664	308.427	0.0545808	-0.0142874	0.123442	FALSE	Bacteria	Bacteroidota	Bacteroidia	Flavobacteriales	Flavobacteriaceae	unassigned Flavobacteriaceae	unassigned Flavobacteriaceae	0.00372426	1.74544	20346	2.51936	hypoxic	Common
ASV13	1.68531	1.68251	0.0028085	0.436475	307.907	317.664	308.421	0.0520924	-0.00633126	0.110514	FALSE	Bacteria	Actinobacteriota	Actinobacteria	Micrococcales	Microbacteriaceae	Candidatus_Aquiluna	Candidatus_Aquiluna	1.89277	1.73508	19290	2.3886	oxic	Common
ASV35	1.67974	1.6771	0.00264431	0.371739	307.875	317.665	308.361	0.0490377	-0.0157525	0.126165	FALSE	Bacteria	Bacteroidota	Bacteroidia	Flavobacteriales	Crocinitomicaceae	Crocinitomix	unassigned Crocinitomix	0.00110035	1.5279	18033	2.23295	hypoxic	Common
ASV29	1.68312	1.6804	0.00272408	0.411242	307.895	317.664	308.394	0.0505227	-0.00415803	0.110599	FALSE	Bacteria	Gammaproteobacteria	Gammaproteobacteria	Methylococcales	Methylomonadaceae	Methyloprofundus	unassigned Methyloprofundus	0	1.68276	18020	2.23134	hypoxic	Only hypoxic
ASV6	1.68551	1.68321	0.00230165	0.444878	307.912	317.664	308.333	0.0426925	-0.0346481	0.116656	FALSE	Bacteria	Verrucomicrobiota	Verrucomicrobiae	Verrucomicrobiales	DEV007	DEV007	unassigned DEV007	0.00143892	1.05196	17113	2.11903	hypoxic	Common
ASV18	1.68782	1.68776	6.48095e-05	0.499372	307.939	317.664	307.951	0.00120234	-0.0521936	0.0606942	FALSE	Bacteria	Alphaproteobacteria	Alphaproteobacteria	Rhodobacterales	Rhodobacteraceae	Lentibacter	unassigned Lentibacter	1.92968	1.92017	16182	2.00375	oxic	Common
ASV31	1.68746	1.68946	-0.00199408	0.519721	307.949	317.664	307.585	-0.0369966	-0.134184	0.0737261	FALSE	Bacteria	Alphaproteobacteria	Alphaproteobacteria	Rhodobacterales	Rhodobacteraceae	unassigned Rhodobacteraceae	unassigned Rhodobacteraceae	0.00304712	1.44135	15474	1.91608	hypoxic	Common
ASV15	1.69057	1.69227	-0.00170667	0.553431	307.966	317.664	307.655	-0.031668	-0.112199	0.0488659	FALSE	Bacteria	Actinobacteriota	Actinobacteria	PeM15	PeM15	PeM15	unassigned PeM15	1.32753	1.54084	15199	1.88203	hypoxic	Common
ASV52	1.68988	1.69402	-0.00413854	0.574375	307.976	317.664	307.223	-0.0767986	-0.186743	0.0203124	FALSE	Bacteria	Bdellovibrionota	Bdellovibrionia	Bdellovibrionales	Bdellovibrionaceae	OM27_clade	unassigned OM27_clade	0.0016082	0.94091	14915	1.84686	hypoxic	Common
ASV21	1.68639	1.68608	0.000302156	0.479335	307.929	317.664	307.984	0.0056052	-0.0534118	0.0704812	FALSE	Bacteria	Actinobacteriota	Actinobacteria	PeM15	PeM15	PeM15	unassigned PeM15	0.908805	1.3898	14701	1.82036	hypoxic	Common
ASV50	1.68592	1.68684	-0.000925106	0.488426	307.933	317.664	307.764	-0.0171619	-0.0655933	0.0333809	FALSE	Bacteria	Gammaproteobacteria	Gammaproteobacteria	Cellvibrionales	Halieaceae	Halioglobus	unassigned Halioglobus	0	0.917221	12449	1.54151	hypoxic	Only hypoxic
ASV16	1.68871	1.68857	0.00014142	0.509142	307.944	317.664	307.969	0.00262371	-0.0537113	0.0649908	FALSE	Bacteria	Actinobacteriota	Actinobacteria	Micrococcales	Microbacteriaceae	ML602J-51	unassigned ML602J-51	2.13256	1.32273	12218	1.5129	oxic	Common
ASV32	1.68034	1.67682	0.00351433	0.368401	307.874	317.665	308.519	0.0651713	-0.00507314	0.145023	FALSE	Bacteria	Bacteroidota	Bacteroidia	Flavobacteriales	Cryomorphaceae	unassigned Cryomorphaceae	unassigned Cryomorphaceae	0.390624	0.818637	10845	1.34289	hypoxic	Common
ASV45	1.68167	1.67816	0.00350708	0.38447	307.882	317.665	308.525	0.0650396	-0.0949457	0.225214	FALSE	Bacteria	Gammaproteobacteria	Gammaproteobacteria	Methylococcales	Methylomonadaceae	Methyloprofundus	Methyloprofundus_sedimenti	0.000931066	1.01813	10580	1.31008	hypoxic	Common
ASV20	1.68305	1.68162	0.001425	0.425906	307.902	317.664	308.163	0.0264302	-0.0290111	0.0956915	FALSE	Bacteria	Bacteroidota	Bacteroidia	Flavobacteriales	Cryomorphaceae	unassigned Cryomorphaceae	unassigned Cryomorphaceae	0.400443	0.752728	9263	1.147	hypoxic	Common
ASV34	1.68843	1.68624	0.00218592	0.481196	307.93	317.664	308.329	0.0405505	-0.0154023	0.103362	FALSE	Bacteria	Actinobacteriota	Acidimicrobiia	Microtrichales	Microtrichaceae	Sva0996_marine_group	unassigned Sva0996_marine_group	0.000931066	0.819454	8151	1.0093	hypoxic	Common
ASV27	1.68398	1.68312	0.000858654	0.4438	307.911	317.664	308.068	0.0159268	-0.0427657	0.0777848	FALSE	Bacteria	Verrucomicrobiota	Verrucomicrobiae	Verrucomicrobiales	Rubritaleaceae	Roseibacillus	unassigned Roseibacillus	0.00677139	0.585011	7642	0.946277	hypoxic	Common
ASV14	1.68313	1.6816	0.00152344	0.425686	307.902	317.664	308.181	0.0282561	-0.0321493	0.0948791	FALSE	Bacteria	Verrucomicrobiota	Verrucomicrobiae	Verrucomicrobiales	Rubritaleaceae	Persicirhabdus	unassigned Persicirhabdus	0.923448	0.556549	7534	0.932904	oxic	Common
ASV72	1.68659	1.6943	-0.00771083	0.577722	307.978	317.664	306.576	-0.143091	-0.43974	0.139198	FALSE	Bacteria	Gammaproteobacteria	Gammaproteobacteria	Oceanospirillales	Pseudohongiellaceae	Pseudohongiella	unassigned Pseudohongiella	0.0992854	0.716098	7429	0.919902	hypoxic	Common
ASV47	1.68462	1.68358	0.00104282	0.449336	307.914	317.664	308.105	0.019343	-0.119965	0.148337	FALSE	Bacteria	Actinobacteriota	Actinobacteria	Frankiales	Sporichthyaceae	hgcI_clade	unassigned hgcI_clade	0.0215838	0.782393	6868	0.850436	hypoxic	Common
ASV108	1.68593	1.68774	-0.00181787	0.499202	307.939	317.664	307.607	-0.033725	-0.228217	0.149884	FALSE	Bacteria	Gammaproteobacteria	Gammaproteobacteria	Oceanospirillales	Pseudohongiellaceae	Pseudohongiella	unassigned Pseudohongiella	0	0.590858	6314	0.781836	hypoxic	Only hypoxic
ASV51	1.68709	1.6856	0.00149073	0.473558	307.926	317.664	308.198	0.0276535	-0.0292699	0.090084	FALSE	Bacteria	Actinobacteriota	Actinobacteria	PeM15	PeM15	PeM15	metagenome	0.354397	0.605562	6074	0.752118	hypoxic	Common
ASV54	1.68182	1.67819	0.00362536	0.384805	307.882	317.665	308.547	0.0672333	-0.0132028	0.149657	FALSE	Bacteria	Bacteroidota	Bacteroidia	Flavobacteriales	Cryomorphaceae	unassigned Cryomorphaceae	unassigned Cryomorphaceae	0.00304712	0.486341	5627	0.696768	hypoxic	Common
ASV73	1.68194	1.68363	-0.00169222	0.449944	307.914	317.664	307.605	-0.0313888	-0.177443	0.107152	FALSE	Bacteria	Gammaproteobacteria	Gammaproteobacteria	SAR86_clade	SAR86_clade	SAR86_clade	unassigned SAR86_clade	0	0.559215	5542	0.686243	hypoxic	Only hypoxic
ASV44	1.68613	1.68538	0.000745735	0.470903	307.925	317.664	308.061	0.0138335	-0.0609738	0.0939506	FALSE	Bacteria	Alphaproteobacteria	Alphaproteobacteria	Rhizobiales	Rhizobiaceae	Hoeflea	unassigned Hoeflea	0	0.747655	5366	0.664449	hypoxic	Only hypoxic
ASV56	1.67991	1.681	-0.0010873	0.418471	307.899	317.664	307.699	-0.0201663	-0.0857934	0.0521353	FALSE	Bacteria	Alphaproteobacteria	Alphaproteobacteria	SAR11_clade	Clade_I	Clade_Ia	unassigned Clade_Ia	0.216261	1.02053	4489	0.555854	hypoxic	Common
ASV64	1.68903	1.69213	-0.00310002	0.551696	307.965	317.664	307.4	-0.0575219	-0.150129	0.0277829	FALSE	Bacteria	Alphaproteobacteria	Alphaproteobacteria	Puniceispirillales	unassigned Puniceispirillales	unassigned Puniceispirillales	unassigned Puniceispirillales	0.000338569	0.387585	4345	0.538023	hypoxic	Common
ASV67	1.68229	1.6797	0.00258848	0.402847	307.891	317.664	308.365	0.0480066	-0.0237141	0.121946	FALSE	Bacteria	Gammaproteobacteria	Gammaproteobacteria	Arenicellales	Arenicellaceae	Arenicella	unassigned Arenicella	0.0107496	0.323654	3804	0.471033	hypoxic	Common
ASV71	1.68291	1.68339	-0.00047574	0.447033	307.913	317.664	307.826	-0.00882436	-0.13244	0.120918	FALSE	Bacteria	Gammaproteobacteria	Gammaproteobacteria	Burkholderiales	Methylophilaceae	OM43_clade	Methylophilales_bacterium	0.0181981	0.505903	3609	0.446887	hypoxic	Common
ASV79	1.68354	1.68416	-0.000620527	0.456267	307.917	317.664	307.804	-0.0115103	-0.0855138	0.0617368	FALSE	Bacteria	Bacteroidota	Bacteroidia	Flavobacteriales	NS9_marine_group	NS9_marine_group	seawater_metagenome	0	0.203961	3240	0.401196	hypoxic	Only hypoxic
ASV83	1.67858	1.67336	0.00522033	0.326921	307.853	317.665	308.814	0.0967974	-0.000527317	0.209841	FALSE	Bacteria	Bacteroidota	Bacteroidia	Chitinophagales	Saprospiraceae	unassigned Saprospiraceae	unassigned Saprospiraceae	0	0.267935	3138	0.388565	hypoxic	Only hypoxic
ASV75	1.68647	1.69608	-0.00961002	0.599078	307.988	317.664	306.243	-0.17835	-0.309389	-0.0602688	FALSE	Bacteria	Gammaproteobacteria	Gammaproteobacteria	Burkholderiales	Nitrosomonadaceae	Nitrosomonas	unassigned Nitrosomonas	0	0.401343	3015	0.373335	hypoxic	Only hypoxic
ASV65	1.68199	1.68145	0.000544267	0.423826	307.901	317.664	308.001	0.0100947	-0.0522065	0.0723919	FALSE	Bacteria	Gammaproteobacteria	Gammaproteobacteria	Diplorickettsiales	Diplorickettsiaceae	Rickettsiella	unassigned Rickettsiella	0.0145585	0.216257	2999	0.371354	hypoxic	Common
ASV62	1.68588	1.68588	-1.91396e-06	0.47688	307.928	317.664	307.927	-3.55049e-05	-0.0671995	0.0697635	FALSE	Bacteria	Actinobacteriota	Actinobacteria	Frankiales	Sporichthyaceae	hgcI_clade	Candidatus_Planktophila	0	0.344205	2815	0.34857	hypoxic	Only hypoxic
ASV93	1.68424	1.68489	-0.000654028	0.465056	307.922	317.664	307.802	-0.0121321	-0.0648558	0.041059	FALSE	Bacteria	Bacteroidota	Rhodothermia	Rhodothermales	Rhodothermaceae	unassigned Rhodothermaceae	unassigned Rhodothermaceae	0	0.238312	2774	0.343493	hypoxic	Only hypoxic
ASV122	1.68321	1.68104	0.00217258	0.418926	307.899	317.664	308.297	0.0402951	-0.0895398	0.176551	FALSE	Bacteria	Desulfobacterota	Desulfobacteria	Desulfatiglandales	Desulfatiglandaceae	Desulfatiglans	unassigned Desulfatiglans	0.000677139	0.223136	2736	0.338787	hypoxic	Common
ASV49	1.68525	1.68585	-0.000598735	0.476529	307.927	317.664	307.818	-0.0111068	-0.0803191	0.0639772	FALSE	Bacteria	Gammaproteobacteria	Gammaproteobacteria	Burkholderiales	Alcaligenaceae	unassigned Alcaligenaceae	unassigned Alcaligenaceae	0.538579	0.267419	2656	0.328881	oxic	Common
ASV102	1.68395	1.68368	0.000276275	0.450521	307.914	317.664	307.965	0.0051246	-0.104571	0.114792	FALSE	Bacteria	Verrucomicrobiota	Verrucomicrobiae	Opitutales	Opitutaceae	unassigned Opitutaceae	unassigned Opitutaceae	0	0.174854	2394	0.296439	hypoxic	Only hypoxic
ASV95	1.6915	1.69562	-0.00412282	0.593544	307.985	317.664	307.237	-0.0765126	-0.174112	0.0210497	FALSE	Bacteria	Actinobacteriota	Acidimicrobiia	Microtrichales	Microtrichaceae	Sva0996_marine_group	unassigned Sva0996_marine_group	0	0.271718	2308	0.28579	hypoxic	Only hypoxic
ASV105	1.68226	1.68334	-0.00107679	0.446475	307.912	317.664	307.715	-0.019973	-0.192348	0.13809	FALSE	Bacteria	Bacteroidota	Bacteroidia	Flavobacteriales	Crocinitomicaceae	Fluviicola	unassigned Fluviicola	0	0.210711	2282	0.282571	hypoxic	Only hypoxic
ASV148	1.68386	1.68515	-0.0012917	0.468114	307.923	317.664	307.687	-0.023961	-0.0828179	0.0357703	FALSE	Bacteria	Bdellovibrionota	Oligoflexia	Oligoflexales	unassigned Oligoflexales	unassigned Oligoflexales	unassigned Oligoflexales	0.000338569	0.162601	2156	0.266968	hypoxic	Common
ASV5	1.68524	1.68638	-0.00114046	0.482929	307.931	317.664	307.722	-0.0211565	-0.085158	0.0519787	FALSE	Bacteria	Alphaproteobacteria	Alphaproteobacteria	Caulobacterales	Hyphomonadaceae	unassigned Hyphomonadaceae	unassigned Hyphomonadaceae	5.99962	0.169007	1981	0.245299	oxic	Common
ASV69	1.6885	1.68907	-0.000575681	0.515132	307.947	317.664	307.842	-0.0106806	-0.199612	0.178123	FALSE	Bacteria	Actinobacteriota	Acidimicrobiia	Microtrichales	Microtrichaceae	Sva0996_marine_group	unassigned Sva0996_marine_group	0	0.184528	1662	0.205799	hypoxic	Only hypoxic
ASV3	1.68676	1.68707	-0.000308629	0.49111	307.935	317.664	307.878	-0.0057255	-0.113991	0.0999902	FALSE	Bacteria	Verrucomicrobiota	Verrucomicrobiae	Verrucomicrobiales	Rubritaleaceae	Haloferula	Haloferula_harenae	6.75539	0.141577	1555	0.192549	oxic	Common
ASV106	1.68136	1.68277	-0.00141132	0.439653	307.909	317.664	307.651	-0.0261775	-0.0881059	0.0357502	FALSE	Bacteria	Planctomycetota	Planctomycetes	Planctomycetales	Gimesiaceae	Gimesia	unassigned Gimesia	0	0.152283	1538	0.190444	hypoxic	Only hypoxic
ASV80	1.6904	1.69377	-0.0033695	0.571409	307.974	317.664	307.362	-0.0625269	-0.198736	0.0697262	FALSE	Bacteria	Actinobacteriota	Acidimicrobiia	Microtrichales	unassigned Microtrichales	unassigned Microtrichales	unassigned Microtrichales	0.0907366	0.151294	1369	0.169518	hypoxic	Common
ASV139	1.67215	1.68654	-0.0143943	0.484818	307.931	317.664	305.303	-0.267028	-0.547454	-0.0252907	FALSE	Bacteria	Alphaproteobacteria	Alphaproteobacteria	SAR11_clade	Clade_III	Clade_III	unassigned Clade_III	0.0390201	0.297815	1343	0.166298	hypoxic	Common
ASV141	1.68205	1.67852	0.00352956	0.388806	307.884	317.665	308.531	0.0654573	-0.048249	0.175595	FALSE	Bacteria	Bacteroidota	Bacteroidia	Flavobacteriales	Cryomorphaceae	unassigned Cryomorphaceae	unassigned Cryomorphaceae	0	0.106323	1260	0.156021	hypoxic	Only hypoxic
ASV114	1.6819	1.68718	-0.00527976	0.492414	307.935	317.664	306.972	-0.0979472	-0.195211	0.0147113	FALSE	Bacteria	Campilobacterota	Campylobacteria	Campylobacterales	Arcobacteraceae	unassigned Arcobacteraceae	unassigned Arcobacteraceae	0	0.124337	1244	0.154039	hypoxic	Only hypoxic
ASV192	1.6896	1.69526	-0.00566492	0.58924	307.983	317.664	306.954	-0.105129	-0.233315	0.0229945	FALSE	Bacteria	NB1-j	NB1-j	NB1-j	NB1-j	NB1-j	unassigned NB1-j	0	0.0809135	1229	0.152182	hypoxic	Only hypoxic
ASV145	1.6831	1.68244	0.000659066	0.435748	307.907	317.664	308.028	0.0122244	-0.135267	0.206797	FALSE	Bacteria	Bacteroidota	Bacteroidia	Flavobacteriales	NS9_marine_group	NS9_marine_group	unassigned NS9_marine_group	0	0.0813435	1199	0.148467	hypoxic	Only hypoxic
ASV177	1.68174	1.67992	0.00181683	0.405512	307.892	317.664	308.225	0.0336956	-0.0851359	0.151726	FALSE	Bacteria	Bacteroidota	Bacteroidia	Cytophagales	Cyclobacteriaceae	Fabibacter	unassigned Fabibacter	0.00448604	0.097122	1148	0.142152	hypoxic	Common
ASV23	1.67849	1.67715	0.00134244	0.372311	307.876	317.665	308.122	0.024895	-0.0712296	0.127445	FALSE	Bacteria	Bacteroidota	Bacteroidia	Flavobacteriales	Cryomorphaceae	Vicingus	unassigned Vicingus	2.48493	0.100218	1112	0.137694	oxic	Common
ASV156	1.68269	1.69035	-0.00766094	0.530387	307.954	317.664	306.558	-0.14214	-0.353599	0.0691654	FALSE	Bacteria	Desulfobacterota	Desulfobacteria	Desulfatiglandales	Desulfatiglandaceae	Desulfatiglans	sulfate-reducing_bacterium	0	0.0811285	1081	0.133856	hypoxic	Only hypoxic
ASV126	1.68039	1.67719	0.00320559	0.372766	307.876	317.665	308.464	0.0594465	-0.079269	0.205498	FALSE	Bacteria	Alphaproteobacteria	Alphaproteobacteria	SAR11_clade	Clade_III	Clade_III	unassigned Clade_III	0.131619	0.200865	952	0.117882	hypoxic	Common
ASV164	1.6825	1.67636	0.00614885	0.362825	307.871	317.665	309	0.114025	-0.148669	0.401347	FALSE	Bacteria	Alphaproteobacteria	Alphaproteobacteria	Kordiimonadales	unassigned Kordiimonadales	unassigned Kordiimonadales	unassigned Kordiimonadales	0	0.108988	930	0.115158	hypoxic	Only hypoxic
ASV186	1.68016	1.68385	-0.00369302	0.4526	307.915	317.664	307.24	-0.0685021	-0.174272	0.0475964	FALSE	Bacteria	Bacteroidota	Bacteroidia	Flavobacteriales	Cryomorphaceae	unassigned Cryomorphaceae	unassigned Cryomorphaceae	0	0.0702942	890	0.110205	hypoxic	Only hypoxic
ASV169	1.68258	1.68023	0.0023444	0.409272	307.894	317.664	308.324	0.0434806	-0.153232	0.24591	FALSE	Bacteria	Bacteroidota	Bacteroidia	Flavobacteriales	Cryomorphaceae	unassigned Cryomorphaceae	unassigned Cryomorphaceae	0.000507854	0.0734327	811	0.100423	hypoxic	Common
ASV227	1.68132	1.67332	0.00800548	0.326453	307.853	317.665	309.326	0.148441	-0.0346246	0.346845	FALSE	Bacteria	Bacteroidota	Bacteroidia	Sphingobacteriales	NS11-12_marine_group	NS11-12_marine_group	unassigned NS11-12_marine_group	0	0.0881364	770	0.0953459	hypoxic	Only hypoxic
ASV360	1.67998	1.67089	0.00908954	0.29738	307.839	317.665	309.513	0.168529	-0.0125021	0.356902	FALSE	Bacteria	Bacteroidota	Bacteroidia	Flavobacteriales	Flavobacteriaceae	NS5_marine_group	unassigned NS5_marine_group	0.000677139	0.0119092	146	0.0180786	hypoxic	Common

## Sheet: Methionine amended inc. OXIC
ASV	Wlab	Wlight	Z	Gi	Mlight	Mheavymax	Mlab	A	A_CI_low	A_CI_high	Incorporator	Domain	Phylum	Class	Order	Family	Genus	Species	Relative abundance in untreated samples at oxic conditions (t0)	Relative abundance in untreated samples at hypoxic conditions (t0)	Number of reads	Relative abundance within the dataset	Preferred living conditions	Common taxa or not?
ASV3	1.68619	1.68138	0.00480774	0.423014	307.901	317.664	308.781	0.0891709	0.00352166	0.174798	TRUE	Bacteria	Verrucomicrobiota	Verrucomicrobiae	Verrucomicrobiales	Rubritaleaceae	Haloferula	Haloferula_harenae	6.75539	0.141577	40545	8.69262	oxic	Common
ASV36	1.67201	1.66335	0.00865917	0.207042	307.794	317.665	309.396	0.160519	0.0204251	0.300962	TRUE	Bacteria	Bacteroidota	Bacteroidia	Flavobacteriales	Flavobacteriaceae	Polaribacter	unassigned Polaribacter	0.976265	0.0161225	7821	1.67678	oxic	Common
ASV60	1.67453	1.65759	0.016946	0.138063	307.759	317.665	310.906	0.314097	0.0233154	0.654128	TRUE	Bacteria	Bacteroidota	Bacteroidia	Flavobacteriales	Flavobacteriaceae	NS5_marine_group	unassigned NS5_marine_group	0.50159	0.292355	3863	0.828206	oxic	Common
ASV131	1.66907	1.65177	0.0173026	0.0683943	307.725	317.665	310.948	0.320676	0.0283829	0.616075	TRUE	Bacteria	Bacteroidota	Bacteroidia	Flavobacteriales	Flavobacteriaceae	Polaribacter	unassigned Polaribacter	0.278219	0	2398	0.514118	oxic	Only oxic
ASV89	1.68019	1.67391	0.00628161	0.333506	307.856	317.665	309.012	0.116478	0.0530127	0.189263	TRUE	Bacteria	Gammaproteobacteria	Gammaproteobacteria	Oceanospirillales	Oleiphilaceae	Oleiphilus	unassigned Oleiphilus	0.256212	0.0489694	2318	0.496966	oxic	Common
ASV1	1.68179	1.6788	0.00298689	0.392151	307.886	317.664	308.433	0.0553938	-0.0508405	0.169333	FALSE	Bacteria	Planctomycetota	Planctomycetes	Planctomycetales	Rubinisphaeraceae	unassigned Rubinisphaeraceae	unassigned Rubinisphaeraceae	24.3282	3.03666	120111	25.7511	oxic	Common
ASV5	1.68431	1.68201	0.00230309	0.430491	307.905	317.664	308.326	0.0427171	-0.0451455	0.130558	FALSE	Bacteria	Alphaproteobacteria	Alphaproteobacteria	Caulobacterales	Hyphomonadaceae	unassigned Hyphomonadaceae	unassigned Hyphomonadaceae	5.99962	0.169007	51790	11.1035	oxic	Common
ASV10	1.67487	1.67141	0.00346332	0.303578	307.842	317.665	308.479	0.0642144	-0.0525089	0.200989	FALSE	Bacteria	Bacteroidota	Bacteroidia	Flavobacteriales	Flavobacteriaceae	NS3a_marine_group	unassigned NS3a_marine_group	3.34075	4.04748	28977	6.21251	hypoxic	Common
ASV23	1.67481	1.67094	0.00386757	0.297963	307.839	317.665	308.551	0.0717089	-0.091745	0.252757	FALSE	Bacteria	Bacteroidota	Bacteroidia	Flavobacteriales	Cryomorphaceae	Vicingus	unassigned Vicingus	2.48493	0.100218	24545	5.26231	oxic	Common
ASV17	1.68717	1.68466	0.00250948	0.462325	307.92	317.664	308.379	0.0465499	-0.00024014	0.0937814	FALSE	Bacteria	Actinobacteriota	Actinobacteria	Micrococcales	Microbacteriaceae	Candidatus_Aquiluna	unassigned Candidatus_Aquiluna	2.53842	0.936181	19955	4.27824	oxic	Common
ASV13	1.68444	1.68227	0.00217191	0.433685	307.906	317.664	308.304	0.0402846	-0.0218971	0.111581	FALSE	Bacteria	Actinobacteriota	Actinobacteria	Micrococcales	Microbacteriaceae	Candidatus_Aquiluna	Candidatus_Aquiluna	1.89277	1.73508	14525	3.11408	oxic	Common
ASV46	1.6773	1.66984	0.00746024	0.284756	307.832	317.665	309.208	0.138317	-0.0696499	0.354568	FALSE	Bacteria	Bacteroidota	Bacteroidia	Flavobacteriales	Flavobacteriaceae	NS5_marine_group	unassigned NS5_marine_group	1.50418	0.00576111	11956	2.5633	oxic	Common
ASV16	1.68781	1.68071	0.00710235	0.414933	307.897	317.664	309.198	0.131727	-0.027357	0.290052	FALSE	Bacteria	Actinobacteriota	Actinobacteria	Micrococcales	Microbacteriaceae	ML602J-51	unassigned ML602J-51	2.13256	1.32273	11789	2.5275	oxic	Common
ASV18	1.68862	1.68689	0.00173167	0.488958	307.934	317.664	308.25	0.0321246	-0.0225162	0.08725	FALSE	Bacteria	Alphaproteobacteria	Alphaproteobacteria	Rhodobacterales	Rhodobacteraceae	Lentibacter	unassigned Lentibacter	1.92968	1.92017	11223	2.40615	oxic	Common
ASV25	1.68903	1.69427	-0.00524456	0.577414	307.977	317.664	307.024	-0.0973241	-0.199083	0.00438961	FALSE	Bacteria	Actinobacteriota	Actinobacteria	Micrococcales	Microbacteriaceae	ML602J-51	unassigned ML602J-51	1.93255	0.70105	11002	2.35877	oxic	Common
ASV30	1.68847	1.68414	0.00432544	0.456057	307.917	317.664	308.708	0.0802337	-0.0214649	0.186224	FALSE	Bacteria	Alphaproteobacteria	Alphaproteobacteria	Rhodobacterales	Rhodobacteraceae	unassigned Rhodobacteraceae	unassigned Rhodobacteraceae	1.98952	0.0352546	10636	2.2803	oxic	Common
ASV39	1.67951	1.67232	0.00718274	0.314532	307.847	317.665	309.169	0.133181	-0.0335731	0.299864	FALSE	Bacteria	Gammaproteobacteria	Gammaproteobacteria	Alteromonadales	Pseudoalteromonadaceae	Pseudoalteromonas	unassigned Pseudoalteromonas	1.04677	0.00550315	7971	1.70894	oxic	Common
ASV38	1.68168	1.67509	0.00659032	0.347664	307.863	317.665	309.075	0.122207	-0.105141	0.36627	FALSE	Bacteria	Alphaproteobacteria	Alphaproteobacteria	Rhodobacterales	Rhodobacteraceae	unassigned Rhodobacteraceae	unassigned Rhodobacteraceae	1.20294	0.00214967	7894	1.69243	oxic	Common
ASV15	1.69103	1.69038	0.000646347	0.530806	307.954	317.664	308.072	0.0119923	-0.028682	0.0544508	FALSE	Bacteria	Actinobacteriota	Actinobacteria	PeM15	PeM15	PeM15	unassigned PeM15	1.32753	1.54084	7080	1.51791	hypoxic	Common
ASV41	1.67538	1.67323	0.00214554	0.325458	307.852	317.665	308.247	0.0397832	-0.0774757	0.167693	FALSE	Bacteria	Bacteroidota	Bacteroidia	Cytophagales	Cyclobacteriaceae	Algoriphagus	Algoriphagus_sp.	0.956289	0.00997446	6719	1.44052	oxic	Common
ASV14	1.68029	1.68467	-0.00437954	0.462355	307.92	317.664	307.12	-0.0812388	-0.255483	0.075018	FALSE	Bacteria	Verrucomicrobiota	Verrucomicrobiae	Verrucomicrobiales	Rubritaleaceae	Persicirhabdus	unassigned Persicirhabdus	0.923448	0.556549	5896	1.26407	oxic	Common
ASV21	1.68641	1.68188	0.00453608	0.428963	307.904	317.664	308.734	0.0841338	-0.00162312	0.160259	FALSE	Bacteria	Actinobacteriota	Actinobacteria	PeM15	PeM15	PeM15	unassigned PeM15	0.908805	1.3898	5694	1.22076	hypoxic	Common
ASV33	1.6829	1.67719	0.00570697	0.372883	307.876	317.665	308.924	0.105834	-0.0330936	0.248949	FALSE	Bacteria	Verrucomicrobiota	Verrucomicrobiae	Opitutales	Puniceicoccaceae	Lentimonas	unassigned Lentimonas	0.696945	0.0364584	4906	1.05182	oxic	Common
ASV70	1.67537	1.66887	0.00649418	0.273209	307.827	317.665	309.024	0.120402	-0.0552581	0.315349	FALSE	Bacteria	Bacteroidota	Bacteroidia	Flavobacteriales	unassigned Flavobacteriales	unassigned Flavobacteriales	unassigned Flavobacteriales	0.485001	0.0228725	4039	0.865939	oxic	Common
ASV40	1.67444	1.67656	-0.00212303	0.36528	307.872	317.665	307.482	-0.03937	-0.11553	0.036963	FALSE	Bacteria	Bacteroidota	Bacteroidia	Chitinophagales	Saprospiraceae	unassigned Saprospiraceae	unassigned Saprospiraceae	0.560925	0.0107483	3857	0.826919	oxic	Common
ASV49	1.68585	1.67881	0.00704024	0.392248	307.886	317.664	309.177	0.130566	-0.00268745	0.264272	FALSE	Bacteria	Gammaproteobacteria	Gammaproteobacteria	Burkholderiales	Alcaligenaceae	unassigned Alcaligenaceae	unassigned Alcaligenaceae	0.538579	0.267419	3635	0.779324	oxic	Common
ASV58	1.68189	1.6787	0.00318658	0.390926	307.885	317.664	308.469	0.059097	-0.0211998	0.161733	FALSE	Bacteria	Gammaproteobacteria	Gammaproteobacteria	Cellvibrionales	Cellvibrionaceae	unassigned Cellvibrionaceae	unassigned Cellvibrionaceae	0.571166	0.000816874	3484	0.74695	oxic	Common
ASV20	1.68052	1.67136	0.00916066	0.302949	307.841	317.665	309.529	0.16985	-0.0920444	0.426374	FALSE	Bacteria	Bacteroidota	Bacteroidia	Flavobacteriales	Cryomorphaceae	unassigned Cryomorphaceae	unassigned Cryomorphaceae	0.400443	0.752728	3435	0.736445	hypoxic	Common
ASV57	1.68013	1.67859	0.00153589	0.389647	307.884	317.665	308.166	0.0284838	-0.0744281	0.13137	FALSE	Bacteria	Bacteroidota	Bacteroidia	Flavobacteriales	Cryomorphaceae	Owenweeksia	Cryomorphaceae_bacterium	0.400527	0.0673706	3382	0.725082	oxic	Common
ASV98	1.67646	1.67123	0.00523104	0.301442	307.841	317.665	308.804	0.0969898	-0.0173909	0.22706	FALSE	Bacteria	Bdellovibrionota	Oligoflexia	Oligoflexales	unassigned Oligoflexales	unassigned Oligoflexales	unassigned Oligoflexales	0.520804	0.00305253	3094	0.663336	oxic	Common
ASV84	1.68425	1.68599	-0.00174444	0.478248	307.928	317.664	307.61	-0.0323603	-0.0925054	0.0197408	FALSE	Bacteria	Gammaproteobacteria	Gammaproteobacteria	Cellvibrionales	Halieaceae	unassigned Halieaceae	unassigned Halieaceae	0.277796	0.0344807	3004	0.644041	oxic	Common
ASV94	1.68836	1.6885	-0.000141609	0.508253	307.943	317.664	307.917	-0.00262719	-0.0437758	0.0325151	FALSE	Bacteria	Alphaproteobacteria	Alphaproteobacteria	Rhodobacterales	Rhodobacteraceae	Yoonia-Loktanella	unassigned Yoonia-Loktanella	0.361677	0	2366	0.507257	oxic	Only oxic
ASV56	1.67428	1.65949	0.0147937	0.160828	307.771	317.665	310.514	0.274213	-0.0403724	0.588654	FALSE	Bacteria	Alphaproteobacteria	Alphaproteobacteria	SAR11_clade	Clade_I	Clade_Ia	unassigned Clade_Ia	0.216261	1.02053	2292	0.491392	hypoxic	Common
ASV77	1.66617	1.67494	-0.00876541	0.345846	307.863	317.665	306.251	-0.16254	-0.355034	0.0614423	FALSE	Bacteria	Gammaproteobacteria	Gammaproteobacteria	Alteromonadales	Pseudoalteromonadaceae	Pseudoalteromonas	unassigned Pseudoalteromonas	0.483985	0.00743785	2153	0.461591	oxic	Common
ASV37	1.67265	1.66702	0.00562889	0.251056	307.816	317.665	308.855	0.104355	-0.351938	0.545223	FALSE	Bacteria	Bacteroidota	Bacteroidia	Flavobacteriales	Flavobacteriaceae	NS5_marine_group	unassigned NS5_marine_group	0.286091	1.19973	2080	0.44594	hypoxic	Common
ASV126	1.66964	1.66242	0.00721581	0.195953	307.788	317.665	309.124	0.13376	-0.0516659	0.333502	FALSE	Bacteria	Alphaproteobacteria	Alphaproteobacteria	SAR11_clade	Clade_III	Clade_III	unassigned Clade_III	0.131619	0.200865	1459	0.312801	hypoxic	Common
ASV85	1.68104	1.67829	0.00274904	0.386029	307.882	317.665	308.387	0.050982	-0.0810987	0.183	FALSE	Bacteria	Verrucomicrobiota	Verrucomicrobiae	Verrucomicrobiales	Rubritaleaceae	Roseibacillus	unassigned Roseibacillus	0.182404	0.0406287	1406	0.301439	oxic	Common
ASV74	1.68518	1.67489	0.0102868	0.345262	307.862	317.665	309.753	0.190751	-0.00951666	0.396446	FALSE	Bacteria	Verrucomicrobiota	Verrucomicrobiae	Verrucomicrobiales	Rubritaleaceae	Haloferula	unassigned Haloferula	0.240977	0.000300954	1394	0.298866	oxic	Common
ASV76	1.6893	1.68692	0.00237063	0.489401	307.934	317.664	308.366	0.0439782	-0.022249	0.111139	FALSE	Bacteria	Verrucomicrobiota	Verrucomicrobiae	Chthoniobacterales	Chthoniobacteraceae	LD29	unassigned LD29	0.263492	0.0125541	1265	0.271209	oxic	Common
ASV111	1.6669	1.67809	-0.011194	0.383655	307.881	317.665	305.828	-0.207595	-0.351164	-0.0750657	FALSE	Bacteria	Bacteroidota	Bacteroidia	Chitinophagales	unassigned Chitinophagales	unassigned Chitinophagales	unassigned Chitinophagales	0.122731	0.0052022	1154	0.247411	oxic	Common
ASV190	1.67665	1.67791	-0.00125183	0.381398	307.88	317.665	307.65	-0.0232154	-0.0637674	0.0171494	FALSE	Bacteria	Gammaproteobacteria	Gammaproteobacteria	Piscirickettsiales	Piscirickettsiaceae	Candidatus_Endoecteinascidia	unassigned Candidatus_Endoecteinascidia	0.135343	0.000343947	1118	0.239693	oxic	Common
ASV137	1.67057	1.66356	0.00701362	0.209576	307.795	317.665	309.093	0.130015	-0.0576004	0.321961	FALSE	Bacteria	Patescibacteria	Gracilibacteria	JGI_0000069-P22	JGI_0000069-P22	JGI_0000069-P22	unassigned JGI_0000069-P22	0.0958151	0	1048	0.224685	oxic	Only oxic
ASV162	1.66841	1.67287	-0.00445677	0.3211	307.85	317.665	307.03	-0.082638	-0.178012	0.0140048	FALSE	Bacteria	Bacteroidota	Bacteroidia	Flavobacteriales	Cryomorphaceae	unassigned Cryomorphaceae	unassigned Cryomorphaceae	0.0760935	0.0101894	778	0.166799	oxic	Common
ASV104	1.67136	1.68383	-0.0124786	0.452387	307.915	317.664	305.633	-0.231466	-0.429639	-0.0419336	FALSE	Bacteria	Bacteroidota	Bacteroidia	Chitinophagales	Saprospiraceae	Aureispira	unassigned Aureispira	0.0373273	0.012726	373	0.0799691	oxic	Common

## Sheet: Methionine amended inc. HYPOXIC
ASV	Wlab	Wlight	Z	Gi	Mlight	Mheavymax	Mlab	A	A_CI_low	A_CI_high	Incorporator	Domain	Phylum	Class	Order	Family	Genus	Species	Relative abundance in untreated samples at oxic conditions (t0)	Relative abundance in untreated samples at hypoxic conditions (t0)	Number of reads	Relative abundance within the dataset	Preferred living conditions	Common taxa or not?
ASV42	1.67581	1.67089	0.00492677	0.297338	307.838	317.665	308.746	0.0913474	0.0428622	0.138575	TRUE	Bacteria	Bacteroidota	Bacteroidia	Flavobacteriales	Flavobacteriaceae	unassigned Flavobacteriaceae	unassigned Flavobacteriaceae	0	0.960687	10294	1.10606	hypoxic	Only hypoxic
ASV61	1.67563	1.67125	0.0043832	0.301711	307.841	317.665	308.648	0.08127	0.0162518	0.138639	TRUE	Bacteria	Bacteroidota	Bacteroidia	Flavobacteriales	Flavobacteriaceae	Lutibacter	unassigned Lutibacter	0	0.633507	6731	0.723224	hypoxic	Only hypoxic
ASV86	1.67605	1.67224	0.00380808	0.313588	307.847	317.665	308.548	0.0706085	0.011579	0.127482	TRUE	Bacteria	Bacteroidota	Bacteroidia	Flavobacteriales	Flavobacteriaceae	Ulvibacter	unassigned Ulvibacter	0.110543	0.483245	5863	0.62996	hypoxic	Common
ASV63	1.67865	1.67646	0.00219345	0.364046	307.872	317.665	308.274	0.0406758	0.00117988	0.0780997	TRUE	Bacteria	Gammaproteobacteria	Gammaproteobacteria	Legionellales	Legionellaceae	unassigned Legionellaceae	unassigned Legionellaceae	0.00321641	0.956688	5861	0.629745	hypoxic	Common
ASV60	1.67683	1.67211	0.00472024	0.311954	307.846	317.665	308.715	0.0875213	0.0554856	0.125466	TRUE	Bacteria	Bacteroidota	Bacteroidia	Flavobacteriales	Flavobacteriaceae	NS5_marine_group	unassigned NS5_marine_group	0.50159	0.292355	3060	0.328787	oxic	Common
ASV163	1.67495	1.66493	0.0100186	0.226048	307.803	317.665	309.655	0.185726	0.123855	0.252092	TRUE	Bacteria	Bacteroidota	Bacteroidia	Flavobacteriales	Flavobacteriaceae	Tenacibaculum	unassigned Tenacibaculum	0.0343648	0.234056	2659	0.285701	hypoxic	Common
ASV110	1.67656	1.67225	0.00430027	0.313725	307.847	317.665	308.638	0.0797347	0.0324794	0.126461	TRUE	Bacteria	Bacteroidota	Kapabacteria	Kapabacteriales	Kapabacteriales	Kapabacteriales	unassigned Kapabacteriales	0	0.227005	2406	0.258517	hypoxic	Only hypoxic
ASV184	1.67693	1.66645	0.0104764	0.244228	307.812	317.665	309.747	0.19422	0.132969	0.255094	TRUE	Bacteria	Gammaproteobacteria	Gammaproteobacteria	Ectothiorhodospirales	Ectothiorhodospiraceae	unassigned Ectothiorhodospiraceae	unassigned Ectothiorhodospiraceae	0	0.160709	1947	0.209199	hypoxic	Only hypoxic
ASV198	1.67569	1.66493	0.0107684	0.22596	307.803	317.665	309.794	0.199625	0.142376	0.259342	TRUE	Bacteria	Bacteroidota	Bacteroidia	Flavobacteriales	Flavobacteriaceae	NS4_marine_group	unassigned NS4_marine_group	0	0.139986	1721	0.184916	hypoxic	Only hypoxic
ASV135	1.67975	1.66491	0.0148449	0.225729	307.803	317.665	310.547	0.275196	0.144254	0.399246	TRUE	Bacteria	Alphaproteobacteria	Alphaproteobacteria	Kordiimonadales	unassigned Kordiimonadales	unassigned Kordiimonadales	unassigned Kordiimonadales	0	0.196136	1703	0.182982	hypoxic	Only hypoxic
ASV124	1.67382	1.67142	0.00239804	0.303704	307.842	317.665	308.283	0.0444628	0.00931802	0.0770135	TRUE	Bacteria	Bacteroidota	Bacteroidia	Sphingobacteriales	NS11-12_marine_group	NS11-12_marine_group	unassigned NS11-12_marine_group	0	0.144114	1634	0.175568	hypoxic	Only hypoxic
ASV2	1.67899	1.68402	-0.00503002	0.454619	307.916	317.664	306.997	-0.0933028	-0.153739	-0.0328784	FALSE	Bacteria	Gammaproteobacteria	Gammaproteobacteria	Thiomicrospirales	Thioglobaceae	SUP05_cluster	unassigned SUP05_cluster	0.117991	25.4573	358126	38.4795	hypoxic	Common
ASV9	1.67591	1.67511	0.00079737	0.347897	307.864	317.665	308.01	0.0147859	-0.0100832	0.0380201	FALSE	Bacteria	Bacteroidota	Bacteroidia	Flavobacteriales	Flavobacteriaceae	unassigned Flavobacteriaceae	unassigned Flavobacteriaceae	0.0071946	4.31559	47176	5.06891	hypoxic	Common
ASV12	1.67926	1.67971	-0.000451104	0.403007	307.891	317.664	307.808	-0.00836629	-0.0715826	0.0531863	FALSE	Bacteria	Gammaproteobacteria	Gammaproteobacteria	SAR86_clade	SAR86_clade	SAR86_clade	SAR86_cluster	0.17504	3.27481	36569	3.92922	hypoxic	Common
ASV10	1.67799	1.67761	0.000381331	0.377878	307.878	317.665	307.948	0.00707175	-0.0374889	0.0516268	FALSE	Bacteria	Bacteroidota	Bacteroidia	Flavobacteriales	Flavobacteriaceae	NS3a_marine_group	unassigned NS3a_marine_group	3.34075	4.04748	32716	3.51523	hypoxic	Common
ASV1	1.68152	1.68331	-0.00179802	0.446169	307.912	317.664	307.583	-0.033351	-0.0701266	0.0056002	FALSE	Bacteria	Planctomycetota	Planctomycetes	Planctomycetales	Rubinisphaeraceae	unassigned Rubinisphaeraceae	unassigned Rubinisphaeraceae	24.3282	3.03666	25209	2.70862	oxic	Common
ASV18	1.68649	1.68776	-0.00126324	0.499365	307.939	317.664	307.708	-0.0234354	-0.0461793	0.0025878	FALSE	Bacteria	Alphaproteobacteria	Alphaproteobacteria	Rhodobacterales	Rhodobacteraceae	Lentibacter	unassigned Lentibacter	1.92968	1.92017	20578	2.21104	oxic	Common
ASV15	1.68644	1.69227	-0.0058351	0.553449	307.966	317.664	306.904	-0.108273	-0.178544	-0.042499	FALSE	Bacteria	Actinobacteriota	Actinobacteria	PeM15	PeM15	PeM15	unassigned PeM15	1.32753	1.54084	19481	2.09317	hypoxic	Common
ASV22	1.67658	1.67664	-6.22338e-05	0.366297	307.873	317.665	307.861	-0.00115408	-0.0394057	0.0393789	FALSE	Bacteria	Bacteroidota	Bacteroidia	Flavobacteriales	Crocinitomicaceae	Crocinitomix	unassigned Crocinitomix	0.00372426	1.99287	18898	2.03053	hypoxic	Common
ASV29	1.67954	1.6804	-0.000858435	0.411231	307.895	317.664	307.738	-0.0159211	-0.0503507	0.0273191	FALSE	Bacteria	Gammaproteobacteria	Gammaproteobacteria	Methylococcales	Methylomonadaceae	Methyloprofundus	unassigned Methyloprofundus	0	1.68276	18748	2.01441	hypoxic	Only hypoxic
ASV56	1.67509	1.681	-0.00591378	0.418491	307.899	317.664	306.815	-0.109683	-0.131836	-0.0874167	FALSE	Bacteria	Alphaproteobacteria	Alphaproteobacteria	SAR11_clade	Clade_I	Clade_Ia	unassigned Clade_Ia	0.216261	1.02053	16835	1.80887	hypoxic	Common
ASV24	1.67949	1.67916	0.000331404	0.396433	307.888	317.664	307.948	0.00614618	-0.0332729	0.0542438	FALSE	Bacteria	Bacteroidota	Bacteroidia	Flavobacteriales	Flavobacteriaceae	unassigned Flavobacteriaceae	unassigned Flavobacteriaceae	0.00372426	1.74544	15645	1.681	hypoxic	Common
ASV13	1.6827	1.68251	0.000192542	0.436476	307.907	317.664	307.943	0.00357129	-0.0250907	0.0383878	FALSE	Bacteria	Actinobacteriota	Actinobacteria	Micrococcales	Microbacteriaceae	Candidatus_Aquiluna	Candidatus_Aquiluna	1.89277	1.73508	14534	1.56163	oxic	Common
ASV35	1.67686	1.6771	-0.000245812	0.37176	307.875	317.665	307.83	-0.00455848	-0.0535544	0.0377537	FALSE	Bacteria	Bacteroidota	Bacteroidia	Flavobacteriales	Crocinitomicaceae	Crocinitomix	unassigned Crocinitomix	0.00110035	1.5279	13612	1.46256	hypoxic	Common
ASV37	1.67663	1.67596	0.000669405	0.358101	307.869	317.665	307.992	0.0124134	-0.034889	0.0575881	FALSE	Bacteria	Bacteroidota	Bacteroidia	Flavobacteriales	Flavobacteriaceae	NS5_marine_group	unassigned NS5_marine_group	0.286091	1.19973	13066	1.4039	hypoxic	Common
ASV6	1.68283	1.68321	-0.000376628	0.444869	307.912	317.664	307.843	-0.00698592	-0.0651624	0.0501383	FALSE	Bacteria	Verrucomicrobiota	Verrucomicrobiae	Verrucomicrobiales	DEV007	DEV007	unassigned DEV007	0.00143892	1.05196	12836	1.37919	hypoxic	Common
ASV16	1.6851	1.68857	-0.00347421	0.509128	307.944	317.664	307.31	-0.0644554	-0.0947815	-0.0309544	FALSE	Bacteria	Actinobacteriota	Actinobacteria	Micrococcales	Microbacteriaceae	ML602J-51	unassigned ML602J-51	2.13256	1.32273	11443	1.22951	oxic	Common
ASV21	1.68361	1.68608	-0.00247565	0.479328	307.929	317.664	307.477	-0.0459249	-0.0756496	-0.0162015	FALSE	Bacteria	Actinobacteriota	Actinobacteria	PeM15	PeM15	PeM15	unassigned PeM15	0.908805	1.3898	11322	1.21651	hypoxic	Common
ASV45	1.67839	1.67816	0.000234512	0.38443	307.882	317.665	307.925	0.00434908	-0.139566	0.148202	FALSE	Bacteria	Gammaproteobacteria	Gammaproteobacteria	Methylococcales	Methylomonadaceae	Methyloprofundus	Methyloprofundus_sedimenti	0.000931066	1.01813	9663	1.03826	hypoxic	Common
ASV20	1.68074	1.68162	-0.000885524	0.425904	307.902	317.664	307.74	-0.0164243	-0.0458911	0.0134413	FALSE	Bacteria	Bacteroidota	Bacteroidia	Flavobacteriales	Cryomorphaceae	unassigned Cryomorphaceae	unassigned Cryomorphaceae	0.400443	0.752728	9504	1.02117	hypoxic	Common
ASV32	1.67754	1.67682	0.000720374	0.368433	307.874	317.665	308.006	0.0133589	-0.0251909	0.052234	FALSE	Bacteria	Bacteroidota	Bacteroidia	Flavobacteriales	Cryomorphaceae	unassigned Cryomorphaceae	unassigned Cryomorphaceae	0.390624	0.818637	9443	1.01462	hypoxic	Common
ASV43	1.67714	1.67771	-0.000567636	0.379022	307.879	317.665	307.775	-0.0105268	-0.0573465	0.028692	FALSE	Bacteria	Campilobacterota	Campylobacteria	Campylobacterales	Sulfurimonadaceae	Sulfurimonas	unassigned Sulfurimonas	0.00372426	1.08223	9038	0.971103	hypoxic	Common
ASV17	1.68396	1.68211	0.00184857	0.43174	307.905	317.664	308.244	0.0342869	-0.0180479	0.0874001	FALSE	Bacteria	Actinobacteriota	Actinobacteria	Micrococcales	Microbacteriaceae	Candidatus_Aquiluna	unassigned Candidatus_Aquiluna	2.53842	0.936181	8840	0.949829	oxic	Common
ASV31	1.68421	1.68946	-0.00524634	0.519739	307.949	317.664	306.993	-0.0973365	-0.177485	-0.0172116	FALSE	Bacteria	Alphaproteobacteria	Alphaproteobacteria	Rhodobacterales	Rhodobacteraceae	unassigned Rhodobacteraceae	unassigned Rhodobacteraceae	0.00304712	1.44135	8185	0.879451	hypoxic	Common
ASV47	1.68175	1.68359	-0.00183512	0.449438	307.914	317.664	307.578	-0.0340393	-0.154234	0.0817037	FALSE	Bacteria	Actinobacteriota	Actinobacteria	Frankiales	Sporichthyaceae	hgcI_clade	unassigned hgcI_clade	0.0215838	0.782393	7297	0.784039	hypoxic	Common
ASV50	1.68269	1.68684	-0.00415213	0.48841	307.933	317.664	307.175	-0.077027	-0.102697	-0.0489176	FALSE	Bacteria	Gammaproteobacteria	Gammaproteobacteria	Cellvibrionales	Halieaceae	Halioglobus	unassigned Halioglobus	0	0.917221	6948	0.74654	hypoxic	Only hypoxic
ASV34	1.68506	1.68624	-0.00117802	0.481219	307.93	317.664	307.715	-0.0218531	-0.054277	0.0121546	FALSE	Bacteria	Actinobacteriota	Acidimicrobiia	Microtrichales	Microtrichaceae	Sva0996_marine_group	unassigned Sva0996_marine_group	0.000931066	0.819454	6737	0.723868	hypoxic	Common
ASV72	1.6845	1.6943	-0.00980276	0.577722	307.978	317.664	306.196	-0.181911	-0.455138	0.0908375	FALSE	Bacteria	Gammaproteobacteria	Gammaproteobacteria	Oceanospirillales	Pseudohongiellaceae	Pseudohongiella	unassigned Pseudohongiella	0.0992854	0.716098	6717	0.721719	hypoxic	Common
ASV73	1.67917	1.68363	-0.00445746	0.449944	307.914	317.664	307.099	-0.082681	-0.199167	0.0268693	FALSE	Bacteria	Gammaproteobacteria	Gammaproteobacteria	SAR86_clade	SAR86_clade	SAR86_clade	unassigned SAR86_clade	0	0.559215	5989	0.643498	hypoxic	Only hypoxic
ASV71	1.6782	1.68339	-0.00518634	0.447078	307.913	317.664	306.964	-0.0962001	-0.196226	0.00378609	FALSE	Bacteria	Gammaproteobacteria	Gammaproteobacteria	Burkholderiales	Methylophilaceae	OM43_clade	Methylophilales_bacterium	0.0181981	0.505903	5946	0.638878	hypoxic	Common
ASV54	1.67898	1.67819	0.000791156	0.384807	307.882	317.665	308.027	0.0146722	-0.0340505	0.0650432	FALSE	Bacteria	Bacteroidota	Bacteroidia	Flavobacteriales	Cryomorphaceae	unassigned Cryomorphaceae	unassigned Cryomorphaceae	0.00304712	0.486341	5523	0.593428	hypoxic	Common
ASV108	1.68323	1.68774	-0.0045178	0.499202	307.939	317.664	307.114	-0.0838138	-0.253628	0.0765693	FALSE	Bacteria	Gammaproteobacteria	Gammaproteobacteria	Oceanospirillales	Pseudohongiellaceae	Pseudohongiella	unassigned Pseudohongiella	0	0.590858	5304	0.569897	hypoxic	Only hypoxic
ASV48	1.67827	1.67809	0.00017985	0.383625	307.881	317.665	307.914	0.00333535	-0.0423994	0.0478913	FALSE	Bacteria	Bacteroidota	Bacteroidia	Flavobacteriales	NS9_marine_group	NS9_marine_group	unassigned NS9_marine_group	0	0.510933	4887	0.525092	hypoxic	Only hypoxic
ASV52	1.6855	1.69402	-0.00851457	0.574338	307.976	317.664	306.428	-0.158004	-0.25606	-0.0646563	FALSE	Bacteria	Bdellovibrionota	Bdellovibrionia	Bdellovibrionales	Bdellovibrionaceae	OM27_clade	unassigned OM27_clade	0.0016082	0.94091	4855	0.521654	hypoxic	Common
ASV75	1.68249	1.69608	-0.0135978	0.599094	307.988	317.664	305.519	-0.252358	-0.368189	-0.137099	FALSE	Bacteria	Gammaproteobacteria	Gammaproteobacteria	Burkholderiales	Nitrosomonadaceae	Nitrosomonas	unassigned Nitrosomonas	0	0.401343	4731	0.50833	hypoxic	Only hypoxic
ASV51	1.68471	1.6856	-0.000891316	0.473558	307.926	317.664	307.763	-0.0165342	-0.0379624	0.00794216	FALSE	Bacteria	Actinobacteriota	Actinobacteria	PeM15	PeM15	PeM15	metagenome	0.354397	0.605562	4679	0.502743	hypoxic	Common
ASV139	1.6737	1.68654	-0.0128381	0.484818	307.931	317.664	305.587	-0.238159	-0.451812	-0.0247026	FALSE	Bacteria	Alphaproteobacteria	Alphaproteobacteria	SAR11_clade	Clade_III	Clade_III	unassigned Clade_III	0.0390201	0.297815	4654	0.500057	hypoxic	Common
ASV27	1.68183	1.68312	-0.00128758	0.443792	307.911	317.664	307.676	-0.0238827	-0.0498796	0.00524626	FALSE	Bacteria	Verrucomicrobiota	Verrucomicrobiae	Verrucomicrobiales	Rubritaleaceae	Roseibacillus	unassigned Roseibacillus	0.00677139	0.585011	4228	0.454285	hypoxic	Common
ASV14	1.6807	1.6816	-0.000899424	0.425666	307.902	317.664	307.737	-0.0166821	-0.045442	0.0150852	FALSE	Bacteria	Verrucomicrobiota	Verrucomicrobiae	Verrucomicrobiales	Rubritaleaceae	Persicirhabdus	unassigned Persicirhabdus	0.923448	0.556549	3943	0.423662	oxic	Common
ASV95	1.68767	1.69563	-0.0079612	0.593614	307.985	317.664	306.539	-0.147746	-0.24375	-0.0577094	FALSE	Bacteria	Actinobacteriota	Acidimicrobiia	Microtrichales	Microtrichaceae	Sva0996_marine_group	unassigned Sva0996_marine_group	0	0.271718	3799	0.40819	hypoxic	Only hypoxic
ASV64	1.68573	1.69213	-0.00639244	0.551677	307.965	317.664	306.801	-0.118614	-0.188597	-0.0508497	FALSE	Bacteria	Alphaproteobacteria	Alphaproteobacteria	Puniceispirillales	unassigned Puniceispirillales	unassigned Puniceispirillales	unassigned Puniceispirillales	0.000338569	0.387585	3794	0.407653	hypoxic	Common
ASV44	1.68376	1.68538	-0.00161329	0.470866	307.925	317.664	307.63	-0.0299267	-0.0776443	0.014641	FALSE	Bacteria	Alphaproteobacteria	Alphaproteobacteria	Rhizobiales	Rhizobiaceae	Hoeflea	unassigned Hoeflea	0	0.747655	3449	0.370584	hypoxic	Only hypoxic
ASV126	1.67178	1.67719	-0.00540696	0.372766	307.876	317.665	306.883	-0.10027	-0.210373	0.0125158	FALSE	Bacteria	Alphaproteobacteria	Alphaproteobacteria	SAR11_clade	Clade_III	Clade_III	unassigned Clade_III	0.131619	0.200865	3432	0.368757	hypoxic	Common
ASV62	1.68214	1.68588	-0.00374019	0.476855	307.928	317.664	307.244	-0.0693825	-0.114693	-0.0243816	FALSE	Bacteria	Actinobacteriota	Actinobacteria	Frankiales	Sporichthyaceae	hgcI_clade	Candidatus_Planktophila	0	0.344205	3380	0.36317	hypoxic	Only hypoxic
ASV96	1.67746	1.67547	0.00198539	0.352259	307.866	317.665	308.231	0.0368163	-0.0138761	0.0835095	FALSE	Bacteria	Bacteroidota	Bacteroidia	Sphingobacteriales	NS11-12_marine_group	NS11-12_marine_group	unassigned NS11-12_marine_group	0	0.298503	3032	0.325778	hypoxic	Only hypoxic
ASV83	1.67505	1.67336	0.00168848	0.326987	307.853	317.665	308.164	0.0313085	-0.0313044	0.0876223	FALSE	Bacteria	Bacteroidota	Bacteroidia	Chitinophagales	Saprospiraceae	unassigned Saprospiraceae	unassigned Saprospiraceae	0	0.267935	2926	0.314389	hypoxic	Only hypoxic
ASV105	1.67965	1.68334	-0.00368559	0.446455	307.912	317.664	307.238	-0.0683629	-0.219375	0.0716403	FALSE	Bacteria	Bacteroidota	Bacteroidia	Flavobacteriales	Crocinitomicaceae	Fluviicola	unassigned Fluviicola	0	0.210711	2286	0.245623	hypoxic	Only hypoxic
ASV93	1.682	1.68489	-0.0028856	0.465015	307.922	317.664	307.394	-0.0535273	-0.0867667	-0.0157533	FALSE	Bacteria	Bacteroidota	Rhodothermia	Rhodothermales	Rhodothermaceae	unassigned Rhodothermaceae	unassigned Rhodothermaceae	0	0.238312	2249	0.241648	hypoxic	Only hypoxic
ASV67	1.67958	1.6797	-0.000118258	0.402867	307.891	317.664	307.869	-0.00219325	-0.039768	0.0314271	FALSE	Bacteria	Gammaproteobacteria	Gammaproteobacteria	Arenicellales	Arenicellaceae	Arenicella	unassigned Arenicella	0.0107496	0.323654	2178	0.234019	hypoxic	Common
ASV49	1.68304	1.68585	-0.00280419	0.476506	307.927	317.664	307.415	-0.052019	-0.094009	-0.0112984	FALSE	Bacteria	Gammaproteobacteria	Gammaproteobacteria	Burkholderiales	Alcaligenaceae	unassigned Alcaligenaceae	unassigned Alcaligenaceae	0.538579	0.267419	2104	0.226068	oxic	Common
ASV153	1.67867	1.67509	0.00357652	0.347714	307.863	317.665	308.521	0.0663208	-0.0258303	0.151179	FALSE	Bacteria	Bacteroidota	Bacteroidia	Flavobacteriales	Flavobacteriaceae	NS5_marine_group	unassigned NS5_marine_group	0	0.162945	2097	0.225316	hypoxic	Only hypoxic
ASV59	1.67888	1.67809	0.000789899	0.383612	307.881	317.665	308.026	0.0146488	-0.0260336	0.0589394	FALSE	Bacteria	Planctomycetota	Planctomycetes	Planctomycetales	Gimesiaceae	Gimesia	unassigned Gimesia	0	0.297772	1842	0.197917	hypoxic	Only hypoxic
ASV5	1.68256	1.68638	-0.00382349	0.482898	307.931	317.664	307.232	-0.0709291	-0.10915	-0.0319915	FALSE	Bacteria	Alphaproteobacteria	Alphaproteobacteria	Caulobacterales	Hyphomonadaceae	unassigned Hyphomonadaceae	unassigned Hyphomonadaceae	5.99962	0.169007	1839	0.197594	oxic	Common
ASV69	1.68517	1.68907	-0.00390072	0.515132	307.947	317.664	307.235	-0.0723697	-0.236299	0.0922561	FALSE	Bacteria	Actinobacteriota	Acidimicrobiia	Microtrichales	Microtrichaceae	Sva0996_marine_group	unassigned Sva0996_marine_group	0	0.184528	1549	0.166435	hypoxic	Only hypoxic
ASV79	1.68174	1.68416	-0.00241431	0.456262	307.917	317.664	307.476	-0.0447836	-0.0783387	-0.0104221	FALSE	Bacteria	Bacteroidota	Bacteroidia	Flavobacteriales	NS9_marine_group	NS9_marine_group	seawater_metagenome	0	0.203961	1509	0.162137	hypoxic	Only hypoxic
ASV146	1.6767	1.67398	0.00271465	0.334416	307.857	317.665	308.356	0.050337	-0.0808096	0.133057	FALSE	Bacteria	Bacteroidota	Bacteroidia	Flavobacteriales	Crocinitomicaceae	Fluviicola	unassigned Fluviicola	0	0.148069	1469	0.157839	hypoxic	Only hypoxic
ASV23	1.67653	1.67715	-0.000614994	0.372311	307.876	317.665	307.763	-0.0114048	-0.0853607	0.0728976	FALSE	Bacteria	Bacteroidota	Bacteroidia	Flavobacteriales	Cryomorphaceae	Vicingus	unassigned Vicingus	2.48493	0.100218	1467	0.157624	oxic	Common
ASV102	1.68119	1.68368	-0.00248598	0.450521	307.914	317.664	307.46	-0.0461122	-0.139715	0.0412873	FALSE	Bacteria	Verrucomicrobiota	Verrucomicrobiae	Opitutales	Opitutaceae	unassigned Opitutaceae	unassigned Opitutaceae	0	0.174854	1455	0.156335	hypoxic	Only hypoxic
ASV65	1.67676	1.68144	-0.00467872	0.423753	307.901	317.664	307.044	-0.086778	-0.127223	-0.0463371	FALSE	Bacteria	Gammaproteobacteria	Gammaproteobacteria	Diplorickettsiales	Diplorickettsiaceae	Rickettsiella	unassigned Rickettsiella	0.0145585	0.216257	1425	0.153112	hypoxic	Common
ASV122	1.68104	1.68104	4.17227e-06	0.418926	307.899	317.664	307.9	7.73837e-05	-0.120533	0.12064	FALSE	Bacteria	Desulfobacterota	Desulfobacteria	Desulfatiglandales	Desulfatiglandaceae	Desulfatiglans	unassigned Desulfatiglans	0.000677139	0.223136	1272	0.136672	hypoxic	Common
ASV80	1.68712	1.69377	-0.00664865	0.571409	307.974	317.664	306.766	-0.123377	-0.229892	-0.0173207	FALSE	Bacteria	Actinobacteriota	Acidimicrobiia	Microtrichales	unassigned Microtrichales	unassigned Microtrichales	unassigned Microtrichales	0.0907366	0.151294	1249	0.134201	hypoxic	Common
ASV114	1.67845	1.68717	-0.00872442	0.492348	307.935	317.664	306.343	-0.161851	-0.234855	-0.0832323	FALSE	Bacteria	Campilobacterota	Campylobacteria	Campylobacterales	Arcobacteraceae	unassigned Arcobacteraceae	unassigned Arcobacteraceae	0	0.124337	1219	0.130978	hypoxic	Only hypoxic
ASV164	1.68034	1.67636	0.00398418	0.362825	307.871	317.665	308.603	0.0738833	-0.17732	0.324895	FALSE	Bacteria	Alphaproteobacteria	Alphaproteobacteria	Kordiimonadales	unassigned Kordiimonadales	unassigned Kordiimonadales	unassigned Kordiimonadales	0	0.108988	1166	0.125283	hypoxic	Only hypoxic
ASV141	1.67831	1.67852	-0.000214378	0.388766	307.884	317.665	307.845	-0.00397574	-0.0911561	0.0831785	FALSE	Bacteria	Bacteroidota	Bacteroidia	Flavobacteriales	Cryomorphaceae	unassigned Cryomorphaceae	unassigned Cryomorphaceae	0	0.106323	1090	0.117117	hypoxic	Only hypoxic
ASV148	1.68232	1.68514	-0.00282126	0.467994	307.923	317.664	307.408	-0.0523343	-0.0821756	-0.0125704	FALSE	Bacteria	Bdellovibrionota	Oligoflexia	Oligoflexales	unassigned Oligoflexales	unassigned Oligoflexales	unassigned Oligoflexales	0.000338569	0.162601	1071	0.115075	hypoxic	Common
ASV106	1.67939	1.68277	-0.00337795	0.439612	307.909	317.664	307.291	-0.0626551	-0.0734255	-0.0526501	FALSE	Bacteria	Planctomycetota	Planctomycetes	Planctomycetales	Gimesiaceae	Gimesia	unassigned Gimesia	0	0.152283	1050	0.112819	hypoxic	Only hypoxic
ASV125	1.67543	1.6722	0.00323166	0.313015	307.846	317.665	308.441	0.0599206	-0.0851073	0.207462	FALSE	Bacteria	Bacteroidota	Bacteroidia	Sphingobacteriales	NS11-12_marine_group	NS11-12_marine_group	unassigned NS11-12_marine_group	0	0.115953	1036	0.111315	hypoxic	Only hypoxic
ASV3	1.6835	1.68708	-0.00358151	0.491261	307.935	317.664	307.281	-0.066442	-0.135473	0.000856078	FALSE	Bacteria	Verrucomicrobiota	Verrucomicrobiae	Verrucomicrobiales	Rubritaleaceae	Haloferula	Haloferula_harenae	6.75539	0.141577	1010	0.108521	oxic	Common
ASV227	1.67769	1.67332	0.00437071	0.326462	307.853	317.665	308.657	0.0810433	-0.0743814	0.234419	FALSE	Bacteria	Bacteroidota	Bacteroidia	Sphingobacteriales	NS11-12_marine_group	NS11-12_marine_group	unassigned NS11-12_marine_group	0	0.0881364	1001	0.107554	hypoxic	Only hypoxic
ASV133	1.67593	1.67347	0.00245707	0.328335	307.854	317.665	308.306	0.04556	-0.0418753	0.127777	FALSE	Bacteria	Bacteroidota	Bacteroidia	Flavobacteriales	Cryomorphaceae	unassigned Cryomorphaceae	unassigned Cryomorphaceae	0	0.0869756	871	0.0935861	hypoxic	Only hypoxic
ASV177	1.67837	1.67992	-0.00154645	0.405529	307.892	317.664	307.609	-0.028681	-0.112154	0.053561	FALSE	Bacteria	Bacteroidota	Bacteroidia	Cytophagales	Cyclobacteriaceae	Fabibacter	unassigned Fabibacter	0.00448604	0.097122	821	0.0882137	hypoxic	Common
ASV169	1.68232	1.68023	0.00208674	0.40925	307.894	317.664	308.276	0.0387019	-0.129663	0.202821	FALSE	Bacteria	Bacteroidota	Bacteroidia	Flavobacteriales	Cryomorphaceae	unassigned Cryomorphaceae	unassigned Cryomorphaceae	0.000507854	0.0734327	793	0.0852052	hypoxic	Common
ASV186	1.67549	1.68385	-0.00836216	0.452613	307.915	317.664	306.386	-0.15511	-0.237092	-0.0622876	FALSE	Bacteria	Bacteroidota	Bacteroidia	Flavobacteriales	Cryomorphaceae	unassigned Cryomorphaceae	unassigned Cryomorphaceae	0	0.0702942	685	0.073601	hypoxic	Only hypoxic
ASV145	1.67935	1.68243	-0.00308058	0.435619	307.907	317.664	307.343	-0.0571388	-0.187953	0.0789356	FALSE	Bacteria	Bacteroidota	Bacteroidia	Flavobacteriales	NS9_marine_group	NS9_marine_group	unassigned NS9_marine_group	0	0.0813435	663	0.0712372	hypoxic	Only hypoxic
ASV192	1.68698	1.69526	-0.00828565	0.58924	307.983	317.664	306.478	-0.153765	-0.262524	-0.0289516	FALSE	Bacteria	NB1-j	NB1-j	NB1-j	NB1-j	NB1-j	unassigned NB1-j	0	0.0809135	506	0.054368	hypoxic	Only hypoxic
ASV360	1.67837	1.67089	0.00748121	0.29738	307.839	317.665	309.217	0.138709	-0.0285189	0.305892	FALSE	Bacteria	Bacteroidota	Bacteroidia	Flavobacteriales	Flavobacteriaceae	NS5_marine_group	unassigned NS5_marine_group	0.000677139	0.0119092	126	0.0135383	hypoxic	Common

## Sheet: Glucose amended inc. OXIC
ASV	Wlab	Wlight	Z	Gi	Mlight	Mheavymax	Mlab	A	A_CI_low	A_CI_high	Incorporator	Domain	Phylum	Class	Order	Family	Genus	Species	Relative abundance in untreated samples at oxic conditions (t0)	Relative abundance in untreated samples at hypoxic conditions (t0)	Number of reads	Relative abundance within the dataset	Preferred living conditions	Common taxa or not?
ASV1	1.68468	1.67813	0.00654116	0.384137	307.882	317.665	309.082	0.121307	0.00538352	0.247712	TRUE	Bacteria	Planctomycetota	Planctomycetes	Planctomycetales	Rubinisphaeraceae	unassigned Rubinisphaeraceae	unassigned Rubinisphaeraceae	24.3282	3.03666	165461	27.4682	oxic	Common
ASV3	1.68791	1.68056	0.00734738	0.413216	307.896	317.664	309.242	0.13627	0.0171345	0.255445	TRUE	Bacteria	Verrucomicrobiota	Verrucomicrobiae	Verrucomicrobiales	Rubritaleaceae	Haloferula	Haloferula_harenae	6.75539	0.141577	42464	7.04946	oxic	Common
ASV11	1.68911	1.68511	0.00399769	0.467662	307.923	317.664	308.653	0.0741569	0.011816	0.141561	TRUE	Bacteria	Verrucomicrobiota	Verrucomicrobiae	Verrucomicrobiales	Rubritaleaceae	Haloferula	Haloferula_harenae	3.71182	0	39338	6.53052	oxic	Only oxic
ASV17	1.68973	1.68476	0.00496969	0.463511	307.921	317.664	308.829	0.0921862	0.0213151	0.16305	TRUE	Bacteria	Actinobacteriota	Actinobacteria	Micrococcales	Microbacteriaceae	Candidatus_Aquiluna	unassigned Candidatus_Aquiluna	2.53842	0.936181	11231	1.86446	oxic	Common
ASV21	1.68874	1.6813	0.00744285	0.422058	307.9	317.664	309.263	0.138045	0.00989307	0.268416	TRUE	Bacteria	Actinobacteriota	Actinobacteria	PeM15	PeM15	PeM15	unassigned PeM15	0.908805	1.3898	5737	0.952402	hypoxic	Common
ASV33	1.68507	1.67626	0.00881324	0.361677	307.87	317.665	309.489	0.163434	0.0103282	0.335003	TRUE	Bacteria	Verrucomicrobiota	Verrucomicrobiae	Opitutales	Puniceicoccaceae	Lentimonas	unassigned Lentimonas	0.696945	0.0364584	3926	0.651757	oxic	Common
ASV81	1.68074	1.6743	0.00643504	0.338258	307.859	317.665	309.042	0.119325	0.0425265	0.198614	TRUE	Bacteria	Verrucomicrobiota	Verrucomicrobiae	Verrucomicrobiales	Rubritaleaceae	Persicirhabdus	unassigned Persicirhabdus	0.304458	0	3131	0.519778	oxic	Only oxic
ASV76	1.69179	1.68636	0.00542955	0.482599	307.93	317.664	308.922	0.100723	0.0238227	0.177791	TRUE	Bacteria	Verrucomicrobiota	Verrucomicrobiae	Chthoniobacterales	Chthoniobacteraceae	LD29	unassigned LD29	0.263492	0.0125541	2336	0.3878	oxic	Common
ASV74	1.68708	1.675	0.0120859	0.346576	307.863	317.665	310.084	0.224113	0.0151419	0.441978	TRUE	Bacteria	Verrucomicrobiota	Verrucomicrobiae	Verrucomicrobiales	Rubritaleaceae	Haloferula	unassigned Haloferula	0.240977	0.000300954	1928	0.320068	oxic	Common
ASV127	1.68671	1.67936	0.00735085	0.398776	307.889	317.664	309.236	0.136329	0.102783	0.169842	TRUE	Bacteria	Verrucomicrobiota	Verrucomicrobiae	Verrucomicrobiales	Rubritaleaceae	Roseibacillus	unassigned Roseibacillus	0.133566	0.0019777	1316	0.21847	oxic	Common
ASV100	1.6817	1.67313	0.00857632	0.324147	307.852	317.665	309.43	0.159024	0.0941881	0.241111	TRUE	Bacteria	Bacteroidota	Bacteroidia	Cytophagales	Flammeovirgaceae	Rapidithrix	unassigned Rapidithrix	0.0982697	0.00232164	1030	0.170991	oxic	Common
ASV111	1.68649	1.67639	0.0100977	0.363231	307.871	317.665	309.726	0.187254	0.132071	0.244582	TRUE	Bacteria	Bacteroidota	Bacteroidia	Chitinophagales	unassigned Chitinophagales	unassigned Chitinophagales	unassigned Chitinophagales	0.122731	0.0052022	903	0.149907	oxic	Common
ASV181	1.68484	1.67385	0.0109937	0.332779	307.856	317.665	309.878	0.203852	0.139452	0.278463	TRUE	Bacteria	Alphaproteobacteria	Alphaproteobacteria	Rhizobiales	C2U	C2U	unassigned C2U	0.0608578	0.00305253	658	0.109235	oxic	Common
ASV4	1.68245	1.67884	0.00361239	0.392553	307.886	317.664	308.548	0.0669942	-0.0413122	0.175274	FALSE	Bacteria	Planctomycetota	Planctomycetes	Planctomycetales	Rubinisphaeraceae	unassigned Rubinisphaeraceae	unassigned Rubinisphaeraceae	7.67579	0	79622	13.2181	oxic	Only oxic
ASV19	1.68141	1.68048	0.000925895	0.412259	307.895	317.664	308.065	0.0171723	-0.0618976	0.0962378	FALSE	Bacteria	Planctomycetota	Planctomycetes	Planctomycetales	Rubinisphaeraceae	unassigned Rubinisphaeraceae	unassigned Rubinisphaeraceae	2.64346	0	28488	4.7293	oxic	Only oxic
ASV5	1.68608	1.6818	0.00428302	0.428005	307.903	317.664	308.687	0.0794398	-0.0263893	0.193333	FALSE	Bacteria	Alphaproteobacteria	Alphaproteobacteria	Caulobacterales	Hyphomonadaceae	unassigned Hyphomonadaceae	unassigned Hyphomonadaceae	5.99962	0.169007	21034	3.49186	oxic	Common
ASV26	1.68303	1.67535	0.00768136	0.350788	307.865	317.665	309.277	0.14244	-0.0676126	0.365015	FALSE	Bacteria	Alphaproteobacteria	Alphaproteobacteria	Caulobacterales	Hyphomonadaceae	unassigned Hyphomonadaceae	unassigned Hyphomonadaceae	1.97631	0	18230	3.02637	oxic	Only oxic
ASV30	1.68745	1.68326	0.00419042	0.445465	307.912	317.664	308.678	0.0777265	-0.0823662	0.246506	FALSE	Bacteria	Alphaproteobacteria	Alphaproteobacteria	Rhodobacterales	Rhodobacteraceae	unassigned Rhodobacteraceae	unassigned Rhodobacteraceae	1.98952	0.0352546	16423	2.72639	oxic	Common
ASV16	1.6901	1.68077	0.00932459	0.415732	307.897	317.664	309.605	0.172943	-0.0306664	0.396232	FALSE	Bacteria	Actinobacteriota	Actinobacteria	Micrococcales	Microbacteriaceae	ML602J-51	unassigned ML602J-51	2.13256	1.32273	12727	2.11281	oxic	Common
ASV23	1.67147	1.66941	0.00205245	0.279714	307.83	317.665	308.208	0.0380529	-0.18703	0.263073	FALSE	Bacteria	Bacteroidota	Bacteroidia	Flavobacteriales	Cryomorphaceae	Vicingus	unassigned Vicingus	2.48493	0.100218	12167	2.01985	oxic	Common
ASV25	1.6913	1.69427	-0.00296639	0.577339	307.977	317.664	307.438	-0.0550477	-0.176306	0.0652714	FALSE	Bacteria	Actinobacteriota	Actinobacteria	Micrococcales	Microbacteriaceae	ML602J-51	unassigned ML602J-51	1.93255	0.70105	11230	1.8643	oxic	Common
ASV10	1.67365	1.67005	0.00359357	0.287357	307.834	317.665	308.496	0.0666269	-0.12317	0.249592	FALSE	Bacteria	Bacteroidota	Bacteroidia	Flavobacteriales	Flavobacteriaceae	NS3a_marine_group	unassigned NS3a_marine_group	3.34075	4.04748	11176	1.85533	hypoxic	Common
ASV38	1.68446	1.67379	0.0106774	0.332067	307.856	317.665	309.82	0.197987	-0.0475435	0.535536	FALSE	Bacteria	Alphaproteobacteria	Alphaproteobacteria	Rhodobacterales	Rhodobacteraceae	unassigned Rhodobacteraceae	unassigned Rhodobacteraceae	1.20294	0.00214967	10764	1.78694	oxic	Common
ASV36	1.66535	1.66259	0.00276115	0.197956	307.789	317.665	308.3	0.0511837	-0.138797	0.251252	FALSE	Bacteria	Bacteroidota	Bacteroidia	Flavobacteriales	Flavobacteriaceae	Polaribacter	unassigned Polaribacter	0.976265	0.0161225	10428	1.73116	oxic	Common
ASV13	1.68797	1.68209	0.00587862	0.431495	307.905	317.664	308.981	0.109036	-0.00942362	0.226971	FALSE	Bacteria	Actinobacteriota	Actinobacteria	Micrococcales	Microbacteriaceae	Candidatus_Aquiluna	Candidatus_Aquiluna	1.89277	1.73508	10331	1.71505	oxic	Common
ASV15	1.69089	1.69006	0.000833872	0.526925	307.952	317.664	308.104	0.0154714	-0.0272017	0.0633154	FALSE	Bacteria	Actinobacteriota	Actinobacteria	PeM15	PeM15	PeM15	unassigned PeM15	1.32753	1.54084	10262	1.7036	hypoxic	Common
ASV18	1.68852	1.68683	0.00169005	0.488298	307.933	317.664	308.242	0.0313525	-0.0454962	0.115224	FALSE	Bacteria	Alphaproteobacteria	Alphaproteobacteria	Rhodobacterales	Rhodobacteraceae	Lentibacter	unassigned Lentibacter	1.92968	1.92017	9854	1.63587	oxic	Common
ASV41	1.677	1.67191	0.0050871	0.309653	307.845	317.665	308.781	0.0943229	-0.0500872	0.242598	FALSE	Bacteria	Bacteroidota	Bacteroidia	Cytophagales	Cyclobacteriaceae	Algoriphagus	Algoriphagus_sp.	0.956289	0.00997446	8558	1.42072	oxic	Common
ASV39	1.67907	1.67131	0.00776347	0.302368	307.841	317.665	309.271	0.143945	-0.0189983	0.324523	FALSE	Bacteria	Gammaproteobacteria	Gammaproteobacteria	Alteromonadales	Pseudoalteromonadaceae	Pseudoalteromonas	unassigned Pseudoalteromonas	1.04677	0.00550315	8502	1.41142	oxic	Common
ASV46	1.67134	1.66879	0.00255771	0.27218	307.826	317.665	308.298	0.0474198	-0.186605	0.326707	FALSE	Bacteria	Bacteroidota	Bacteroidia	Flavobacteriales	Flavobacteriaceae	NS5_marine_group	unassigned NS5_marine_group	1.50418	0.00576111	6984	1.15942	oxic	Common
ASV40	1.67447	1.67524	-0.00077218	0.349501	307.864	317.665	307.722	-0.0143189	-0.0926981	0.0551656	FALSE	Bacteria	Bacteroidota	Bacteroidia	Chitinophagales	Saprospiraceae	unassigned Saprospiraceae	unassigned Saprospiraceae	0.560925	0.0107483	4947	0.821253	oxic	Common
ASV49	1.68619	1.67803	0.0081549	0.382915	307.881	317.665	309.377	0.151234	-0.0198869	0.340462	FALSE	Bacteria	Gammaproteobacteria	Gammaproteobacteria	Burkholderiales	Alcaligenaceae	unassigned Alcaligenaceae	unassigned Alcaligenaceae	0.538579	0.267419	4857	0.806312	oxic	Common
ASV58	1.68033	1.67835	0.00198391	0.386712	307.883	317.665	308.247	0.0367923	-0.0806665	0.156744	FALSE	Bacteria	Gammaproteobacteria	Gammaproteobacteria	Cellvibrionales	Cellvibrionaceae	unassigned Cellvibrionaceae	unassigned Cellvibrionaceae	0.571166	0.000816874	4292	0.712517	oxic	Common
ASV14	1.68182	1.6846	-0.00277356	0.461507	307.92	317.664	307.413	-0.0514485	-0.262732	0.158336	FALSE	Bacteria	Verrucomicrobiota	Verrucomicrobiae	Verrucomicrobiales	Rubritaleaceae	Persicirhabdus	unassigned Persicirhabdus	0.923448	0.556549	3868	0.642128	oxic	Common
ASV77	1.67299	1.67391	-0.000923407	0.333553	307.856	317.665	307.687	-0.0171225	-0.15315	0.100336	FALSE	Bacteria	Gammaproteobacteria	Gammaproteobacteria	Alteromonadales	Pseudoalteromonadaceae	Pseudoalteromonas	unassigned Pseudoalteromonas	0.483985	0.00743785	3575	0.593487	oxic	Common
ASV70	1.67244	1.66771	0.00472819	0.259346	307.82	317.665	308.692	0.087658	-0.164742	0.347456	FALSE	Bacteria	Bacteroidota	Bacteroidia	Flavobacteriales	unassigned Flavobacteriales	unassigned Flavobacteriales	unassigned Flavobacteriales	0.485001	0.0228725	2834	0.470473	oxic	Common
ASV57	1.6801	1.6782	0.00190281	0.384863	307.882	317.665	308.231	0.0352882	-0.253726	0.353656	FALSE	Bacteria	Bacteroidota	Bacteroidia	Flavobacteriales	Cryomorphaceae	Owenweeksia	Cryomorphaceae_bacterium	0.400527	0.0673706	2646	0.439263	oxic	Common
ASV98	1.67417	1.67014	0.00403039	0.28845	307.834	317.665	308.577	0.074726	-0.10923	0.24699	FALSE	Bacteria	Bdellovibrionota	Oligoflexia	Oligoflexales	unassigned Oligoflexales	unassigned Oligoflexales	unassigned Oligoflexales	0.520804	0.00305253	2321	0.38531	oxic	Common
ASV20	1.68631	1.67063	0.0156781	0.294319	307.837	317.665	310.726	0.290687	-0.0559559	0.661462	FALSE	Bacteria	Bacteroidota	Bacteroidia	Flavobacteriales	Cryomorphaceae	unassigned Cryomorphaceae	unassigned Cryomorphaceae	0.400443	0.752728	1949	0.323554	hypoxic	Common
ASV89	1.68862	1.67342	0.0151987	0.327702	307.854	317.665	310.65	0.28182	-0.00614215	0.57058	FALSE	Bacteria	Gammaproteobacteria	Gammaproteobacteria	Oceanospirillales	Oleiphilaceae	Oleiphilus	unassigned Oleiphilus	0.256212	0.0489694	1746	0.289854	oxic	Common
ASV85	1.68627	1.6786	0.00766774	0.389753	307.884	317.665	309.291	0.142202	-0.0905561	0.426322	FALSE	Bacteria	Verrucomicrobiota	Verrucomicrobiae	Verrucomicrobiales	Rubritaleaceae	Roseibacillus	unassigned Roseibacillus	0.182404	0.0406287	1265	0.210003	oxic	Common
ASV174	1.66978	1.67803	-0.00825027	0.382861	307.881	317.665	306.367	-0.153003	-0.269015	-0.0427878	FALSE	Bacteria	unassigned Bacteria	unassigned Bacteria	unassigned Bacteria	unassigned Bacteria	unassigned Bacteria	unassigned Bacteria	0.0810873	0.000300954	935	0.15522	oxic	Common
ASV142	1.68718	1.68183	0.00534754	0.428422	307.903	317.664	308.883	0.0991843	-0.00675625	0.229719	FALSE	Bacteria	Gammaproteobacteria	Gammaproteobacteria	Enterobacterales	Yersiniaceae	unassigned Yersiniaceae	unassigned Yersiniaceae	0.0817645	0.0045143	898	0.149077	oxic	Common

## Sheet: Glucose amended inc. HYPOXIC
ASV	Wlab	Wlight	Z	Gi	Mlight	Mheavymax	Mlab	A	A_CI_low	A_CI_high	Incorporator	Domain	Phylum	Class	Order	Family	Genus	Species	Relative abundance in untreated samples at oxic conditions (t0)	Relative abundance in untreated samples at hypoxic conditions (t0)	Number of reads	Relative abundance within the dataset	Preferred living conditions	Common taxa or not?
ASV10	1.69139	1.6776	0.0137995	0.377675	307.878	317.665	310.411	0.255911	0.212271	0.299545	TRUE	Bacteria	Bacteroidota	Bacteroidia	Flavobacteriales	Flavobacteriaceae	NS3a_marine_group	unassigned NS3a_marine_group	3.34075	4.04748	49962	7.31353	hypoxic	Common
ASV24	1.68599	1.67914	0.00685109	0.396189	307.888	317.664	309.144	0.12706	0.0886524	0.168501	TRUE	Bacteria	Bacteroidota	Bacteroidia	Flavobacteriales	Flavobacteriaceae	unassigned Flavobacteriaceae	unassigned Flavobacteriaceae	0.00372426	1.74544	17664	2.58569	hypoxic	Common
ASV31	1.6954	1.68944	0.00595127	0.51957	307.949	317.664	309.033	0.110415	0.0382942	0.182517	TRUE	Bacteria	Alphaproteobacteria	Alphaproteobacteria	Rhodobacterales	Rhodobacteraceae	unassigned Rhodobacteraceae	unassigned Rhodobacteraceae	0.00304712	1.44135	14691	2.1505	hypoxic	Common
ASV37	1.68644	1.67595	0.0104935	0.357928	307.869	317.665	309.796	0.19459	0.12496	0.264214	TRUE	Bacteria	Bacteroidota	Bacteroidia	Flavobacteriales	Flavobacteriaceae	NS5_marine_group	unassigned NS5_marine_group	0.286091	1.19973	14164	2.07335	hypoxic	Common
ASV13	1.6902	1.6825	0.00769979	0.436385	307.907	317.664	309.317	0.142816	0.0774634	0.20679	TRUE	Bacteria	Actinobacteriota	Actinobacteria	Micrococcales	Microbacteriaceae	Candidatus_Aquiluna	Candidatus_Aquiluna	1.89277	1.73508	11331	1.65865	oxic	Common
ASV21	1.68932	1.68608	0.00323433	0.479328	307.929	317.664	308.519	0.0599989	0.002263	0.116564	TRUE	Bacteria	Actinobacteriota	Actinobacteria	PeM15	PeM15	PeM15	unassigned PeM15	0.908805	1.3898	9969	1.45928	hypoxic	Common
ASV44	1.69064	1.68538	0.00526513	0.47088	307.925	317.664	308.887	0.0976688	0.0509064	0.152456	TRUE	Bacteria	Alphaproteobacteria	Alphaproteobacteria	Rhizobiales	Rhizobiaceae	Hoeflea	unassigned Hoeflea	0	0.747655	7989	1.16944	hypoxic	Only hypoxic
ASV17	1.68714	1.68211	0.00502718	0.43174	307.905	317.664	308.825	0.0932433	0.05192	0.143192	TRUE	Bacteria	Actinobacteriota	Actinobacteria	Micrococcales	Microbacteriaceae	Candidatus_Aquiluna	unassigned Candidatus_Aquiluna	2.53842	0.936181	5768	0.84433	oxic	Common
ASV61	1.67491	1.67126	0.00365272	0.301832	307.841	317.665	308.514	0.067726	0.0152865	0.120158	TRUE	Bacteria	Bacteroidota	Bacteroidia	Flavobacteriales	Flavobacteriaceae	Lutibacter	unassigned Lutibacter	0	0.633507	5503	0.805539	hypoxic	Only hypoxic
ASV34	1.68851	1.68624	0.00227591	0.481144	307.93	317.664	308.345	0.0422199	0.0112292	0.0732101	TRUE	Bacteria	Actinobacteriota	Acidimicrobiia	Microtrichales	Microtrichaceae	Sva0996_marine_group	unassigned Sva0996_marine_group	0.000931066	0.819454	4559	0.667355	hypoxic	Common
ASV51	1.68913	1.6856	0.00353127	0.473529	307.926	317.664	308.571	0.0655062	0.0172357	0.118776	TRUE	Bacteria	Actinobacteriota	Actinobacteria	PeM15	PeM15	PeM15	metagenome	0.354397	0.605562	3983	0.583039	hypoxic	Common
ASV63	1.68296	1.67644	0.00651456	0.363855	307.871	317.665	309.068	0.120807	0.088969	0.156169	TRUE	Bacteria	Gammaproteobacteria	Gammaproteobacteria	Legionellales	Legionellaceae	unassigned Legionellaceae	unassigned Legionellaceae	0.00321641	0.956688	3752	0.549225	hypoxic	Common
ASV86	1.67728	1.67224	0.00503336	0.313597	307.847	317.665	308.773	0.0933274	0.0387291	0.147746	TRUE	Bacteria	Bacteroidota	Bacteroidia	Flavobacteriales	Flavobacteriaceae	Ulvibacter	unassigned Ulvibacter	0.110543	0.483245	3640	0.53283	hypoxic	Common
ASV60	1.69232	1.67211	0.0202145	0.311933	307.846	317.665	311.567	0.374812	0.330719	0.431739	TRUE	Bacteria	Bacteroidota	Bacteroidia	Flavobacteriales	Flavobacteriaceae	NS5_marine_group	unassigned NS5_marine_group	0.50159	0.292355	3079	0.45071	oxic	Common
ASV59	1.68132	1.67809	0.00322869	0.38358	307.881	317.665	308.474	0.0598767	0.0228862	0.0939651	TRUE	Bacteria	Planctomycetota	Planctomycetes	Planctomycetales	Gimesiaceae	Gimesia	unassigned Gimesia	0	0.297772	2158	0.315892	hypoxic	Only hypoxic
ASV163	1.68687	1.66493	0.0219317	0.226048	307.803	317.665	311.858	0.406572	0.316569	0.496574	TRUE	Bacteria	Bacteroidota	Bacteroidia	Flavobacteriales	Flavobacteriaceae	Tenacibaculum	unassigned Tenacibaculum	0.0343648	0.234056	1623	0.237578	hypoxic	Common
ASV135	1.6875	1.66491	0.0225932	0.225763	307.803	317.665	311.98	0.418836	0.241438	0.548447	TRUE	Bacteria	Alphaproteobacteria	Alphaproteobacteria	Kordiimonadales	unassigned Kordiimonadales	unassigned Kordiimonadales	unassigned Kordiimonadales	0	0.196136	1446	0.211668	hypoxic	Only hypoxic
ASV65	1.68687	1.68144	0.00542467	0.423722	307.901	317.664	308.895	0.100613	0.0105658	0.18425	TRUE	Bacteria	Gammaproteobacteria	Gammaproteobacteria	Diplorickettsiales	Diplorickettsiaceae	Rickettsiella	unassigned Rickettsiella	0.0145585	0.216257	1174	0.171852	hypoxic	Common
ASV184	1.67791	1.66645	0.0114551	0.244228	307.812	317.665	309.928	0.212365	0.127856	0.308035	TRUE	Bacteria	Gammaproteobacteria	Gammaproteobacteria	Ectothiorhodospirales	Ectothiorhodospiraceae	unassigned Ectothiorhodospiraceae	unassigned Ectothiorhodospiraceae	0	0.160709	1093	0.159995	hypoxic	Only hypoxic
ASV153	1.68928	1.67509	0.0141948	0.347621	307.863	317.665	310.472	0.26322	0.166633	0.35072	TRUE	Bacteria	Bacteroidota	Bacteroidia	Flavobacteriales	Flavobacteriaceae	NS5_marine_group	unassigned NS5_marine_group	0	0.162945	1082	0.158385	hypoxic	Only hypoxic
ASV198	1.68687	1.66493	0.021939	0.22596	307.803	317.665	311.859	0.406708	0.316569	0.496847	TRUE	Bacteria	Bacteroidota	Bacteroidia	Flavobacteriales	Flavobacteriaceae	NS4_marine_group	unassigned NS4_marine_group	0	0.139986	969	0.141844	hypoxic	Only hypoxic
ASV177	1.68881	1.67992	0.00889478	0.405497	307.892	317.664	309.522	0.164966	0.0436801	0.270738	TRUE	Bacteria	Bacteroidota	Bacteroidia	Cytophagales	Cyclobacteriaceae	Fabibacter	unassigned Fabibacter	0.00448604	0.097122	670	0.0980758	hypoxic	Common
ASV227	1.68687	1.67332	0.0135465	0.326462	307.853	317.665	310.345	0.251184	0.0724236	0.484277	TRUE	Bacteria	Bacteroidota	Bacteroidia	Sphingobacteriales	NS11-12_marine_group	NS11-12_marine_group	unassigned NS11-12_marine_group	0	0.0881364	533	0.0780215	hypoxic	Only hypoxic
ASV2	1.68194	1.684	-0.00205388	0.454334	307.916	317.664	307.541	-0.0380977	-0.102358	0.0193389	FALSE	Bacteria	Gammaproteobacteria	Gammaproteobacteria	Thiomicrospirales	Thioglobaceae	SUP05_cluster	unassigned SUP05_cluster	0.117991	25.4573	198101	28.9984	hypoxic	Common
ASV9	1.67534	1.6751	0.000246586	0.347763	307.863	317.665	307.909	0.00457253	-0.0154439	0.0245877	FALSE	Bacteria	Bacteroidota	Bacteroidia	Flavobacteriales	Flavobacteriaceae	unassigned Flavobacteriaceae	unassigned Flavobacteriaceae	0.0071946	4.31559	40948	5.99404	hypoxic	Common
ASV1	1.684	1.68331	0.000691198	0.446071	307.912	317.664	308.039	0.0128208	-0.0139354	0.0395768	FALSE	Bacteria	Planctomycetota	Planctomycetes	Planctomycetales	Rubinisphaeraceae	unassigned Rubinisphaeraceae	unassigned Rubinisphaeraceae	24.3282	3.03666	32513	4.75931	oxic	Common
ASV12	1.68111	1.67969	0.00141357	0.402792	307.891	317.664	308.15	0.0262164	-0.0400133	0.0815421	FALSE	Bacteria	Gammaproteobacteria	Gammaproteobacteria	SAR86_clade	SAR86_clade	SAR86_clade	SAR86_cluster	0.17504	3.27481	18459	2.70206	hypoxic	Common
ASV29	1.68083	1.68038	0.000450177	0.410998	307.895	317.664	307.977	0.00834929	-0.0377891	0.0544859	FALSE	Bacteria	Gammaproteobacteria	Gammaproteobacteria	Methylococcales	Methylomonadaceae	Methyloprofundus	unassigned Methyloprofundus	0	1.68276	16445	2.40725	hypoxic	Only hypoxic
ASV22	1.67645	1.67663	-0.000178106	0.366128	307.873	317.665	307.84	-0.00330286	-0.0354853	0.0336759	FALSE	Bacteria	Bacteroidota	Bacteroidia	Flavobacteriales	Crocinitomicaceae	Crocinitomix	unassigned Crocinitomix	0.00372426	1.99287	16236	2.37666	hypoxic	Common
ASV6	1.68483	1.6832	0.00162294	0.444841	307.912	317.664	308.209	0.0301033	-0.0286579	0.0778092	FALSE	Bacteria	Verrucomicrobiota	Verrucomicrobiae	Verrucomicrobiales	DEV007	DEV007	unassigned DEV007	0.00143892	1.05196	13396	1.96093	hypoxic	Common
ASV15	1.68893	1.69227	-0.00333325	0.55336	307.965	317.664	307.359	-0.0618501	-0.121147	-0.00554988	FALSE	Bacteria	Actinobacteriota	Actinobacteria	PeM15	PeM15	PeM15	unassigned PeM15	1.32753	1.54084	12570	1.84002	hypoxic	Common
ASV18	1.68607	1.68776	-0.00168839	0.499357	307.939	317.664	307.631	-0.0313229	-0.0680263	0.00899165	FALSE	Bacteria	Alphaproteobacteria	Alphaproteobacteria	Rhodobacterales	Rhodobacteraceae	Lentibacter	unassigned Lentibacter	1.92968	1.92017	11161	1.63377	oxic	Common
ASV35	1.67591	1.67708	-0.00117856	0.371562	307.875	317.665	307.659	-0.0218559	-0.0601396	0.0164233	FALSE	Bacteria	Bacteroidota	Bacteroidia	Flavobacteriales	Crocinitomicaceae	Crocinitomix	unassigned Crocinitomix	0.00110035	1.5279	10837	1.58634	hypoxic	Common
ASV42	1.67242	1.67089	0.0015256	0.2974	307.839	317.665	308.12	0.0282863	-0.0113043	0.0671465	FALSE	Bacteria	Bacteroidota	Bacteroidia	Flavobacteriales	Flavobacteriaceae	unassigned Flavobacteriaceae	unassigned Flavobacteriaceae	0	0.960687	9999	1.46367	hypoxic	Only hypoxic
ASV16	1.69031	1.68857	0.00173906	0.509083	307.944	317.664	308.261	0.0322639	-0.0099604	0.0809147	FALSE	Bacteria	Actinobacteriota	Actinobacteria	Micrococcales	Microbacteriaceae	ML602J-51	unassigned ML602J-51	2.13256	1.32273	9411	1.3776	oxic	Common
ASV20	1.68058	1.6816	-0.00102123	0.425677	307.902	317.664	307.715	-0.0189413	-0.0330575	-0.00489989	FALSE	Bacteria	Bacteroidota	Bacteroidia	Flavobacteriales	Cryomorphaceae	unassigned Cryomorphaceae	unassigned Cryomorphaceae	0.400443	0.752728	8600	1.25888	hypoxic	Common
ASV32	1.6771	1.67681	0.000290498	0.368243	307.874	317.665	307.927	0.00538711	-0.032498	0.0478754	FALSE	Bacteria	Bacteroidota	Bacteroidia	Flavobacteriales	Cryomorphaceae	unassigned Cryomorphaceae	unassigned Cryomorphaceae	0.390624	0.818637	8356	1.22317	hypoxic	Common
ASV45	1.68279	1.67816	0.00463085	0.384409	307.882	317.665	308.731	0.0858803	-0.0417334	0.213441	FALSE	Bacteria	Gammaproteobacteria	Gammaproteobacteria	Methylococcales	Methylomonadaceae	Methyloprofundus	Methyloprofundus_sedimenti	0.000931066	1.01813	7246	1.06068	hypoxic	Common
ASV56	1.67941	1.681	-0.00159219	0.418421	307.899	317.664	307.607	-0.0295305	-0.0968414	0.0323828	FALSE	Bacteria	Alphaproteobacteria	Alphaproteobacteria	SAR11_clade	Clade_I	Clade_Ia	unassigned Clade_Ia	0.216261	1.02053	7060	1.03346	hypoxic	Common
ASV43	1.67872	1.6777	0.00101747	0.378909	307.879	317.665	308.066	0.018869	-0.0616767	0.0949635	FALSE	Bacteria	Campilobacterota	Campylobacteria	Campylobacterales	Sulfurimonadaceae	Sulfurimonas	unassigned Sulfurimonas	0.00372426	1.08223	6664	0.975488	hypoxic	Common
ASV48	1.68046	1.67807	0.002383	0.383402	307.881	317.665	308.318	0.0441932	-0.00917369	0.0975569	FALSE	Bacteria	Bacteroidota	Bacteroidia	Flavobacteriales	NS9_marine_group	NS9_marine_group	unassigned NS9_marine_group	0	0.510933	6260	0.91635	hypoxic	Only hypoxic
ASV27	1.6832	1.68311	9.37505e-05	0.443701	307.911	317.664	307.928	0.00173893	-0.0267351	0.0280138	FALSE	Bacteria	Verrucomicrobiota	Verrucomicrobiae	Verrucomicrobiales	Rubritaleaceae	Roseibacillus	unassigned Roseibacillus	0.00677139	0.585011	5374	0.786656	hypoxic	Common
ASV50	1.68568	1.68683	-0.00115489	0.488301	307.933	317.664	307.722	-0.0214247	-0.0296778	-0.0120607	FALSE	Bacteria	Gammaproteobacteria	Gammaproteobacteria	Cellvibrionales	Halieaceae	Halioglobus	unassigned Halioglobus	0	0.917221	4827	0.706585	hypoxic	Only hypoxic
ASV54	1.68159	1.67817	0.00341238	0.384607	307.882	317.665	308.508	0.0632834	-0.0048673	0.159785	FALSE	Bacteria	Bacteroidota	Bacteroidia	Flavobacteriales	Cryomorphaceae	unassigned Cryomorphaceae	unassigned Cryomorphaceae	0.00304712	0.486341	4409	0.645397	hypoxic	Common
ASV47	1.68732	1.68358	0.0037486	0.449288	307.914	317.664	308.599	0.0695322	-0.0773545	0.197708	FALSE	Bacteria	Actinobacteriota	Actinobacteria	Frankiales	Sporichthyaceae	hgcI_clade	unassigned hgcI_clade	0.0215838	0.782393	4289	0.627832	hypoxic	Common
ASV14	1.6819	1.68159	0.000304127	0.425541	307.902	317.664	307.958	0.0056408	-0.0303479	0.0423966	FALSE	Bacteria	Verrucomicrobiota	Verrucomicrobiae	Verrucomicrobiales	Rubritaleaceae	Persicirhabdus	unassigned Persicirhabdus	0.923448	0.556549	3839	0.56196	oxic	Common
ASV75	1.68972	1.69608	-0.00636569	0.599063	307.988	317.664	306.832	-0.118139	-0.214063	-0.0209553	FALSE	Bacteria	Gammaproteobacteria	Gammaproteobacteria	Burkholderiales	Nitrosomonadaceae	Nitrosomonas	unassigned Nitrosomonas	0	0.401343	3331	0.487598	hypoxic	Only hypoxic
ASV52	1.68946	1.69402	-0.00455654	0.574315	307.976	317.664	307.147	-0.0845553	-0.187812	0.00675537	FALSE	Bacteria	Bdellovibrionota	Bdellovibrionia	Bdellovibrionales	Bdellovibrionaceae	OM27_clade	unassigned OM27_clade	0.0016082	0.94091	3210	0.469886	hypoxic	Common
ASV64	1.68749	1.69212	-0.00463697	0.551642	307.965	317.664	307.121	-0.0860406	-0.166284	-0.0161151	FALSE	Bacteria	Alphaproteobacteria	Alphaproteobacteria	Puniceispirillales	unassigned Puniceispirillales	unassigned Puniceispirillales	unassigned Puniceispirillales	0.000338569	0.387585	2963	0.433729	hypoxic	Common
ASV72	1.68687	1.6943	-0.00743464	0.577715	307.978	317.664	306.626	-0.137966	-0.453627	0.145661	FALSE	Bacteria	Gammaproteobacteria	Gammaproteobacteria	Oceanospirillales	Pseudohongiellaceae	Pseudohongiella	unassigned Pseudohongiella	0.0992854	0.716098	2917	0.426996	hypoxic	Common
ASV83	1.67386	1.67336	0.000498737	0.326945	307.853	317.665	307.945	0.00924779	-0.048925	0.0775203	FALSE	Bacteria	Bacteroidota	Bacteroidia	Chitinophagales	Saprospiraceae	unassigned Saprospiraceae	unassigned Saprospiraceae	0	0.267935	2891	0.42319	hypoxic	Only hypoxic
ASV71	1.67815	1.68339	-0.00524329	0.447078	307.913	317.664	306.954	-0.0972564	-0.195962	0.00140973	FALSE	Bacteria	Gammaproteobacteria	Gammaproteobacteria	Burkholderiales	Methylophilaceae	OM43_clade	Methylophilales_bacterium	0.0181981	0.505903	2441	0.357318	hypoxic	Common
ASV62	1.68449	1.68588	-0.00138334	0.476859	307.928	317.664	307.675	-0.0256617	-0.061228	0.00696953	FALSE	Bacteria	Actinobacteriota	Actinobacteria	Frankiales	Sporichthyaceae	hgcI_clade	Candidatus_Planktophila	0	0.344205	2400	0.351316	hypoxic	Only hypoxic
ASV96	1.67709	1.67546	0.00163302	0.352055	307.866	317.665	308.166	0.030282	-0.0229305	0.0732602	FALSE	Bacteria	Bacteroidota	Bacteroidia	Sphingobacteriales	NS11-12_marine_group	NS11-12_marine_group	unassigned NS11-12_marine_group	0	0.298503	2300	0.336678	hypoxic	Only hypoxic
ASV5	1.68824	1.68638	0.00185841	0.482911	307.931	317.664	308.27	0.0344751	-0.0300572	0.0990074	FALSE	Bacteria	Alphaproteobacteria	Alphaproteobacteria	Caulobacterales	Hyphomonadaceae	unassigned Hyphomonadaceae	unassigned Hyphomonadaceae	5.99962	0.169007	2051	0.300229	oxic	Common
ASV108	1.69039	1.68774	0.00264167	0.499202	307.939	317.664	308.421	0.0490079	-0.114626	0.20679	FALSE	Bacteria	Gammaproteobacteria	Gammaproteobacteria	Oceanospirillales	Pseudohongiellaceae	Pseudohongiella	unassigned Pseudohongiella	0	0.590858	2032	0.297448	hypoxic	Only hypoxic
ASV67	1.68136	1.67969	0.00166644	0.402755	307.891	317.664	308.196	0.0309062	-0.0022652	0.0640757	FALSE	Bacteria	Gammaproteobacteria	Gammaproteobacteria	Arenicellales	Arenicellaceae	Arenicella	unassigned Arenicella	0.0107496	0.323654	1972	0.288665	hypoxic	Common
ASV3	1.69124	1.68706	0.00418006	0.49097	307.935	317.664	308.697	0.0775458	-0.0152139	0.162566	FALSE	Bacteria	Verrucomicrobiota	Verrucomicrobiae	Verrucomicrobiales	Rubritaleaceae	Haloferula	Haloferula_harenae	6.75539	0.141577	1958	0.286616	oxic	Common
ASV49	1.68498	1.68585	-0.000866233	0.47651	307.927	317.664	307.769	-0.016069	-0.057585	0.0168408	FALSE	Bacteria	Gammaproteobacteria	Gammaproteobacteria	Burkholderiales	Alcaligenaceae	unassigned Alcaligenaceae	unassigned Alcaligenaceae	0.538579	0.267419	1858	0.271977	oxic	Common
ASV105	1.68017	1.68334	-0.00316943	0.446439	307.912	317.664	307.333	-0.0587888	-0.186118	0.0680178	FALSE	Bacteria	Bacteroidota	Bacteroidia	Flavobacteriales	Crocinitomicaceae	Fluviicola	unassigned Fluviicola	0	0.210711	1814	0.265537	hypoxic	Only hypoxic
ASV139	1.67458	1.68652	-0.0119416	0.484581	307.931	317.664	305.751	-0.221529	-0.431123	-0.0121233	FALSE	Bacteria	Alphaproteobacteria	Alphaproteobacteria	SAR11_clade	Clade_III	Clade_III	unassigned Clade_III	0.0390201	0.297815	1742	0.254997	hypoxic	Common
ASV93	1.6869	1.68489	0.0020138	0.465	307.922	317.664	308.29	0.0373555	-0.0520337	0.127915	FALSE	Bacteria	Bacteroidota	Rhodothermia	Rhodothermales	Rhodothermaceae	unassigned Rhodothermaceae	unassigned Rhodothermaceae	0	0.238312	1714	0.250898	hypoxic	Only hypoxic
ASV110	1.6754	1.67226	0.00314013	0.313796	307.847	317.665	308.425	0.0582236	-0.0182753	0.115007	FALSE	Bacteria	Bacteroidota	Kapabacteria	Kapabacteriales	Kapabacteriales	Kapabacteriales	unassigned Kapabacteriales	0	0.227005	1658	0.242701	hypoxic	Only hypoxic
ASV73	1.68687	1.68363	0.003235	0.449944	307.914	317.664	308.506	0.0600057	-0.0975463	0.187324	FALSE	Bacteria	Gammaproteobacteria	Gammaproteobacteria	SAR86_clade	SAR86_clade	SAR86_clade	unassigned SAR86_clade	0	0.559215	1633	0.239041	hypoxic	Only hypoxic
ASV95	1.69037	1.69563	-0.00525179	0.593596	307.985	317.664	307.032	-0.0974643	-0.196471	-0.0151454	FALSE	Bacteria	Actinobacteriota	Acidimicrobiia	Microtrichales	Microtrichaceae	Sva0996_marine_group	unassigned Sva0996_marine_group	0	0.271718	1514	0.221622	hypoxic	Only hypoxic
ASV122	1.68253	1.68103	0.00150301	0.418795	307.899	317.664	308.174	0.0278765	-0.0814878	0.137956	FALSE	Bacteria	Desulfobacterota	Desulfobacteria	Desulfatiglandales	Desulfatiglandaceae	Desulfatiglans	unassigned Desulfatiglans	0.000677139	0.223136	1406	0.205813	hypoxic	Common
ASV106	1.68041	1.68276	-0.00235066	0.439569	307.909	317.664	307.479	-0.0436008	-0.0781129	-0.0090886	FALSE	Bacteria	Planctomycetota	Planctomycetes	Planctomycetales	Gimesiaceae	Gimesia	unassigned Gimesia	0	0.152283	1339	0.196005	hypoxic	Only hypoxic
ASV124	1.67271	1.67142	0.00128855	0.303686	307.842	317.665	308.079	0.0238914	-0.00126085	0.0537542	FALSE	Bacteria	Bacteroidota	Bacteroidia	Sphingobacteriales	NS11-12_marine_group	NS11-12_marine_group	unassigned NS11-12_marine_group	0	0.144114	1207	0.176683	hypoxic	Only hypoxic
ASV23	1.68074	1.67713	0.00361304	0.372096	307.876	317.665	308.539	0.0670023	-0.028482	0.168065	FALSE	Bacteria	Bacteroidota	Bacteroidia	Flavobacteriales	Cryomorphaceae	Vicingus	unassigned Vicingus	2.48493	0.100218	1185	0.173462	oxic	Common
ASV164	1.67972	1.67636	0.00336398	0.362825	307.871	317.665	308.489	0.062382	-0.181709	0.293886	FALSE	Bacteria	Alphaproteobacteria	Alphaproteobacteria	Kordiimonadales	unassigned Kordiimonadales	unassigned Kordiimonadales	unassigned Kordiimonadales	0	0.108988	1104	0.161606	hypoxic	Only hypoxic
ASV148	1.68687	1.68513	0.00173573	0.467898	307.923	317.664	308.24	0.0321977	-0.0578623	0.122426	FALSE	Bacteria	Bdellovibrionota	Oligoflexia	Oligoflexales	unassigned Oligoflexales	unassigned Oligoflexales	unassigned Oligoflexales	0.000338569	0.162601	1101	0.161166	hypoxic	Common
ASV69	1.6891	1.68907	2.47589e-05	0.515121	307.947	317.664	307.951	0.00045935	-0.165417	0.1692	FALSE	Bacteria	Actinobacteriota	Acidimicrobiia	Microtrichales	Microtrichaceae	Sva0996_marine_group	unassigned Sva0996_marine_group	0	0.184528	1051	0.153847	hypoxic	Only hypoxic
ASV146	1.67753	1.67399	0.00354322	0.334482	307.857	317.665	308.509	0.0657011	-0.0252966	0.151995	FALSE	Bacteria	Bacteroidota	Bacteroidia	Flavobacteriales	Crocinitomicaceae	Fluviicola	unassigned Fluviicola	0	0.148069	1047	0.153262	hypoxic	Only hypoxic
ASV126	1.67905	1.67718	0.0018698	0.37273	307.876	317.665	308.219	0.0346747	-0.0837673	0.18185	FALSE	Bacteria	Alphaproteobacteria	Alphaproteobacteria	SAR11_clade	Clade_III	Clade_III	unassigned Clade_III	0.131619	0.200865	1022	0.149602	hypoxic	Common
ASV79	1.68687	1.68415	0.00271246	0.456201	307.917	317.664	308.413	0.0503142	-0.0477007	0.15081	FALSE	Bacteria	Bacteroidota	Bacteroidia	Flavobacteriales	NS9_marine_group	NS9_marine_group	seawater_metagenome	0	0.203961	1016	0.148724	hypoxic	Only hypoxic
ASV80	1.68921	1.69377	-0.00456388	0.571409	307.974	317.664	307.145	-0.0846906	-0.21688	0.0273864	FALSE	Bacteria	Actinobacteriota	Acidimicrobiia	Microtrichales	unassigned Microtrichales	unassigned Microtrichales	unassigned Microtrichales	0.0907366	0.151294	847	0.123985	hypoxic	Common
ASV125	1.66506	1.67219	-0.00713303	0.312959	307.846	317.665	306.533	-0.132259	-0.312926	0.0484013	FALSE	Bacteria	Bacteroidota	Bacteroidia	Sphingobacteriales	NS11-12_marine_group	NS11-12_marine_group	unassigned NS11-12_marine_group	0	0.115953	779	0.114031	hypoxic	Only hypoxic
ASV141	1.67846	1.67852	-6.63249e-05	0.388766	307.884	317.665	307.872	-0.00123003	-0.123719	0.114357	FALSE	Bacteria	Bacteroidota	Bacteroidia	Flavobacteriales	Cryomorphaceae	unassigned Cryomorphaceae	unassigned Cryomorphaceae	0	0.106323	714	0.104517	hypoxic	Only hypoxic
ASV114	1.68769	1.68715	0.000540688	0.492092	307.935	317.664	308.034	0.0100305	-0.0957586	0.11582	FALSE	Bacteria	Campilobacterota	Campylobacteria	Campylobacterales	Arcobacteraceae	unassigned Arcobacteraceae	unassigned Arcobacteraceae	0	0.124337	681	0.099686	hypoxic	Only hypoxic
ASV156	1.68578	1.69034	-0.00456371	0.530322	307.954	317.664	307.123	-0.0846748	-0.329036	0.102286	FALSE	Bacteria	Desulfobacterota	Desulfobacteria	Desulfatiglandales	Desulfatiglandaceae	Desulfatiglans	sulfate-reducing_bacterium	0	0.0811285	661	0.0967584	hypoxic	Only hypoxic
ASV169	1.68539	1.68023	0.00515902	0.40925	307.894	317.664	308.839	0.0956823	-0.103605	0.293368	FALSE	Bacteria	Bacteroidota	Bacteroidia	Flavobacteriales	Cryomorphaceae	unassigned Cryomorphaceae	unassigned Cryomorphaceae	0.000507854	0.0734327	508	0.074362	hypoxic	Common
ASV145	1.68687	1.68244	0.00442474	0.435696	307.907	317.664	308.717	0.0820703	-0.0689722	0.293063	FALSE	Bacteria	Bacteroidota	Bacteroidia	Flavobacteriales	NS9_marine_group	NS9_marine_group	unassigned NS9_marine_group	0	0.0813435	451	0.0660182	hypoxic	Only hypoxic
ASV186	1.68687	1.68381	0.00305037	0.452155	307.915	317.664	308.473	0.0565815	-0.0529279	0.166082	FALSE	Bacteria	Bacteroidota	Bacteroidia	Flavobacteriales	Cryomorphaceae	unassigned Cryomorphaceae	unassigned Cryomorphaceae	0	0.0702942	443	0.0648471	hypoxic	Only hypoxic
ASV192	1.68954	1.69526	-0.00572495	0.589231	307.983	317.664	306.943	-0.106243	-0.212873	0.00293141	FALSE	Bacteria	NB1-j	NB1-j	NB1-j	NB1-j	NB1-j	unassigned NB1-j	0	0.0809135	382	0.0559179	hypoxic	Only hypoxic
