# Supplementary material for: Hypoxia increases microbial carbon assimilation of taurine in a seasonally anoxic fjord
Source: ISME J. 2026 Mar 17;20(1):wrag057. doi: 10.1093/ismejo/wrag057 (PMC13155104; doi:10.1093/ismejo/wrag057)
Supplement: DataS2_Density_Fractions_and_qPCR_values_wrag057 [file datas2_density_fractions_and_qpcr_values_wrag057.xlsx]

## Sheet: Oxic qSIP (5 meters)
OXIC - MARIAGER FJORD REPLICATE #1
Unlabeled.replicate1						Labeled.40nM.Glucose.replicate1						Labeled.40nM.Taurine.replicate1						Labeled.40nM.Methionine.replicate1
Fraction number	Refractive index	Density (g mL-1)	qPCR (Starting quantity)	qPCR values normalized to peak qPCR quantity	Sequenced region (colored)	Fraction number	Refractive index	Density (g mL-1)	qPCR (Starting quantity)	qPCR values normalized to peak qPCR quantity	Sequenced region (colored)	Fraction number	Refractive index	Density (g mL-1)	qPCR (Starting quantity)	qPCR values normalized to peak qPCR quantity	Sequenced region (colored)	Fraction number	Refractive index	Density (g mL-1)	qPCR (Starting quantity)	qPCR values normalized to peak qPCR quantity	Sequenced region (colored)
Unlabeled_replicate_1_fraction_1	1.4068	1.75358	411.608	0.333821		Glucose_replicate_1_fraction_1	1.4066	1.75123	815.401	0.878426		Taurine_replicate_1_fraction_1	1.4066	1.75123	70.7223	0.287569		Methionine_replicate_1_fraction_1	1.4042	1.72307	429.807	0.94799
Unlabeled_replicate_1_fraction_2	1.4059	1.74302	360.818	0.29263		Glucose_replicate_1_fraction_2	1.406	1.74419	676.425	0.728708		Taurine_replicate_1_fraction_2	1.40615	1.74595	71.4718	0.290616		Methionine_replicate_1_fraction_2	1.4057	1.74067	694.09	1.5309
Unlabeled_replicate_1_fraction_3	1.4054	1.73715	535.044	0.43393		Glucose_replicate_1_fraction_3	1.4054	1.73715	483.684	0.521069		Taurine_replicate_1_fraction_3	1.4057	1.74067	33.4249	0.135911		Methionine_replicate_1_fraction_3	1.4055	1.73833	188.372	0.415477
Unlabeled_replicate_1_fraction_4	1.4051	1.73363	932.538	0.756304		Glucose_replicate_1_fraction_4	1.4047	1.72894	339.12	0.365331		Taurine_replicate_1_fraction_4	1.4051	1.73363	151.478	0.615936		Methionine_replicate_1_fraction_4	1.4052	1.73481	233.057	0.514035
Unlabeled_replicate_1_fraction_5	1.4049	1.73129	833.413	0.675911		Glucose_replicate_1_fraction_5	1.4041	1.7219	329.211	0.354657		Taurine_replicate_1_fraction_5	1.405	1.73246	267.791	1.08888		Methionine_replicate_1_fraction_5	1.4048	1.73011	273.142	0.602448
Unlabeled_replicate_1_fraction_6	1.4042	1.72307	719.698	0.583687		Glucose_replicate_1_fraction_6	1.4034	1.71369	971.656	1.04676		Taurine_replicate_1_fraction_6	1.4044	1.72542	52.618	0.213954		Methionine_replicate_1_fraction_6	1.4042	1.72307	180.401	0.397896
Unlabeled_replicate_1_fraction_7	1.4033	1.71252	2632.14	2.13471		Glucose_replicate_1_fraction_7	1.4028	1.70665	1988.03	2.14169		Taurine_replicate_1_fraction_7	1.4039	1.71955	358.389	1.45727		Methionine_replicate_1_fraction_7	1.4039	1.71955	308.426	0.68027
Unlabeled_replicate_1_fraction_8	1.4024	1.70196	5232.46	4.24361		Glucose_replicate_1_fraction_8	1.4022	1.69961	5316.8	5.72776		Taurine_replicate_1_fraction_8	1.4033	1.71252	345.651	1.40547		Methionine_replicate_1_fraction_8	1.4035	1.71486	644.469	1.42145
Unlabeled_replicate_1_fraction_9	1.4014	1.69022	8752.9	7.09875		Glucose_replicate_1_fraction_9	1.4014	1.69022	57544.8	61.9927		Taurine_replicate_1_fraction_9	1.4028	1.70665	329.781	1.34094		Methionine_replicate_1_fraction_9	1.4028	1.70665	724.316	1.59757
Unlabeled_replicate_1_fraction_10	1.4013	1.68905	100860	81.7989		Glucose_replicate_1_fraction_10	1.4008	1.68319	92825.2	100		Taurine_replicate_1_fraction_10	1.4025	1.70313	15.5004	0.0630272		Methionine_replicate_1_fraction_10	1.4024	1.70196	1301.41	2.87041
Unlabeled_replicate_1_fraction_11	1.4002	1.67615	123302	100		Glucose_replicate_1_fraction_11	1.4	1.6738	32128.9	34.6122		Taurine_replicate_1_fraction_11	1.4022	1.69961	1350.89	5.49294		Methionine_replicate_1_fraction_11	1.402	1.69726	8746.33	19.2911
Unlabeled_replicate_1_fraction_12	1.3996	1.66911	35929.7	29.1396		Glucose_replicate_1_fraction_12	1.3992	1.66441	10179.3	10.9661		Taurine_replicate_1_fraction_12	1.4015	1.6914	5478.79	22.2777		Methionine_replicate_1_fraction_12	1.4015	1.6914	36670.4	80.8809
Unlabeled_replicate_1_fraction_13	1.3995	1.66793	52592.6	42.6535		Glucose_replicate_1_fraction_13	1.3983	1.65386	5317.21	5.7282		Taurine_replicate_1_fraction_13	1.4009	1.68436	24593.2	100		Methionine_replicate_1_fraction_13	1.4009	1.68436	45338.7	100
Unlabeled_replicate_1_fraction_14	1.3985	1.6562	2537.59	2.05803		Glucose_replicate_1_fraction_14	1.3972	1.64095	2931.56	3.15815		Taurine_replicate_1_fraction_14	1.4003	1.67732	11924.5	48.4869		Methionine_replicate_1_fraction_14	1.4004	1.67849	553.77	1.22141
Unlabeled_replicate_1_fraction_15	1.3974	1.6433	14637.9	11.8716		Glucose_replicate_1_fraction_15	1.3947	1.61162	2858.04	3.07895		Taurine_replicate_1_fraction_15	1.3998	1.67145	21104.2	85.8132		Methionine_replicate_1_fraction_15	1.3999	1.67263	20629.7	45.5013
Unlabeled_replicate_1_fraction_16	1.3898	1.55413	17567.4	14.2474		Glucose_replicate_1_fraction_16	1.3849	1.49665	1557.04	1.67739		Taurine_replicate_1_fraction_16	1.3993	1.66559	8961.15	36.4375		Methionine_replicate_1_fraction_16	1.3993	1.66559	14926.1	32.9213
Unlabeled_replicate_1_fraction_17	1.3685	1.30424	951.503	0.771685		Glucose_replicate_1_fraction_17	1.3632	1.24206	227.03	0.244578		Taurine_replicate_1_fraction_17	1.3989	1.66089	2427.55	9.87083		Methionine_replicate_1_fraction_17	1.3988	1.65972	6848.06	15.1042
						Glucose_replicate_1_fraction_18	1.3424	0.998037	246.842	0.265922		Taurine_replicate_1_fraction_18	1.3984	1.65503	5515.33	22.4263		Methionine_replicate_1_fraction_18	1.3983	1.65386	6558.77	14.4662
						Glucose_replicate_1_fraction_19	1.3424	0.998037	126.081	0.135826		Taurine_replicate_1_fraction_19	1.3978	1.64799	9809.75	39.8881		Methionine_replicate_1_fraction_19	1.397	1.6386	4758.26	10.4949
						Glucose_replicate_1_fraction_20	1.3424	0.998037	124.417	0.134033		Taurine_replicate_1_fraction_20	1.3963	1.63039	5276.51	21.4551		Methionine_replicate_1_fraction_20	1.3935	1.59754	3414.98	7.53214
OXIC - MARIAGER FJORD REPLICATE #2
Unlabeled.replicate2						Labeled.40nM.Glucose.replicate2						Labeled.40nM.Taurine.replicate2						Labeled.40nM.Methionine.replicate2
Fraction number	Refractive index	Density (g mL-1)	qPCR (Starting quantity)	qPCR values normalized to peak qPCR quantity	Sequenced region (colored)	Fraction number	Refractive index	Density (g mL-1)	qPCR (Starting quantity)	qPCR values normalized to peak qPCR quantity	Sequenced region (colored)	Fraction number	Refractive index	Density (g mL-1)	qPCR (Starting quantity)	qPCR values normalized to peak qPCR quantity	Sequenced region (colored)	Fraction number	Refractive index	Density (g mL-1)	qPCR (Starting quantity)	qPCR values normalized to peak qPCR quantity	Sequenced region (colored)
Unlabeled_replicate_2_fraction_1	1.4058	1.74185	4133.12	1.03268		Glucose_replicate_2_fraction_1	1.4067	1.7524	5771.52	1.92924		Taurine_replicate_2_fraction_1	1.4059	1.74302	1739.7	0.703403		Methionine_replicate_2_fraction_1	1.4056	1.7395	78.5226	0.0321797
Unlabeled_replicate_2_fraction_2	1.4055	1.73833	3335.65	0.833431		Glucose_replicate_2_fraction_2	1.4057	1.74067	115.941	0.0387555		Taurine_replicate_2_fraction_2	1.4056	1.7395	660.671	0.267126		Methionine_replicate_2_fraction_2	1.4049	1.73129	329.382	0.134985
Unlabeled_replicate_2_fraction_3	1.4048	1.73011	2664.11	0.665642		Glucose_replicate_2_fraction_3	1.4054	1.73715	122.129	0.040824		Taurine_replicate_2_fraction_3	1.4046	1.72777	1537.51	0.621653		Methionine_replicate_2_fraction_3	1.4047	1.72894	396.601	0.162533
Unlabeled_replicate_2_fraction_4	1.4042	1.72307	1361.8	0.340253		Glucose_replicate_2_fraction_4	1.4045	1.72659	4120.43	1.37734		Taurine_replicate_2_fraction_4	1.4043	1.72425	404.037	0.163362		Methionine_replicate_2_fraction_4	1.4042	1.72307	111.461	0.0456783
Unlabeled_replicate_2_fraction_5	1.4038	1.71838	4107.51	1.02629		Glucose_replicate_2_fraction_5	1.4038	1.71838	117.657	0.039329		Taurine_replicate_2_fraction_5	1.4037	1.71721	105.823	0.0427867		Methionine_replicate_2_fraction_5	1.4037	1.71721	973.631	0.399008
Unlabeled_replicate_2_fraction_6	1.4032	1.71134	2780.52	0.694728		Glucose_replicate_2_fraction_6	1.4032	1.71134	3378.24	1.12924		Taurine_replicate_2_fraction_6	1.4034	1.71369	964.651	0.390033		Methionine_replicate_2_fraction_6	1.4033	1.71252	1216.7	0.49862
Unlabeled_replicate_2_fraction_7	1.4026	1.7043	5882.44	1.46976		Glucose_replicate_2_fraction_7	1.4029	1.70782	1573.97	0.52613		Taurine_replicate_2_fraction_7	1.403	1.709	2979.86	1.20483		Methionine_replicate_2_fraction_7	1.4027	1.70548	820.48	0.336245
Unlabeled_replicate_2_fraction_8	1.4023	1.70078	23640.4	5.90669		Glucose_replicate_2_fraction_8	1.4024	1.70196	15731.3	5.2585		Taurine_replicate_2_fraction_8	1.4022	1.69961	12979.7	5.24802		Methionine_replicate_2_fraction_8	1.4025	1.70313	313.938	0.128656
Unlabeled_replicate_2_fraction_9	1.4017	1.69374	59357	14.8307		Glucose_replicate_2_fraction_9	1.4021	1.69844	64033.6	21.4045		Taurine_replicate_2_fraction_9	1.4017	1.69374	24392.7	9.86258		Methionine_replicate_2_fraction_9	1.4019	1.69609	25169.2	10.3147
Unlabeled_replicate_2_fraction_10	1.4012	1.68788	25429.3	6.35365		Glucose_replicate_2_fraction_10	1.4019	1.69609	260498	87.0767		Taurine_replicate_2_fraction_10	1.4013	1.68905	66215.6	26.7727		Methionine_replicate_2_fraction_10	1.4012	1.68788	132810	54.4276
Unlabeled_replicate_2_fraction_11	1.4007	1.68201	400231	100		Glucose_replicate_2_fraction_11	1.4012	1.68788	299159	100		Taurine_replicate_2_fraction_11	1.4009	1.68436	247326	100		Methionine_replicate_2_fraction_11	1.4011	1.68671	244013	100
Unlabeled_replicate_2_fraction_12	1.4003	1.67732	320571	80.0965		Glucose_replicate_2_fraction_12	1.4004	1.67849	81905.5	27.3785		Taurine_replicate_2_fraction_12	1.4006	1.68084	34501.8	13.95		Methionine_replicate_2_fraction_12	1.4003	1.67732	19121.6	7.83631
Unlabeled_replicate_2_fraction_13	1.3997	1.67028	57406.4	14.3433		Glucose_replicate_2_fraction_13	1.4001	1.67497	5614.85	1.87687		Taurine_replicate_2_fraction_13	1.4002	1.67615	43873	17.739		Methionine_replicate_2_fraction_13	1.3998	1.67145	4709.5	1.93002
Unlabeled_replicate_2_fraction_14	1.3992	1.66441	25736.8	6.43047		Glucose_replicate_2_fraction_14	1.3998	1.67145	16909.1	5.65221		Taurine_replicate_2_fraction_14	1.3995	1.66793	7981.54	3.22714		Methionine_replicate_2_fraction_14	1.3994	1.66676	29021.9	11.8936
Unlabeled_replicate_2_fraction_15	1.399	1.66207	7420.65	1.85409		Glucose_replicate_2_fraction_15	1.3991	1.66324	12630.9	4.22214		Taurine_replicate_2_fraction_15	1.399	1.66207	3352.5	1.3555		Methionine_replicate_2_fraction_15	1.399	1.66207	12927.9	5.29803
Unlabeled_replicate_2_fraction_16	1.3987	1.65855	239.057	0.0597298		Glucose_replicate_2_fraction_16	1.3987	1.65855	1355.08	0.452961		Taurine_replicate_2_fraction_16	1.3982	1.65268	1896.74	0.766898		Methionine_replicate_2_fraction_16	1.3984	1.65503	5888.96	2.41338
Unlabeled_replicate_2_fraction_17	1.3977	1.64682	5139.48	1.28413		Glucose_replicate_2_fraction_17	1.3976	1.64564	0	0		Taurine_replicate_2_fraction_17	1.3976	1.64564	2497.96	1.00999		Methionine_replicate_2_fraction_17	1.398	1.65034	1861.23	0.762761
Unlabeled_replicate_2_fraction_18	1.3964	1.63156	8403.15	2.09957		Glucose_replicate_2_fraction_18	1.3969	1.63743	336.563	0.112503		Taurine_replicate_2_fraction_18	1.3969	1.63743	1039.83	0.420431		Methionine_replicate_2_fraction_18	1.3971	1.63978	427.108	0.175035
Unlabeled_replicate_2_fraction_19	1.3948	1.61279	1238.07	0.309339		Glucose_replicate_2_fraction_19	1.3943	1.60693	269.945	0.0902345		Taurine_replicate_2_fraction_19	1.3936	1.59872	61.9593	0.0250517		Methionine_replicate_2_fraction_19	1.3953	1.61866	6860.99	2.81173
Unlabeled_replicate_2_fraction_20	1.394	1.60341	3335.65	0.833431		Glucose_replicate_2_fraction_20	1.394	1.60341	320.079	0.106993		Taurine_replicate_2_fraction_20	1.393	1.59168	2537.34	1.02591		Methionine_replicate_2_fraction_20	1.395	1.61514	981.254	0.402132
OXIC - MARIAGER FJORD REPLICATE #3
Unlabeled.replicate3						Labeled.40nM.Glucose.replicate3						Labeled.40nM.Taurine.replicate3						Labeled.40nM.Methionine.replicate3
Fraction number	Refractive index	Density (g mL-1)	qPCR (Starting quantity)	qPCR values normalized to peak qPCR quantity	Sequenced region (colored)	Fraction number	Refractive index	Density (g mL-1)	qPCR (Starting quantity)	qPCR values normalized to peak qPCR quantity	Sequenced region (colored)	Fraction number	Refractive index	Density (g mL-1)	qPCR (Starting quantity)	qPCR values normalized to peak qPCR quantity	Sequenced region (colored)	Fraction number	Refractive index	Density (g mL-1)	qPCR (Starting quantity)	qPCR values normalized to peak qPCR quantity	Sequenced region (colored)
Unlabeled_replicate_3_fraction_1	1.4072	1.75271	2700.35	1.1288		Glucose_replicate_3_fraction_1	1.4068	1.7485	2380.34	0.538897		Taurine_replicate_3_fraction_1	1.406	1.74009	614.111	0.371273		Methionine_replicate_3_fraction_1	1.4059	1.73904	0	0
Unlabeled_replicate_3_fraction_2	1.4067	1.74745	263.398	0.110106		Glucose_replicate_3_fraction_2	1.4063	1.74324	7794.71	1.76469		Taurine_replicate_3_fraction_2	1.406	1.74009	1376.33	0.832089		Methionine_replicate_3_fraction_2	1.4057	1.73694	851.334	1.64495
Unlabeled_replicate_3_fraction_3	1.4061	1.74114	848.014	0.354488		Glucose_replicate_3_fraction_3	1.4057	1.73694	2082.03	0.471362		Taurine_replicate_3_fraction_3	1.4059	1.73904	28.1742	0.0170333		Methionine_replicate_3_fraction_3	1.4051	1.73063	697.085	1.34691
Unlabeled_replicate_3_fraction_4	1.4057	1.73694	1494.94	0.624918		Glucose_replicate_3_fraction_4	1.4055	1.73483	3194.73	0.723272		Taurine_replicate_3_fraction_4	1.4057	1.73694	2234.71	1.35104		Methionine_replicate_3_fraction_4	1.4052	1.73168	482.134	0.931579
Unlabeled_replicate_3_fraction_5	1.4051	1.73063	1478.59	0.618081		Glucose_replicate_3_fraction_5	1.4047	1.72642	512.219	0.115964		Taurine_replicate_3_fraction_5	1.4053	1.73273	838.964	0.507212		Methionine_replicate_3_fraction_5	1.4045	1.72432	567.471	1.09647
Unlabeled_replicate_3_fraction_6	1.4045	1.72432	1194.64	0.499384		Glucose_replicate_3_fraction_6	1.404	1.71906	2004.56	0.453824		Taurine_replicate_3_fraction_6	1.4043	1.72221	2276.83	1.3765		Methionine_replicate_3_fraction_6	1.4045	1.72432	0	0
Unlabeled_replicate_3_fraction_7	1.4041	1.72011	1532.4	0.640576		Glucose_replicate_3_fraction_7	1.4035	1.7138	1583.8	0.358565		Taurine_replicate_3_fraction_7	1.4036	1.71485	3776.33	2.28305		Methionine_replicate_3_fraction_7	1.4037	1.71591	2989.81	5.77691
Unlabeled_replicate_3_fraction_8	1.4035	1.7138	2997.27	1.25292		Glucose_replicate_3_fraction_8	1.4031	1.7096	8396.78	1.90099		Taurine_replicate_3_fraction_8	1.4034	1.71275	4837.55	2.92463		Methionine_replicate_3_fraction_8	1.4034	1.71275	1076.23	2.07948
Unlabeled_replicate_3_fraction_9	1.4027	1.70539	4615.27	1.92928		Glucose_replicate_3_fraction_9	1.4025	1.70329	2083.7	0.471739		Taurine_replicate_3_fraction_9	1.4029	1.70749	1369.29	0.827832		Methionine_replicate_3_fraction_9	1.4028	1.70644	4734.49	9.14799
Unlabeled_replicate_3_fraction_10	1.4024	1.70224	5691.54	2.37918		Glucose_replicate_3_fraction_10	1.402	1.69803	11749.8	2.66011		Taurine_replicate_3_fraction_10	1.4024	1.70224	10592.8	6.40407		Methionine_replicate_3_fraction_10	1.4022	1.70013	1240.47	2.39684
Unlabeled_replicate_3_fraction_11	1.4022	1.70013	15956.3	6.67007		Glucose_replicate_3_fraction_11	1.4016	1.69382	58661.1	13.2806		Taurine_replicate_3_fraction_11	1.4022	1.70013	16719.8	10.1083		Methionine_replicate_3_fraction_11	1.4021	1.69908	3637.27	7.02792
Unlabeled_replicate_3_fraction_12	1.4015	1.69277	209118	87.4156		Glucose_replicate_3_fraction_12	1.4014	1.69172	164858	37.3232		Taurine_replicate_3_fraction_12	1.4019	1.69698	63188.3	38.2017		Methionine_replicate_3_fraction_12	1.4012	1.68962	22351.6	43.1877
Unlabeled_replicate_3_fraction_13	1.401	1.68752	239223	100		Glucose_replicate_3_fraction_13	1.4011	1.68857	441705	100		Taurine_replicate_3_fraction_13	1.401	1.68752	165407	100		Methionine_replicate_3_fraction_13	1.4007	1.68436	0.640128	0.00123686
Unlabeled_replicate_3_fraction_14	1.4004	1.68121	232430	97.1607		Glucose_replicate_3_fraction_14	1.4005	1.68226	273227	61.8574		Taurine_replicate_3_fraction_14	1.4007	1.68436	81987.7	49.5672		Methionine_replicate_3_fraction_14	1.4006	1.68331	51754.5	100
Unlabeled_replicate_3_fraction_15	1.4002	1.6791	33117.5	13.8438		Glucose_replicate_3_fraction_15	1.4001	1.67805	10510.2	2.37947		Taurine_replicate_3_fraction_15	1.4001	1.67805	19914.2	12.0395		Methionine_replicate_3_fraction_15	1.3998	1.6749	24914.7	48.1402
Unlabeled_replicate_3_fraction_16	1.3997	1.67385	66511.6	27.8032		Glucose_replicate_3_fraction_16	1.3995	1.67174	73361.7	16.6088		Taurine_replicate_3_fraction_16	1.3993	1.66964	27434.5	16.5861		Methionine_replicate_3_fraction_16	1.3994	1.67069	9336.52	18.04
Unlabeled_replicate_3_fraction_17	1.3991	1.66754	16911.8	7.06947		Glucose_replicate_3_fraction_17	1.3986	1.66228	25661.7	5.80969		Taurine_replicate_3_fraction_17	1.3985	1.66123	7907.37	4.78055		Methionine_replicate_3_fraction_17	1.399	1.66648	1491.59	2.88204
Unlabeled_replicate_3_fraction_18	1.3981	1.65702	0	0		Glucose_replicate_3_fraction_18	1.3985	1.66123	27822.1	6.29879		Taurine_replicate_3_fraction_18	1.398	1.65597	4358.22	2.63485		Methionine_replicate_3_fraction_18	1.3987	1.66333	62.3691	0.120509
Unlabeled_replicate_3_fraction_19	1.3976	1.65176	7941.57	3.31974		Glucose_replicate_3_fraction_19	1.3968	1.64335	7440.92	1.68459		Taurine_replicate_3_fraction_19	1.3952	1.62653	5686.4	3.43783		Methionine_replicate_3_fraction_19	1.3969	1.6444	2501.35	4.83311
Unlabeled_replicate_3_fraction_20	1.3948	1.62232	6781.59	2.83484		Glucose_replicate_3_fraction_20	1.3927	1.60024	16010.3	3.62466		Taurine_replicate_3_fraction_20	1.3945	1.61917	3119.05	1.88568		Methionine_replicate_3_fraction_20	1.395	1.62443	3498.07	6.75897

## Sheet: Hypoxic qSIP (25 meters)
HYPOXIC - MARIAGER FJORD REPLICATE #1
Unlabeled.replicate1						Labeled.40nM.Glucose.replicate1						Labeled.40nM.Taurine.replicate1						Labeled.40nM.Methionine.replicate1
Fraction number	Refractive index	Density (g mL-1)	qPCR (Starting quantity)	qPCR values normalized to peak qPCR quantity	Sequenced region (colored)	Fraction number	Refractive index	Density (g mL-1)	qPCR (Starting quantity)	qPCR values normalized to peak qPCR quantity	Sequenced region (colored)	Fraction number	Refractive index	Density (g mL-1)	qPCR (Starting quantity)	qPCR values normalized to peak qPCR quantity	Sequenced region (colored)	Fraction number	Refractive index	Density (g mL-1)	qPCR (Starting quantity)	qPCR values normalized to peak qPCR quantity	Sequenced region (colored)
Unlabeled_replicate_1_fraction_1	1.4046	1.72777	5836.7	0.616007		Glucose_replicate_1_fraction_1	1.4043	1.72425	135.24	0.0481624		Taurine_replicate_1_fraction_1	1.4048	1.73011	876.773	0.555854		Methionine_replicate_1_fraction_1	1.4046	1.72777	328.334	0.15407
Unlabeled_replicate_1_fraction_2	1.4058	1.74185	9790.09	1.03325		Glucose_replicate_1_fraction_2	1.4056	1.7395	238.708	0.0850095		Taurine_replicate_1_fraction_2	1.4062	1.74654	1041.22	0.660112		Methionine_replicate_1_fraction_2	1.4052	1.73481	1055.01	0.495058
Unlabeled_replicate_1_fraction_3	1.406	1.74419	6304.24	0.665351		Glucose_replicate_1_fraction_3	1.4052	1.73481	918.373	0.327055		Taurine_replicate_1_fraction_3	1.4055	1.73833	1244.58	0.789038		Methionine_replicate_1_fraction_3	1.405	1.73246	945.651	0.443744
Unlabeled_replicate_1_fraction_4	1.4052	1.73481	5019.94	0.529806		Glucose_replicate_1_fraction_4	1.4051	1.73363	757.393	0.269726		Taurine_replicate_1_fraction_4	1.405	1.73246	485.157	0.307579		Methionine_replicate_1_fraction_4	1.4045	1.72659	764.251	0.358623
Unlabeled_replicate_1_fraction_5	1.4045	1.72659	3081	0.32517		Glucose_replicate_1_fraction_5	1.4047	1.72894	495.775	0.176557		Taurine_replicate_1_fraction_5	1.4047	1.72894	668.972	0.424113		Methionine_replicate_1_fraction_5	1.4045	1.72659	557.277	0.2615
Unlabeled_replicate_1_fraction_6	1.4043	1.72425	846.861	0.0893779		Glucose_replicate_1_fraction_6	1.4038	1.71838	2751.14	0.979747		Taurine_replicate_1_fraction_6	1.4042	1.72307	539.307	0.341908		Methionine_replicate_1_fraction_6	1.4043	1.72425	1256.71	0.589708
Unlabeled_replicate_1_fraction_7	1.404	1.72073	9520.3	1.00477		Glucose_replicate_1_fraction_7	1.4033	1.71252	3732.18	1.32912		Taurine_replicate_1_fraction_7	1.404	1.72073	888.749	0.563446		Methionine_replicate_1_fraction_7	1.4037	1.71721	1952.9	0.916392
Unlabeled_replicate_1_fraction_8	1.4034	1.71369	17653.8	1.86319		Glucose_replicate_1_fraction_8	1.4032	1.71134	7834.84	2.79018		Taurine_replicate_1_fraction_8	1.4035	1.71486	3166.35	2.00739		Methionine_replicate_1_fraction_8	1.4034	1.71369	2101.72	0.986224
Unlabeled_replicate_1_fraction_9	1.4027	1.70548	24680.9	2.60483		Glucose_replicate_1_fraction_9	1.403	1.709	5478.74	1.95111		Taurine_replicate_1_fraction_9	1.4032	1.71134	3635.95	2.30511		Methionine_replicate_1_fraction_9	1.403	1.709	3941.56	1.84956
Unlabeled_replicate_1_fraction_10	1.4025	1.70313	42970.3	4.53509		Glucose_replicate_1_fraction_10	1.402	1.69726	27412.9	9.76238		Taurine_replicate_1_fraction_10	1.4026	1.7043	12611.2	7.9952		Methionine_replicate_1_fraction_10	1.4026	1.7043	7742.52	3.63315
Unlabeled_replicate_1_fraction_11	1.4017	1.69374	113788	12.0092		Glucose_replicate_1_fraction_11	1.4016	1.69257	38868.4	13.842		Taurine_replicate_1_fraction_11	1.4022	1.69961	7183.77	4.55435		Methionine_replicate_1_fraction_11	1.4017	1.69374	33935.7	15.9242
Unlabeled_replicate_1_fraction_12	1.4013	1.68905	491645	51.8883		Glucose_replicate_1_fraction_12	1.4013	1.68905	55994.5	19.941		Taurine_replicate_1_fraction_12	1.402	1.69726	24695.9	15.6566		Methionine_replicate_1_fraction_12	1.4014	1.69022	80868.4	37.9473
Unlabeled_replicate_1_fraction_13	1.4008	1.68319	947506	100		Glucose_replicate_1_fraction_13	1.4013	1.68905	107290	38.2087		Taurine_replicate_1_fraction_13	1.4011	1.68671	116140	73.6302		Methionine_replicate_1_fraction_13	1.401	1.68553	213107	100
Unlabeled_replicate_1_fraction_14	1.4006	1.68084	631914	66.6923		Glucose_replicate_1_fraction_14	1.4007	1.68201	280801	100		Taurine_replicate_1_fraction_14	1.4006	1.68084	129340	81.9988		Methionine_replicate_1_fraction_14	1.4005	1.67967	159469	74.8305
Unlabeled_replicate_1_fraction_15	1.3999	1.67263	677118	71.4632		Glucose_replicate_1_fraction_15	1.4001	1.67497	225636	80.3546		Taurine_replicate_1_fraction_15	1.4003	1.67732	148386	94.0736		Methionine_replicate_1_fraction_15	1.4001	1.67497	109895	51.568
Unlabeled_replicate_1_fraction_16	1.3996	1.66911	323395	34.1312		Glucose_replicate_1_fraction_16	1.3995	1.66793	100811	35.9012		Taurine_replicate_1_fraction_16	1.4002	1.67615	157734	100		Methionine_replicate_1_fraction_16	1.3995	1.66793	44416.4	20.8423
Unlabeled_replicate_1_fraction_17	1.3996	1.66911	13403.5	1.41461		Glucose_replicate_1_fraction_17	1.3993	1.66559	37289.1	13.2795		Taurine_replicate_1_fraction_17	1.3999	1.67263	43492	27.573		Methionine_replicate_1_fraction_17	1.3991	1.66324	14828	6.95801
Unlabeled_replicate_1_fraction_18	1.3988	1.65972	2078.44	0.219359		Glucose_replicate_1_fraction_18	1.399	1.66207	10113.8	3.60177		Taurine_replicate_1_fraction_18	1.399	1.66207	11226.2	7.11717		Methionine_replicate_1_fraction_18	1.3989	1.66089	7997.36	3.75274
Unlabeled_replicate_1_fraction_19	1.397	1.6386	12255.2	1.29342		Glucose_replicate_1_fraction_19	1.3974	1.6433	13090.6	4.66187		Taurine_replicate_1_fraction_19	1.397	1.6386	7115.92	4.51133		Methionine_replicate_1_fraction_19	1.3975	1.64447	6322.5	2.96681
Unlabeled_replicate_1_fraction_20	1.3925	1.58581	5593.42	0.59033		Glucose_replicate_1_fraction_20	1.3933	1.5952	22369.9	7.96647		Taurine_replicate_1_fraction_20	1.3965	1.63274	3826.88	2.42616		Methionine_replicate_1_fraction_20	1.397	1.6386	3884.64	1.82286
HYPOXIC - MARIAGER FJORD REPLICATE #2
Unlabeled.replicate2						Labeled.40nM.Glucose.replicate2						Labeled.40nM.Taurine.replicate2						Labeled.40nM.Methionine.replicate2
Fraction number	Refractive index	Density (g mL-1)	qPCR (Starting quantity)	qPCR values normalized to peak qPCR quantity	Sequenced region (colored)	Fraction number	Refractive index	Density (g mL-1)	qPCR (Starting quantity)	qPCR values normalized to peak qPCR quantity	Sequenced region (colored)	Fraction number	Refractive index	Density (g mL-1)	qPCR (Starting quantity)	qPCR values normalized to peak qPCR quantity	Sequenced region (colored)	Fraction number	Refractive index	Density (g mL-1)	qPCR (Starting quantity)	qPCR values normalized to peak qPCR quantity	Sequenced region (colored)
Unlabeled_replicate_2_fraction_1	1.4067	1.74745	69286.9	5.22616		Glucose_replicate_2_fraction_1	1.4057	1.73694	12488.2	1.83173		Taurine_replicate_2_fraction_1	1.4054	1.73378	7160.69	0.600972		Methionine_replicate_2_fraction_1	1.4053	1.73598	12957.8	1.61908
Unlabeled_replicate_2_fraction_2	1.4061	1.74114	36232.9	2.73297		Glucose_replicate_2_fraction_2	1.4061	1.74114	8440.3	1.238		Taurine_replicate_2_fraction_2	1.4056	1.73588	5091.72	0.42733		Methionine_replicate_2_fraction_2	1.4051	1.73363	10720.3	1.33951
Unlabeled_replicate_2_fraction_3	1.4056	1.73588	17012.4	1.28321		Glucose_replicate_2_fraction_3	1.4056	1.73588	18038.5	2.64583		Taurine_replicate_2_fraction_3	1.4053	1.73273	6416.83	0.538542		Methionine_replicate_2_fraction_3	1.4049	1.73129	11661	1.45705
Unlabeled_replicate_2_fraction_4	1.4051	1.73063	30052.8	2.26681		Glucose_replicate_2_fraction_4	1.4051	1.73063	5967.15	0.875242		Taurine_replicate_2_fraction_4	1.4052	1.73168	7430.75	0.623637		Methionine_replicate_2_fraction_4	1.4047	1.72894	5249.28	0.6559
Unlabeled_replicate_2_fraction_5	1.4046	1.72537	30827.1	2.32522		Glucose_replicate_2_fraction_5	1.4048	1.72747	12266	1.79914		Taurine_replicate_2_fraction_5	1.4043	1.72221	5390.78	0.452429		Methionine_replicate_2_fraction_5	1.4044	1.72542	6565.85	0.820407
Unlabeled_replicate_2_fraction_6	1.4039	1.71801	16357	1.23377		Glucose_replicate_2_fraction_6	1.404	1.71906	5646.14	0.828158		Taurine_replicate_2_fraction_6	1.4039	1.71801	26328.1	2.20962		Methionine_replicate_2_fraction_6	1.4042	1.72307	5935.37	0.741628
Unlabeled_replicate_2_fraction_7	1.4033	1.7117	33717.5	2.54323		Glucose_replicate_2_fraction_7	1.4034	1.71275	10631.5	1.55939		Taurine_replicate_2_fraction_7	1.4035	1.7138	10665.2	0.89509		Methionine_replicate_2_fraction_7	1.4038	1.71838	18393.4	2.29827
Unlabeled_replicate_2_fraction_8	1.4029	1.70749	40939.6	3.08798		Glucose_replicate_2_fraction_8	1.4032	1.71065	17130.1	2.51259		Taurine_replicate_2_fraction_8	1.4032	1.71065	31221.5	2.62031		Methionine_replicate_2_fraction_8	1.403	1.709	24162.9	3.01917
Unlabeled_replicate_2_fraction_9	1.4024	1.70224	59238.3	4.46821		Glucose_replicate_2_fraction_9	1.4025	1.70329	43781.3	6.42171		Taurine_replicate_2_fraction_9	1.4025	1.70329	17822.1	1.49575		Methionine_replicate_2_fraction_9	1.4028	1.70665	4560.94	0.569892
Unlabeled_replicate_2_fraction_10	1.402	1.69803	202167	15.249		Glucose_replicate_2_fraction_10	1.4022	1.70013	56363.5	8.26721		Taurine_replicate_2_fraction_10	1.4021	1.69908	20625.2	1.731		Methionine_replicate_2_fraction_10	1.4022	1.69961	68752.7	8.59069
Unlabeled_replicate_2_fraction_11	1.4016	1.69382	531911	40.1209		Glucose_replicate_2_fraction_11	1.4018	1.69593	294605	43.2118		Taurine_replicate_2_fraction_11	1.4018	1.69593	281476	23.6233		Methionine_replicate_2_fraction_11	1.4017	1.69374	49772.4	6.2191
Unlabeled_replicate_2_fraction_12	1.4011	1.68857	1.20836e+06	91.1441		Glucose_replicate_2_fraction_12	1.4014	1.69172	681771	100		Taurine_replicate_2_fraction_12	1.4012	1.68962	669251	56.168		Methionine_replicate_2_fraction_12	1.4011	1.68671	800316	100
Unlabeled_replicate_2_fraction_13	1.4007	1.68436	537827	40.5671		Glucose_replicate_2_fraction_13	1.4008	1.68541	665782	97.6547		Taurine_replicate_2_fraction_13	1.4007	1.68436	846777	71.067		Methionine_replicate_2_fraction_13	1.4007	1.68201	533662	66.6814
Unlabeled_replicate_2_fraction_14	1.4002	1.6791	1.32577e+06	100		Glucose_replicate_2_fraction_14	1.4003	1.68015	374604	54.9457		Taurine_replicate_2_fraction_14	1.4002	1.6791	1.19152e+06	100		Methionine_replicate_2_fraction_14	1.4003	1.67732	616482	77.0297
Unlabeled_replicate_2_fraction_15	1.3998	1.6749	1.08331e+06	81.7117		Glucose_replicate_2_fraction_15	1.3998	1.6749	100183	14.6946		Taurine_replicate_2_fraction_15	1.3999	1.67595	406347	34.1033		Methionine_replicate_2_fraction_15	1.3998	1.67145	467706	58.4402
Unlabeled_replicate_2_fraction_16	1.3991	1.66754	317386	23.9397		Glucose_replicate_2_fraction_16	1.3994	1.67069	360814	52.923		Taurine_replicate_2_fraction_16	1.3995	1.67174	242662	20.3658		Methionine_replicate_2_fraction_16	1.3996	1.66911	344059	42.9904
Unlabeled_replicate_2_fraction_17	1.3983	1.65912	206020	15.5396		Glucose_replicate_2_fraction_17	1.399	1.66648	113883	16.7041		Taurine_replicate_2_fraction_17	1.3985	1.66123	62200.3	5.22026		Methionine_replicate_2_fraction_17	1.3989	1.66089	26368.4	3.29475
Unlabeled_replicate_2_fraction_18	1.3968	1.64335	166060	12.5255		Glucose_replicate_2_fraction_18	1.398	1.65597	20733.9	3.04118		Taurine_replicate_2_fraction_18	1.3973	1.64861	19563.1	1.64186		Methionine_replicate_2_fraction_18	1.3981	1.65151	22711.1	2.83777
Unlabeled_replicate_2_fraction_19	1.3935	1.60865	262077	19.7679		Glucose_replicate_2_fraction_19	1.3955	1.62968	18755.3	2.75096		Taurine_replicate_2_fraction_19	1.395	1.62443	10191.5	0.855336		Methionine_replicate_2_fraction_19	1.3955	1.62101	101018	12.6223
Unlabeled_replicate_2_fraction_20	1.393	1.6034	87100.6	6.56981		Glucose_replicate_2_fraction_20	1.395	1.62443	14560.7	2.13571		Taurine_replicate_2_fraction_20	1.3945	1.61917	11621.6	0.975362		Methionine_replicate_2_fraction_20	1.395	1.61514	95140.9	11.8879
HYPOXIC - MARIAGER FJORD REPLICATE #3
Unlabeled.replicate3						Labeled.40nM.Glucose.replicate3						Labeled.40nM.Taurine.replicate3						Labeled.40nM.Methionine.replicate3
Fraction number	Refractive index	Density (g mL-1)	qPCR (Starting quantity)	qPCR values normalized to peak qPCR quantity	Sequenced region (colored)	Fraction number	Refractive index	Density (g mL-1)	qPCR (Starting quantity)	qPCR values normalized to peak qPCR quantity	Sequenced region (colored)	Fraction number	Refractive index	Density (g mL-1)	qPCR (Starting quantity)	qPCR values normalized to peak qPCR quantity	Sequenced region (colored)	Fraction number	Refractive index	Density (g mL-1)	qPCR (Starting quantity)	qPCR values normalized to peak qPCR quantity	Sequenced region (colored)
Unlabeled_replicate_3_fraction_1	1.4054	1.73378	11959.1	1.76109		Glucose_replicate_3_fraction_1	1.4063	1.74324	635.842	4.64232		Taurine_replicate_3_fraction_1	1.4059	1.74324	449.731	0.0406067		Methionine_replicate_3_fraction_1	1.4056	1.73904	3378.8	0.957706
Unlabeled_replicate_3_fraction_2	1.4042	1.72116	1960.44	0.288694		Glucose_replicate_3_fraction_2	1.4057	1.73694	254.086	1.85509		Taurine_replicate_3_fraction_2	1.4054	1.73694	9490.4	0.856899		Methionine_replicate_3_fraction_2	1.4051	1.73378	896.615	0.254141
Unlabeled_replicate_3_fraction_3	1.4047	1.72642	2624.3	0.386454		Glucose_replicate_3_fraction_3	1.4053	1.73273	892.48	6.51605		Taurine_replicate_3_fraction_3	1.4055	1.73273	9440.43	0.852388		Methionine_replicate_3_fraction_3	1.4049	1.73483	3170.5	0.898664
Unlabeled_replicate_3_fraction_4	1.4046	1.72537	2338.11	0.344309		Glucose_replicate_3_fraction_4	1.405	1.72958	313.048	2.28558		Taurine_replicate_3_fraction_4	1.4052	1.72958	7787.28	0.703123		Methionine_replicate_3_fraction_4	1.4047	1.73168	2061.82	0.584414
Unlabeled_replicate_3_fraction_5	1.4045	1.72432	17119.5	2.52101		Glucose_replicate_3_fraction_5	1.4046	1.72537	508.354	3.71152		Taurine_replicate_3_fraction_5	1.4047	1.72537	3583.02	0.323515		Methionine_replicate_3_fraction_5	1.4047	1.72642	2192.31	0.6214
Unlabeled_replicate_3_fraction_6	1.4043	1.72221	24239	3.56942		Glucose_replicate_3_fraction_6	1.4042	1.72116	419.426	3.06225		Taurine_replicate_3_fraction_6	1.404	1.72116	5509.73	0.49748		Methionine_replicate_3_fraction_6	1.4041	1.71906	2835.33	0.803662
Unlabeled_replicate_3_fraction_7	1.4041	1.72011	36759	5.41312		Glucose_replicate_3_fraction_7	1.4039	1.71801	481.701	3.51693		Taurine_replicate_3_fraction_7	1.4034	1.71801	579.172	0.0522941		Methionine_replicate_3_fraction_7	1.4036	1.71275	4271.81	1.21082
Unlabeled_replicate_3_fraction_8	1.4037	1.71591	11526.8	1.69743		Glucose_replicate_3_fraction_8	1.4034	1.71275	1688.96	12.3312		Taurine_replicate_3_fraction_8	1.4028	1.71275	9553.14	0.862564		Methionine_replicate_3_fraction_8	1.4028	1.70644	23476.9	6.65442
Unlabeled_replicate_3_fraction_9	1.4032	1.71065	65417	9.63328		Glucose_replicate_3_fraction_9	1.4029	1.70749	732.491	5.34796		Taurine_replicate_3_fraction_9	1.4025	1.70749	11420.3	1.03115		Methionine_replicate_3_fraction_9	1.4026	1.70329	21623.7	6.12912
Unlabeled_replicate_3_fraction_10	1.4025	1.70329	214701	31.6167		Glucose_replicate_3_fraction_10	1.4025	1.70329	450.137	3.28648		Taurine_replicate_3_fraction_10	1.4019	1.70329	27725.3	2.50335		Methionine_replicate_3_fraction_10	1.4019	1.69698	51300.3	14.5408
Unlabeled_replicate_3_fraction_11	1.402	1.69803	40795	6.00746		Glucose_replicate_3_fraction_11	1.4019	1.69698	737.141	5.3819		Taurine_replicate_3_fraction_11	1.4011	1.69698	620928	56.0643		Methionine_replicate_3_fraction_11	1.4014	1.68857	72324.6	20.5001
Unlabeled_replicate_3_fraction_12	1.4014	1.69172	16092.9	2.36984		Glucose_replicate_3_fraction_12	1.4015	1.69277	687.582	5.02008		Taurine_replicate_3_fraction_12	1.4006	1.69277	449332	40.5707		Methionine_replicate_3_fraction_12	1.4008	1.68331	249378	70.685
Unlabeled_replicate_3_fraction_13	1.4009	1.68646	156738	23.0812		Glucose_replicate_3_fraction_13	1.4011	1.68857	13696.7	100		Taurine_replicate_3_fraction_13	1.4004	1.68857	1.10753e+06	100		Methionine_replicate_3_fraction_13	1.4002	1.68121	315041	89.2968
Unlabeled_replicate_3_fraction_14	1.4005	1.68226	514038	75.6971		Glucose_replicate_3_fraction_14	1.4006	1.68331	10093.8	73.6957		Taurine_replicate_3_fraction_14	1.3997	1.68331	589944	53.2667		Methionine_replicate_3_fraction_14	1.3998	1.67385	352802	100
Unlabeled_replicate_3_fraction_15	1.4001	1.67805	679073	100		Glucose_replicate_3_fraction_15	1.3999	1.67595	5817.69	42.4753		Taurine_replicate_3_fraction_15	1.3992	1.67595	113877	10.2821		Methionine_replicate_3_fraction_15	1.3994	1.66859	54709.6	15.5072
Unlabeled_replicate_3_fraction_16	1.3996	1.67279	146423	21.5622		Glucose_replicate_3_fraction_16	1.3998	1.6749	4582.38	33.4562		Taurine_replicate_3_fraction_16	1.3986	1.6749	47782.4	4.31433		Methionine_replicate_3_fraction_16	1.3988	1.66228	31261.9	8.86103
Unlabeled_replicate_3_fraction_17	1.3991	1.66754	31920.5	4.7006		Glucose_replicate_3_fraction_17	1.3995	1.67174	3830.65	27.9678		Taurine_replicate_3_fraction_17	1.3982	1.67174	175367	15.834		Methionine_replicate_3_fraction_17	1.3981	1.65807	17485.7	4.95623
Unlabeled_replicate_3_fraction_18	1.3985	1.66123	224909	33.12		Glucose_replicate_3_fraction_18	1.399	1.66648	4241.96	30.9707		Taurine_replicate_3_fraction_18	1.396	1.66648	52641.3	4.75304		Methionine_replicate_3_fraction_18	1.3957	1.63494	9667.4	2.74018
Unlabeled_replicate_3_fraction_19	1.3973	1.64861	116268	17.1216		Glucose_replicate_3_fraction_19	1.3972	1.64756	3376.21	24.6499		Taurine_replicate_3_fraction_19	1.395	1.64756	2616.03	0.236204		Methionine_replicate_3_fraction_19	1.395	1.62443	768.298	0.21777
Unlabeled_replicate_3_fraction_20	1.396	1.63494	44040.1	6.48532		Glucose_replicate_3_fraction_20	1.396	1.63494	1868.17	13.6396		Taurine_replicate_3_fraction_20	1.394	1.63494	3947.12	0.35639		Methionine_replicate_3_fraction_20	1.394	1.61391	1320.71	0.374348
