# Supplementary material for: Hypoxia increases microbial carbon assimilation of taurine in a seasonally anoxic fjord
Source: ISME J. 2026 Mar 17;20(1):wrag057. doi: 10.1093/ismejo/wrag057 (PMC13155104; doi:10.1093/ismejo/wrag057)
Supplement: DataS3_Information_on_sequencing_data_wrag057 [file datas3_information_on_sequencing_data_wrag057.xlsx]

## Sheet: Dada2_stats_qSIP
Dada2 Denoising stats resulting from qiime2 workflow. This output was used to assign taxonomy and subsequent HTSSIP workflow to produce the excess atom fraction measurements of the taxa
sample-id	input	filtered	percentage of input passed filter	denoised	merged	percentage of input merged	non-chimeric	percentage of input non-chimeric	Accesion to raw dataset	BioProject	Publication	Notes
A0141-7007	80087	73925	92.31	72371	65482	81.76	60853	75.98	SRR13102755	PRJNA679196	10.1038/s41396-021-01066-x
A0142-7007	93939	84369	89.81	82582	77361	82.35	70434	74.98	SRR13102754	PRJNA679196	10.1038/s41396-021-01066-x
A0143-7007	120937	113222	93.62	111040	104274	86.22	98008	81.04	SRR13102753	PRJNA679196	10.1038/s41396-021-01066-x
DU1132-7007	65667	61885	94.24	59525	52991	80.7	45426	69.18	SRR13102751	PRJNA679196	10.1038/s41396-021-01066-x
DU1133-7007	136684	130577	95.53	127596	118316	86.56	102330	74.87	SRR13102750	PRJNA679196	10.1038/s41396-021-01066-x
EBclean-7007	110414	106176	96.16	104646	91346	82.73	90435	81.91	SRR13102749	PRJNA679196	10.1038/s41396-021-01066-x
Extractionblank2-7007	95987	91383	95.2	90031	68597	71.46	59999	62.51	SRR13102748	PRJNA679196	10.1038/s41396-021-01066-x
Extractionblank3-7007	144039	130871	90.86	129342	48846	33.91	34095	23.67	SRR13102747	PRJNA679196	10.1038/s41396-021-01066-x
Gertlab1-7007	86484	79773	92.24	74180	51887	60	45825	52.99	SRR13102746	PRJNA679196	10.1038/s41396-021-01066-x
Gertlab2-7007	81200	73994	91.13	68467	49785	61.31	44668	55.01	SRR13102745	PRJNA679196	10.1038/s41396-021-01066-x
Gertlab3-7007	100358	92645	92.31	86863	60262	60.05	53631	53.44	SRR13102744	PRJNA679196	10.1038/s41396-021-01066-x
GotlandqSIP1	37907	37457	98.81	36630	31901	84.16	28707	75.73	Not uploaded, yet		This study
GotlandqSIP14	33383	32957	98.72	32284	28169	84.38	25269	75.69	Not uploaded, yet		This study
GotlandqSIP15	34767	34435	99.05	33725	29720	85.48	27245	78.36	Not uploaded, yet		This study
GotlandqSIP17	38249	37754	98.71	36276	32060	83.82	29118	76.13	Not uploaded, yet		This study
GotlandqSIP18	48931	48326	98.76	46571	41540	84.9	37563	76.77	Not uploaded, yet		This study
GotlandqSIP2	45143	44591	98.78	43716	38676	85.67	34852	77.2	Not uploaded, yet		This study
GotlandqSIP3	357573	354237	99.07	349870	315989	88.37	245417	68.63	Not uploaded, yet		This study
GotlandqSIP4	300139	297131	99	294200	266181	88.69	211666	70.52	Not uploaded, yet		This study
GotlandqSIP5	58797	58185	98.96	57213	49539	84.25	42294	71.93	Not uploaded, yet		This study
GotlandQSIPNum16Unfractionated	844	458	54.27	235	143	16.94	143	16.94	Not uploaded, yet		This study
GqSIP11rep1frac11	36397	35845	98.48	35320	33188	91.18	32100	88.19	Not uploaded, yet		This study
GqSIP12rep1frac10	70997	69810	98.33	69072	65219	91.86	62478	88	Not uploaded, yet		This study
GqSIP12rep1frac9	71397	70016	98.07	69268	64537	90.39	60092	84.17	Not uploaded, yet		This study
LabeledGlucose40nMOXICRep1frac10	23871	21483	90	20791	18193	76.21	14621	61.25	SAMN49027460	PRJNA1271505	This study
LabeledGlucose40nMOXICRep1frac11	61635	44538	72.26	42329	38883	63.09	38072	61.77	SAMN49027461	PRJNA1271505	This study
LabeledGlucose40nMOXICRep1frac12	17817	13287	74.57	12402	10880	61.07	10880	61.07	SAMN49027462	PRJNA1271505	This study
LabeledGlucose40nMOXICRep1frac13	11610	8310	71.58	7738	6755	58.18	6755	58.18	SAMN49027463	PRJNA1271505	This study
LabeledGlucose40nMOXICRep1frac14	22140	15176	68.55	14105	12890	58.22	12890	58.22	SAMN49027464	PRJNA1271505	This study
LabeledGlucose40nMOXICRep1frac15	10405	6756	64.93	6037	5348	51.4	5348	51.4	SAMN49027465	PRJNA1271505	This study
LabeledGlucose40nMOXICRep1frac6	12067	8809	73	8192	7316	60.63	7310	60.58	SAMN49027456	PRJNA1271505	This study
LabeledGlucose40nMOXICRep1frac7	16949	11992	70.75	11254	9485	55.96	9484	55.96	SAMN49027457	PRJNA1271505	This study
LabeledGlucose40nMOXICRep1frac8	49308	34862	70.7	33395	29832	60.5	29429	59.68	SAMN49027458	PRJNA1271505	This study
LabeledGlucose40nMOXICRep1frac9	131499	94766	72.07	89765	77990	59.31	71612	54.46	SAMN49027459	PRJNA1271505	This study
LabeledGlucose40nMOXICRep2frac10	17330	15578	89.89	14867	12742	73.53	10759	62.08	SAMN49027470	PRJNA1271505	This study
LabeledGlucose40nMOXICRep2frac11	31077	22071	71.02	20140	18379	59.14	18319	58.95	SAMN49027471	PRJNA1271505	This study
LabeledGlucose40nMOXICRep2frac12	4369	3263	74.69	2954	2759	63.15	2759	63.15	SAMN49027472	PRJNA1271505	This study
LabeledGlucose40nMOXICRep2frac13	5468	3948	72.2	3447	2854	52.19	2854	52.19	SAMN49027473	PRJNA1271505	This study
LabeledGlucose40nMOXICRep2frac14	5942	4555	76.66	3960	3273	55.08	3273	55.08	SAMN49027474	PRJNA1271505	This study
LabeledGlucose40nMOXICRep2frac15	6627	4763	71.87	4192	3514	53.03	3514	53.03	SAMN49027475	PRJNA1271505	This study
LabeledGlucose40nMOXICRep2frac16	4276	2847	66.58	2150	1617	37.82	1617	37.82	SAMN49027476	PRJNA1271505	This study
LabeledGlucose40nMOXICRep2frac6	8742	5876	67.22	5240	4486	51.32	4486	51.32	SAMN49027466	PRJNA1271505	This study
LabeledGlucose40nMOXICRep2frac7	10198	6545	64.18	5381	4134	40.54	4107	40.27	SAMN49027467	PRJNA1271505	This study
LabeledGlucose40nMOXICRep2frac8	31634	21753	68.76	20266	18164	57.42	18113	57.26	SAMN49027468	PRJNA1271505	This study
LabeledGlucose40nMOXICRep2frac9	2884	1911	66.26	1652	1171	40.6	1124	38.97	SAMN49027469	PRJNA1271505	This study
LabeledGlucose40nMOXICRep3frac10	4029	2779	68.97	2421	2015	50.01	2015	50.01	SAMN49027479	PRJNA1271505	This study
LabeledGlucose40nMOXICRep3frac11	13242	9687	73.15	9074	7683	58.02	7391	55.81	SAMN49027480	PRJNA1271505	This study
LabeledGlucose40nMOXICRep3frac12	6851	4980	72.69	4618	4052	59.14	4052	59.14	SAMN49027481	PRJNA1271505	This study
LabeledGlucose40nMOXICRep3frac13	23779	20395	85.77	19811	18405	77.4	16851	70.87	SAMN49027482	PRJNA1271505	This study
LabeledGlucose40nMOXICRep3frac14	33311	24781	74.39	23283	21313	63.98	21009	63.07	SAMN49027483	PRJNA1271505	This study
LabeledGlucose40nMOXICRep3frac15	5273	3881	73.6	3550	3246	61.56	3229	61.24	SAMN49027484	PRJNA1271505	This study
LabeledGlucose40nMOXICRep3frac16	6163	4383	71.12	3769	3271	53.07	3271	53.07	SAMN49027485	PRJNA1271505	This study
LabeledGlucose40nMOXICRep3frac17	1697	1306	76.96	1029	829	48.85	829	48.85	SAMN49027486	PRJNA1271505	This study
LabeledGlucose40nMOXICRep3frac18	4003	2869	71.67	2583	2141	53.48	2141	53.48	SAMN49027487	PRJNA1271505	This study
LabeledGlucose40nMOXICRep3frac19	4611	3183	69.03	2808	2242	48.62	2242	48.62	SAMN49027488	PRJNA1271505	This study
LabeledGlucose40nMOXICRep3frac8	10642	7270	68.31	6708	5971	56.11	5971	56.11	SAMN49027477	PRJNA1271505	This study
LabeledGlucose40nMOXICRep3frac9	3098	2224	71.79	1934	1688	54.49	1688	54.49	SAMN49027478	PRJNA1271505	This study
LabeledGlucose40nMSUBOXICRep1frac10	44565	27156	60.94	25890	21618	48.51	21527	48.3	SAMN49027588	PRJNA1271505	This study
LabeledGlucose40nMSUBOXICRep1frac11	26907	16146	60.01	15186	12416	46.14	12377	46	SAMN49027589	PRJNA1271505	This study
LabeledGlucose40nMSUBOXICRep1frac12	11936	7332	61.43	6925	5149	43.14	5149	43.14	SAMN49027590	PRJNA1271505	This study
LabeledGlucose40nMSUBOXICRep1frac13	8194	4909	59.91	4419	3326	40.59	3326	40.59	SAMN49027591	PRJNA1271505	This study
LabeledGlucose40nMSUBOXICRep1frac14	147775	99794	67.53	96917	83106	56.24	79670	53.91	SAMN49027592	PRJNA1271505	This study
LabeledGlucose40nMSUBOXICRep1frac15	11751	7856	66.85	7393	5795	49.31	5795	49.31	SAMN49027593	PRJNA1271505	This study
LabeledGlucose40nMSUBOXICRep1frac16	13526	8249	60.99	7590	5964	44.09	5930	43.84	SAMN49027594	PRJNA1271505	This study
LabeledGlucose40nMSUBOXICRep1frac17	9943	6017	60.51	5511	4359	43.84	4359	43.84	SAMN49027595	PRJNA1271505	This study
LabeledGlucose40nMSUBOXICRep1frac18	10626	6403	60.26	5739	4446	41.84	4446	41.84	SAMN49027596	PRJNA1271505	This study
LabeledGlucose40nMSUBOXICRep1frac7	27123	16648	61.38	15723	13240	48.81	13235	48.8	SAMN49027585	PRJNA1271505	This study
LabeledGlucose40nMSUBOXICRep1frac8	8899	5391	60.58	4892	3950	44.39	3950	44.39	SAMN49027586	PRJNA1271505	This study
LabeledGlucose40nMSUBOXICRep1frac9	8330	4985	59.84	4570	3646	43.77	3646	43.77	SAMN49027587	PRJNA1271505	This study
LabeledGlucose40nMSUBOXICRep2frac10	9183	5509	59.99	5061	4054	44.15	4054	44.15	SAMN49027600	PRJNA1271505	This study
LabeledGlucose40nMSUBOXICRep2frac11	8628	4768	55.26	4254	3366	39.01	3366	39.01	SAMN49027601	PRJNA1271505	This study
LabeledGlucose40nMSUBOXICRep2frac12	141313	136642	96.69	133836	117618	83.23	80649	57.07	SAMN49027602	PRJNA1271505	This study
LabeledGlucose40nMSUBOXICRep2frac13	6001	3659	60.97	3296	2596	43.26	2471	41.18	SAMN49027603	PRJNA1271505	This study
LabeledGlucose40nMSUBOXICRep2frac14	9057	5927	65.44	5510	4501	49.7	4501	49.7	SAMN49027604	PRJNA1271505	This study
LabeledGlucose40nMSUBOXICRep2frac15	10058	6662	66.24	6218	5365	53.34	5365	53.34	SAMN49027605	PRJNA1271505	This study
LabeledGlucose40nMSUBOXICRep2frac16	3262	1908	58.49	1613	1269	38.9	1269	38.9	SAMN49027606	PRJNA1271505	This study
LabeledGlucose40nMSUBOXICRep2frac17	9460	5973	63.14	5410	4662	49.28	4662	49.28	SAMN49027607	PRJNA1271505	This study
LabeledGlucose40nMSUBOXICRep2frac18	13208	7811	59.14	7058	5938	44.96	5938	44.96	SAMN49027608	PRJNA1271505	This study
LabeledGlucose40nMSUBOXICRep2frac7	709	361	50.92	165	104	14.67	104	14.67	SAMN49027597	PRJNA1271505	This study
LabeledGlucose40nMSUBOXICRep2frac8	7820	4940	63.17	4359	3439	43.98	3431	43.87	SAMN49027598	PRJNA1271505	This study
LabeledGlucose40nMSUBOXICRep2frac9	9998	6240	62.41	5894	4993	49.94	4993	49.94	SAMN49027599	PRJNA1271505	This study
LabeledGlucose40nMSUBOXICRep3frac10	17500	17248	98.56	17079	16533	94.47	16450	94	SAMN49027611	PRJNA1271505	This study
LabeledGlucose40nMSUBOXICRep3frac11	11317	11102	98.1	10839	10103	89.27	10011	88.46	SAMN49027612	PRJNA1271505	This study
LabeledGlucose40nMSUBOXICRep3frac12	10238	10022	97.89	9789	9152	89.39	8964	87.56	SAMN49027613	PRJNA1271505	This study
LabeledGlucose40nMSUBOXICRep3frac13	13186	13037	98.87	12586	11358	86.14	10853	82.31	SAMN49027614	PRJNA1271505	This study
LabeledGlucose40nMSUBOXICRep3frac14	18410	18033	97.95	17585	16308	88.58	16020	87.02	SAMN49027615	PRJNA1271505	This study
LabeledGlucose40nMSUBOXICRep3frac15	15824	15525	98.11	15120	13936	88.07	13513	85.4	SAMN49027616	PRJNA1271505	This study
LabeledGlucose40nMSUBOXICRep3frac16	18197	18045	99.16	17717	16645	91.47	16558	90.99	SAMN49027617	PRJNA1271505	This study
LabeledGlucose40nMSUBOXICRep3frac17	19714	19476	98.79	18995	17445	88.49	16779	85.11	SAMN49027618	PRJNA1271505	This study
LabeledGlucose40nMSUBOXICRep3frac18	19207	18634	97.02	18036	16242	84.56	16115	83.9	SAMN49027619	PRJNA1271505	This study
LabeledGlucose40nMSUBOXICRep3frac8	93415	92265	98.77	91892	89645	95.96	88889	95.15	SAMN49027609	PRJNA1271505	This study
LabeledGlucose40nMSUBOXICRep3frac9	12259	11973	97.67	11682	11025	89.93	11008	89.8	SAMN49027610	PRJNA1271505	This study
LabeledMethionine40nMOXICRep1frac10	4917	3195	64.98	2861	2077	42.24	2077	42.24	SAMN49027491	PRJNA1271505	This study
LabeledMethionine40nMOXICRep1frac11	5092	3207	62.98	2900	2151	42.24	2151	42.24	SAMN49027492	PRJNA1271505	This study
LabeledMethionine40nMOXICRep1frac12	38061	35572	93.46	34637	30246	79.47	24997	65.68	SAMN49027493	PRJNA1271505	This study
LabeledMethionine40nMOXICRep1frac13	26550	24636	92.79	23971	21157	79.69	17907	67.45	SAMN49027494	PRJNA1271505	This study
LabeledMethionine40nMOXICRep1frac14	6016	3947	65.61	3722	3182	52.89	3182	52.89	SAMN49027495	PRJNA1271505	This study
LabeledMethionine40nMOXICRep1frac15	65390	43031	65.81	41737	36251	55.44	35265	53.93	SAMN49027496	PRJNA1271505	This study
LabeledMethionine40nMOXICRep1frac16	36434	24822	68.13	23964	20624	56.61	20250	55.58	SAMN49027497	PRJNA1271505	This study
LabeledMethionine40nMOXICRep1frac17	10605	6812	64.23	6485	5174	48.79	5174	48.79	SAMN49027498	PRJNA1271505	This study
LabeledMethionine40nMOXICRep1frac18	10855	6773	62.4	6242	4740	43.67	4740	43.67	SAMN49027499	PRJNA1271505	This study
LabeledMethionine40nMOXICRep1frac8	4948	2836	57.32	2347	1635	33.04	1630	32.94	SAMN49027489	PRJNA1271505	This study
LabeledMethionine40nMOXICRep1frac9	4237	2530	59.71	2216	1424	33.61	1389	32.78	SAMN49027490	PRJNA1271505	This study
LabeledMethionine40nMOXICRep2frac10	33184	29491	88.87	28842	25601	77.15	22192	66.88	SAMN49027502	PRJNA1271505	This study
LabeledMethionine40nMOXICRep2frac11	15875	12843	80.9	12346	10664	67.17	10156	63.97	SAMN49027503	PRJNA1271505	This study
LabeledMethionine40nMOXICRep2frac12	7502	5079	67.7	4659	3749	49.97	3749	49.97	SAMN49027504	PRJNA1271505	This study
LabeledMethionine40nMOXICRep2frac13	17814	11087	62.24	10360	8460	47.49	8460	47.49	SAMN49027505	PRJNA1271505	This study
LabeledMethionine40nMOXICRep2frac14	26390	17051	64.61	16047	13504	51.17	13120	49.72	SAMN49027506	PRJNA1271505	This study
LabeledMethionine40nMOXICRep2frac15	9845	6264	63.63	5688	4525	45.96	4525	45.96	SAMN49027507	PRJNA1271505	This study
LabeledMethionine40nMOXICRep2frac16	8389	5273	62.86	4792	3829	45.64	3829	45.64	SAMN49027508	PRJNA1271505	This study
LabeledMethionine40nMOXICRep2frac17	17242	11092	64.33	10609	7143	41.43	7143	41.43	SAMN49027509	PRJNA1271505	This study
LabeledMethionine40nMOXICRep2frac8	30948	16959	54.8	15126	11606	37.5	11606	37.5	SAMN49027500	PRJNA1271505	This study
LabeledMethionine40nMOXICRep2frac9	7009	4261	60.79	3669	2995	42.73	2995	42.73	SAMN49027501	PRJNA1271505	This study
LabeledMethionine40nMOXICRep3frac10	7293	4783	65.58	4434	3692	50.62	3692	50.62	SAMN49027513	PRJNA1271505	This study
LabeledMethionine40nMOXICRep3frac11	18095	11868	65.59	11230	9443	52.19	9443	52.19	SAMN49027514	PRJNA1271505	This study
LabeledMethionine40nMOXICRep3frac12	13881	9895	71.28	9517	8320	59.94	7880	56.77	SAMN49027515	PRJNA1271505	This study
LabeledMethionine40nMOXICRep3frac14	14759	9728	65.91	9286	7996	54.18	7797	52.83	SAMN49027516	PRJNA1271505	This study
LabeledMethionine40nMOXICRep3frac15	29456	19198	65.18	18464	15959	54.18	15859	53.84	SAMN49027517	PRJNA1271505	This study
LabeledMethionine40nMOXICRep3frac16	32843	21820	66.44	21020	18882	57.49	18882	57.49	SAMN49027518	PRJNA1271505	This study
LabeledMethionine40nMOXICRep3frac7	12956	7853	60.61	7401	5992	46.25	5992	46.25	SAMN49027510	PRJNA1271505	This study
LabeledMethionine40nMOXICRep3frac8	8195	4713	57.51	4186	2946	35.95	2946	35.95	SAMN49027511	PRJNA1271505	This study
LabeledMethionine40nMOXICRep3frac9	5662	3315	58.55	2667	1761	31.1	1761	31.1	SAMN49027512	PRJNA1271505	This study
LabeledMethionine40nMSUBOXICRep1frac11	251966	249028	98.83	246326	230151	91.34	196444	77.96	SAMN49027621	PRJNA1271505	This study
LabeledMethionine40nMSUBOXICRep1frac12	11562	11275	97.52	10947	9517	82.31	9254	80.04	SAMN49027622	PRJNA1271505	This study
LabeledMethionine40nMSUBOXICRep1frac13	8169	7978	97.66	7715	6480	79.32	6388	78.2	SAMN49027623	PRJNA1271505	This study
LabeledMethionine40nMSUBOXICRep1frac14	36813	36300	98.61	35579	32176	87.4	29308	79.61	SAMN49027624	PRJNA1271505	This study
LabeledMethionine40nMSUBOXICRep1frac15	21536	21159	98.25	20696	18674	86.71	17693	82.16	SAMN49027625	PRJNA1271505	This study
LabeledMethionine40nMSUBOXICRep1frac16	66699	66177	99.22	65004	60433	90.61	56229	84.3	SAMN49027626	PRJNA1271505	This study
LabeledMethionine40nMSUBOXICRep1frac17	8083	7880	97.49	7518	6548	81.01	6484	80.22	SAMN49027627	PRJNA1271505	This study
LabeledMethionine40nMSUBOXICRep1frac18	53212	52407	98.49	51502	47798	89.83	44045	82.77	SAMN49027628	PRJNA1271505	This study
LabeledMethionine40nMSUBOXICRep1frac9	20589	20221	98.21	19778	18400	89.37	18315	88.96	SAMN49027620	PRJNA1271505	This study
LabeledMethionine40nMSUBOXICRep2frac11	89497	88417	98.79	87176	80965	90.47	71431	79.81	SAMN49027629	PRJNA1271505	This study
LabeledMethionine40nMSUBOXICRep2frac12	14571	14292	98.09	13991	12722	87.31	12351	84.76	SAMN49027630	PRJNA1271505	This study
LabeledMethionine40nMSUBOXICRep2frac13	14496	14315	98.75	13983	12438	85.8	12039	83.05	SAMN49027631	PRJNA1271505	This study
LabeledMethionine40nMSUBOXICRep2frac14	30959	30558	98.7	29755	27119	87.6	25119	81.14	SAMN49027632	PRJNA1271505	This study
LabeledMethionine40nMSUBOXICRep2frac15	13033	12796	98.18	12454	11291	86.63	10873	83.43	SAMN49027633	PRJNA1271505	This study
LabeledMethionine40nMSUBOXICRep2frac16	26641	26406	99.12	25750	23787	89.29	22627	84.93	SAMN49027634	PRJNA1271505	This study
LabeledMethionine40nMSUBOXICRep2frac17	8975	8782	97.85	8475	7618	84.88	7559	84.22	SAMN49027635	PRJNA1271505	This study
LabeledMethionine40nMSUBOXICRep2frac18	22269	21844	98.09	21361	19703	88.48	18707	84	SAMN49027636	PRJNA1271505	This study
LabeledMethionine40nMSUBOXICRep3frac10	38684	37823	97.77	37140	33680	87.06	31649	81.81	SAMN49027637	PRJNA1271505	This study
LabeledMethionine40nMSUBOXICRep3frac11	20916	20426	97.66	19951	17393	83.16	16297	77.92	SAMN49027638	PRJNA1271505	This study
LabeledMethionine40nMSUBOXICRep3frac12	40137	39249	97.79	38458	34706	86.47	32360	80.62	SAMN49027639	PRJNA1271505	This study
LabeledMethionine40nMSUBOXICRep3frac13	27324	26839	98.23	26246	23720	86.81	22688	83.03	SAMN49027640	PRJNA1271505	This study
LabeledMethionine40nMSUBOXICRep3frac14	169320	167033	98.65	164685	152100	89.83	129842	76.68	SAMN49027641	PRJNA1271505	This study
LabeledMethionine40nMSUBOXICRep3frac15	12305	12006	97.57	11645	10426	84.73	10210	82.97	SAMN49027642	PRJNA1271505	This study
LabeledMethionine40nMSUBOXICRep3frac16	10766	10555	98.04	10226	9195	85.41	9122	84.73	SAMN49027643	PRJNA1271505	This study
LabeledMethionine40nMSUBOXICRep3frac17	9819	9474	96.49	9025	7968	81.15	7968	81.15	SAMN49027644	PRJNA1271505	This study
LabeledMethionine40nMSUBOXICRep3frac18	10364	10058	97.05	9738	8690	83.85	8467	81.7	SAMN49027645	PRJNA1271505	This study
LabeledTaurine40nMOXICRep1frac10	6802	4565	67.11	4048	3315	48.74	3315	48.74	SAMN49027520	PRJNA1271505	This study
LabeledTaurine40nMOXICRep1frac11	4130	2728	66.05	2205	1646	39.85	1646	39.85	SAMN49027521	PRJNA1271505	This study
LabeledTaurine40nMOXICRep1frac12	3194	2275	71.23	1973	1680	52.6	1680	52.6	SAMN49027522	PRJNA1271505	This study
LabeledTaurine40nMOXICRep1frac13	20047	16831	83.96	15965	12272	61.22	11628	58	SAMN49027523	PRJNA1271505	This study
LabeledTaurine40nMOXICRep1frac14	4308	3115	72.31	2836	2310	53.62	2310	53.62	SAMN49027524	PRJNA1271505	This study
LabeledTaurine40nMOXICRep1frac15	2419	1694	70.03	1425	1236	51.1	1236	51.1	SAMN49027525	PRJNA1271505	This study
LabeledTaurine40nMOXICRep1frac16	34043	24054	70.66	22430	19605	57.59	19439	57.1	SAMN49027526	PRJNA1271505	This study
LabeledTaurine40nMOXICRep1frac17	33507	23892	71.3	22283	19772	59.01	19759	58.97	SAMN49027527	PRJNA1271505	This study
LabeledTaurine40nMOXICRep1frac18	15553	11730	75.42	11007	9794	62.97	9770	62.82	SAMN49027528	PRJNA1271505	This study
LabeledTaurine40nMOXICRep1frac19	10398	7644	73.51	7157	6202	59.65	6150	59.15	SAMN49027529	PRJNA1271505	This study
LabeledTaurine40nMOXICRep1frac9	2414	1589	65.82	1268	928	38.44	851	35.25	SAMN49027519	PRJNA1271505	This study
LabeledTaurine40nMOXICRep2frac10	8355	5685	68.04	5134	4003	47.91	4003	47.91	SAMN49027533	PRJNA1271505	This study
LabeledTaurine40nMOXICRep2frac11	11094	8330	75.09	7873	7220	65.08	6986	62.97	SAMN49027534	PRJNA1271505	This study
LabeledTaurine40nMOXICRep2frac12	14583	10499	71.99	9933	8718	59.78	8718	59.78	SAMN49027535	PRJNA1271505	This study
LabeledTaurine40nMOXICRep2frac13	15618	11052	70.76	10283	8990	57.56	8842	56.61	SAMN49027536	PRJNA1271505	This study
LabeledTaurine40nMOXICRep2frac14	17051	11732	68.81	10515	8945	52.46	8914	52.28	SAMN49027537	PRJNA1271505	This study
LabeledTaurine40nMOXICRep2frac15	2433	1638	67.32	1102	779	32.02	716	29.43	SAMN49027538	PRJNA1271505	This study
LabeledTaurine40nMOXICRep2frac7	9081	6124	67.44	5469	4593	50.58	4571	50.34	SAMN49027530	PRJNA1271505	This study
LabeledTaurine40nMOXICRep2frac8	9327	6112	65.53	5674	4853	52.03	4853	52.03	SAMN49027531	PRJNA1271505	This study
LabeledTaurine40nMOXICRep2frac9	6185	4025	65.08	3499	2918	47.18	2918	47.18	SAMN49027532	PRJNA1271505	This study
LabeledTaurine40nMOXICRep3frac10	26179	15851	60.55	14408	12912	49.32	11700	44.69	SAMN49027542	PRJNA1271505	This study
LabeledTaurine40nMOXICRep3frac11	330	197	59.7	127	99	30	99	30	SAMN49027543	PRJNA1271505	This study
LabeledTaurine40nMOXICRep3frac12	14649	13074	89.25	12483	11308	77.19	9615	65.64	SAMN49027544	PRJNA1271505	This study
LabeledTaurine40nMOXICRep3frac13	2461	1620	65.83	1326	1224	49.74	1224	49.74	SAMN49027545	PRJNA1271505	This study
LabeledTaurine40nMOXICRep3frac14	13881	13075	94.19	12772	11864	85.47	10493	75.59	SAMN49027546	PRJNA1271505	This study
LabeledTaurine40nMOXICRep3frac15	20811	19965	95.93	19109	16230	77.99	13626	65.47	SAMN49027547	PRJNA1271505	This study
LabeledTaurine40nMOXICRep3frac16	4402	2992	67.97	2561	2311	52.5	2311	52.5	SAMN49027548	PRJNA1271505	This study
LabeledTaurine40nMOXICRep3frac17	3141	2085	66.38	1669	1429	45.5	1429	45.5	SAMN49027549	PRJNA1271505	This study
LabeledTaurine40nMOXICRep3frac7	968	619	63.95	431	329	33.99	294	30.37	SAMN49027539	PRJNA1271505	This study
LabeledTaurine40nMOXICRep3frac8	699	520	74.39	269	249	35.62	249	35.62	SAMN49027540	PRJNA1271505	This study
LabeledTaurine40nMOXICRep3frac9	244	167	68.44	101	80	32.79	80	32.79	SAMN49027541	PRJNA1271505	This study
LabeledTaurine40nMSUBOXICRep1frac10	21610	21233	98.26	20821	19596	90.68	19436	89.94	SAMN49027647	PRJNA1271505	This study
LabeledTaurine40nMSUBOXICRep1frac11	22621	22357	98.83	22057	21127	93.4	21004	92.85	SAMN49027648	PRJNA1271505	This study
LabeledTaurine40nMSUBOXICRep1frac12	27572	27195	98.63	26641	24159	87.62	22813	82.74	SAMN49027649	PRJNA1271505	This study
LabeledTaurine40nMSUBOXICRep1frac13	8006	7868	98.28	7614	6576	82.14	6234	77.87	SAMN49027650	PRJNA1271505	This study
LabeledTaurine40nMSUBOXICRep1frac14	10750	10642	99	10304	9281	86.33	9103	84.68	SAMN49027651	PRJNA1271505	This study
LabeledTaurine40nMSUBOXICRep1frac15	74634	73281	98.19	72016	66193	88.69	61742	82.73	SAMN49027652	PRJNA1271505	This study
LabeledTaurine40nMSUBOXICRep1frac16	10670	10508	98.48	10199	9046	84.78	8519	79.84	SAMN49027653	PRJNA1271505	This study
LabeledTaurine40nMSUBOXICRep1frac17	22225	22055	99.24	21397	20197	90.88	19721	88.73	SAMN49027654	PRJNA1271505	This study
LabeledTaurine40nMSUBOXICRep1frac18	14772	14567	98.61	14185	12941	87.6	12539	84.88	SAMN49027655	PRJNA1271505	This study
LabeledTaurine40nMSUBOXICRep1frac9	23412	22821	97.48	22603	21591	92.22	21411	91.45	SAMN49027646	PRJNA1271505	This study
LabeledTaurine40nMSUBOXICRep2frac11	30442	30013	98.59	29438	26782	87.98	24628	80.9	SAMN49027656	PRJNA1271505	This study
LabeledTaurine40nMSUBOXICRep2frac12	14195	13883	97.8	13512	11770	82.92	10829	76.29	SAMN49027657	PRJNA1271505	This study
LabeledTaurine40nMSUBOXICRep2frac13	21386	21143	98.86	20567	18443	86.24	17441	81.55	SAMN49027658	PRJNA1271505	This study
LabeledTaurine40nMSUBOXICRep2frac14	118165	115937	98.11	113963	104988	88.85	93808	79.39	SAMN49027659	PRJNA1271505	This study
LabeledTaurine40nMSUBOXICRep2frac15	20612	20244	98.21	19626	17527	85.03	16022	77.73	SAMN49027660	PRJNA1271505	This study
LabeledTaurine40nMSUBOXICRep2frac16	16030	15856	98.91	15382	14221	88.71	13876	86.56	SAMN49027661	PRJNA1271505	This study
LabeledTaurine40nMSUBOXICRep2frac17	25807	25431	98.54	24775	22635	87.71	21846	84.65	SAMN49027662	PRJNA1271505	This study
LabeledTaurine40nMSUBOXICRep3frac10	20995	20629	98.26	20093	18124	86.33	17653	84.08	SAMN49027664	PRJNA1271505	This study
LabeledTaurine40nMSUBOXICRep3frac11	109238	107606	98.51	105788	97606	89.35	87372	79.98	SAMN49027665	PRJNA1271505	This study
LabeledTaurine40nMSUBOXICRep3frac12	33437	33015	98.74	32386	29528	88.31	28216	84.39	SAMN49027666	PRJNA1271505	This study
LabeledTaurine40nMSUBOXICRep3frac13	19424	19153	98.6	18557	16040	82.58	15303	78.78	SAMN49027667	PRJNA1271505	This study
LabeledTaurine40nMSUBOXICRep3frac14	18610	18301	98.34	17688	15560	83.61	14671	78.83	SAMN49027668	PRJNA1271505	This study
LabeledTaurine40nMSUBOXICRep3frac15	103639	102865	99.25	101490	95408	92.06	88919	85.8	SAMN49027669	PRJNA1271505	This study
LabeledTaurine40nMSUBOXICRep3frac16	19678	19206	97.6	18553	16891	85.84	16641	84.57	SAMN49027670	PRJNA1271505	This study
LabeledTaurine40nMSUBOXICRep3frac17	16927	16574	97.91	15958	14115	83.39	13400	79.16	SAMN49027671	PRJNA1271505	This study
LabeledTaurine40nMSUBOXICRep3frac18	27433	27188	99.11	26599	24769	90.29	24446	89.11	SAMN49027672	PRJNA1271505	This study
LabeledTaurine40nMSUBOXICRep3frac9	5901	5802	98.32	5498	4996	84.66	4989	84.54	SAMN49027663	PRJNA1271505	This study
MariagerD1a	49722	40957	82.37	40197	37307	75.03	33852	68.08	SAMN49027673	PRJNA1271505	This study
MariagerD3b	54467	45588	83.7	45007	42219	77.51	38913	71.44	SAMN49027674	PRJNA1271505	This study
MariagerD5a	134902	114142	84.61	111227	98038	72.67	84000	62.27	SAMN49027675	PRJNA1271505	This study
MariagerqSIP1	11242	9370	83.35	9126	8290	73.74	8003	71.19	SAMN49027676	PRJNA1271505	This study	Unfractionated, 12C-DNA from oxic incubations
MariagerqSIP14	2898	2406	83.02	2237	2101	72.5	2101	72.5	SAMN49027680	PRJNA1271505	This study	Unfractionated DNA from 13C-labeled glucose in hypoxic incubations
MariagerqSIP15	6141	5007	81.53	4754	3686	60.02	3670	59.76	SAMN49027681	PRJNA1271505	This study	Unfractionated DNA from 13C-labeled taurine in hypoxic incubations
MariagerqSIP16	6300	5056	80.25	4747	3726	59.14	3726	59.14	SAMN49027682	PRJNA1271505	This study	Unfractionated DNA from 13C-labeled methionine in hypoxic incubations
MariagerqSIP2	11976	9730	81.25	9466	8762	73.16	8119	67.79	SAMN49027677	PRJNA1271505	This study	Unfractionated DNA from 13C-labeled glucose in oxic incubations
MariagerqSIP26	10190	8397	82.4	8032	6954	68.24	6946	68.16	Not uploaded, yet	PRJNA1271505	This study	No-added substrate to hypoxic waters
MariagerqSIP3	2504	2016	80.51	1893	1663	66.41	1638	65.42	SAMN49027678	PRJNA1271505	This study	Unfractionated DNA from 13C-labeled taurine in oxic incubations
MariagerqSIP4	2230	1755	78.7	1598	1308	58.65	1308	58.65	SAMN49027679	PRJNA1271505	This study	Unfractionated DNA from 13C-labeled methionine in oxic incubations
Unlabeled40nMOXICRe3frac10	9951	7216	72.52	6578	5771	57.99	5771	57.99	SAMN49027448	PRJNA1271505	This study
Unlabeled40nMOXICRe3frac11	15422	11000	71.33	9933	8469	54.92	8457	54.84	SAMN49027449	PRJNA1271505	This study
Unlabeled40nMOXICRe3frac12	17022	13024	76.51	12204	10353	60.82	10048	59.03	SAMN49027450	PRJNA1271505	This study
Unlabeled40nMOXICRe3frac13	12187	9423	77.32	8914	7759	63.67	7754	63.63	SAMN49027451	PRJNA1271505	This study
Unlabeled40nMOXICRe3frac14	13726	10286	74.94	9809	8843	64.43	8719	63.52	SAMN49027452	PRJNA1271505	This study
Unlabeled40nMOXICRe3frac15	95684	66501	69.5	64299	58361	60.99	57673	60.27	SAMN49027453	PRJNA1271505	This study
Unlabeled40nMOXICRe3frac16	11717	8298	70.82	7594	6525	55.69	6525	55.69	SAMN49027454	PRJNA1271505	This study
Unlabeled40nMOXICRe3frac17	128495	89612	69.74	85890	76958	59.89	73186	56.96	SAMN49027455	PRJNA1271505	This study
Unlabeled40nMOXICRep1frac10	23090	16718	72.4	15845	14064	60.91	13979	60.54	SAMN49027427	PRJNA1271505	This study
Unlabeled40nMOXICRep1frac11	9959	6747	67.75	6002	5274	52.96	5274	52.96	SAMN49027428	PRJNA1271505	This study
Unlabeled40nMOXICRep1frac12	8424	5574	66.17	5003	3924	46.58	3924	46.58	SAMN49027429	PRJNA1271505	This study
Unlabeled40nMOXICRep1frac13	29381	19296	65.68	18151	15644	53.25	15644	53.25	SAMN49027430	PRJNA1271505	This study
Unlabeled40nMOXICRep1frac14	21722	14524	66.86	13252	11597	53.39	11510	52.99	SAMN49027431	PRJNA1271505	This study
Unlabeled40nMOXICRep1frac15	5359	3776	70.46	3226	2795	52.16	2787	52.01	SAMN49027432	PRJNA1271505	This study
Unlabeled40nMOXICRep1frac16	4832	3298	68.25	2855	2375	49.15	2375	49.15	SAMN49027433	PRJNA1271505	This study
Unlabeled40nMOXICRep1frac7	6224	4359	70.04	3793	3428	55.08	3340	53.66	SAMN49027424	PRJNA1271505	This study
Unlabeled40nMOXICRep1frac8	63654	42112	66.16	39027	34307	53.9	33138	52.06	SAMN49027425	PRJNA1271505	This study
Unlabeled40nMOXICRep1frac9	5781	4083	70.63	3644	2890	49.99	2890	49.99	SAMN49027426	PRJNA1271505	This study
Unlabeled40nMOXICRep2frac10	29491	20191	68.46	18482	15853	53.76	14966	50.75	SAMN49027437	PRJNA1271505	This study
Unlabeled40nMOXICRep2frac11	76785	56621	73.74	53485	47064	61.29	44563	58.04	SAMN49027438	PRJNA1271505	This study
Unlabeled40nMOXICRep2frac12	12362	8816	71.32	7985	6858	55.48	6858	55.48	SAMN49027439	PRJNA1271505	This study
Unlabeled40nMOXICRep2frac13	3545	2359	66.54	1852	1542	43.5	1542	43.5	SAMN49027440	PRJNA1271505	This study
Unlabeled40nMOXICRep2frac14	3606	2319	64.31	1912	1566	43.43	1566	43.43	SAMN49027441	PRJNA1271505	This study
Unlabeled40nMOXICRep2frac15	4258	2784	65.38	2340	1914	44.95	1914	44.95	SAMN49027442	PRJNA1271505	This study
Unlabeled40nMOXICRep2frac16	3640	2302	63.24	1611	1311	36.02	1311	36.02	SAMN49027443	PRJNA1271505	This study
Unlabeled40nMOXICRep2frac17	3936	2670	67.84	2135	1664	42.28	1664	42.28	SAMN49027444	PRJNA1271505	This study
Unlabeled40nMOXICRep2frac18	25921	17578	67.81	16464	14280	55.09	13763	53.1	SAMN49027445	PRJNA1271505	This study
Unlabeled40nMOXICRep2frac7	11344	7758	68.39	6870	5774	50.9	5774	50.9	SAMN49027434	PRJNA1271505	This study
Unlabeled40nMOXICRep2frac8	19161	12597	65.74	11512	9793	51.11	9731	50.79	SAMN49027435	PRJNA1271505	This study
Unlabeled40nMOXICRep2frac9	5374	3505	65.22	2968	2269	42.22	2269	42.22	SAMN49027436	PRJNA1271505	This study
Unlabeled40nMOXICRep3frac8	3105	2075	66.83	1580	1219	39.26	1219	39.26	SAMN49027446	PRJNA1271505	This study
Unlabeled40nMOXICRep3frac9	3098	2015	65.04	1498	1324	42.74	1324	42.74	SAMN49027447	PRJNA1271505	This study
Unlabeled40nMSUBOXICRep1frac10	7311	4451	60.88	3966	2984	40.82	2984	40.82	SAMN49027551	PRJNA1271505	This study
Unlabeled40nMSUBOXICRep1frac11	69094	43016	62.26	41460	33708	48.79	33126	47.94	SAMN49027552	PRJNA1271505	This study
Unlabeled40nMSUBOXICRep1frac12	8941	5590	62.52	5044	3646	40.78	3646	40.78	SAMN49027553	PRJNA1271505	This study
Unlabeled40nMSUBOXICRep1frac13	18963	12311	64.92	11116	9701	51.16	8975	47.33	SAMN49027554	PRJNA1271505	This study
Unlabeled40nMSUBOXICRep1frac14	21138	16922	80.05	15701	13944	65.97	12105	57.27	SAMN49027555	PRJNA1271505	This study
Unlabeled40nMSUBOXICRep1frac15	10581	7276	68.76	6795	5328	50.35	5328	50.35	SAMN49027556	PRJNA1271505	This study
Unlabeled40nMSUBOXICRep1frac16	6128	4083	66.63	3673	3014	49.18	3014	49.18	SAMN49027557	PRJNA1271505	This study
Unlabeled40nMSUBOXICRep1frac17	50749	30750	60.59	28643	23166	45.65	23116	45.55	SAMN49027558	PRJNA1271505	This study
Unlabeled40nMSUBOXICRep1frac9	17471	11410	65.31	10729	8863	50.73	8805	50.4	SAMN49027550	PRJNA1271505	This study
Unlabeled40nMSUBOXICRep2frac10	14139	8555	60.51	7968	6149	43.49	6149	43.49	SAMN49027562	PRJNA1271505	This study
Unlabeled40nMSUBOXICRep2frac11	7821	4499	57.52	4092	2844	36.36	2844	36.36	SAMN49027563	PRJNA1271505	This study
Unlabeled40nMSUBOXICRep2frac12	25685	14907	58.04	14091	10500	40.88	10500	40.88	SAMN49027564	PRJNA1271505	This study
Unlabeled40nMSUBOXICRep2frac13	14313	7360	51.42	6642	4766	33.3	4766	33.3	SAMN49027565	PRJNA1271505	This study
Unlabeled40nMSUBOXICRep2frac14	56674	39124	69.03	35584	33109	58.42	22940	40.48	SAMN49027566	PRJNA1271505	This study
Unlabeled40nMSUBOXICRep2frac15	9809	6613	67.42	6085	4626	47.16	4543	46.31	SAMN49027567	PRJNA1271505	This study
Unlabeled40nMSUBOXICRep2frac16	18731	13578	72.49	12760	10125	54.05	9952	53.13	SAMN49027568	PRJNA1271505	This study
Unlabeled40nMSUBOXICRep2frac17	6097	4279	70.18	3937	3059	50.17	3059	50.17	SAMN49027569	PRJNA1271505	This study
Unlabeled40nMSUBOXICRep2frac18	12008	7888	65.69	7206	5495	45.76	5433	45.24	SAMN49027570	PRJNA1271505	This study
Unlabeled40nMSUBOXICRep2frac7	6038	3558	58.93	3147	2445	40.49	2445	40.49	SAMN49027559	PRJNA1271505	This study
Unlabeled40nMSUBOXICRep2frac8	13036	7494	57.49	6963	5556	42.62	5556	42.62	SAMN49027560	PRJNA1271505	This study
Unlabeled40nMSUBOXICRep2frac9	9809	5815	59.28	5343	3979	40.56	3979	40.56	SAMN49027561	PRJNA1271505	This study
Unlabeled40nMSUBOXICRep3frac10	27938	17890	64.03	16981	13394	47.94	13142	47.04	SAMN49027576	PRJNA1271505	This study
Unlabeled40nMSUBOXICRep3frac11	8799	5659	64.31	5087	3896	44.28	3896	44.28	SAMN49027577	PRJNA1271505	This study
Unlabeled40nMSUBOXICRep3frac12	10550	6293	59.65	5782	3892	36.89	3892	36.89	SAMN49027578	PRJNA1271505	This study
Unlabeled40nMSUBOXICRep3frac13	12869	7792	60.55	7193	5252	40.81	5252	40.81	SAMN49027579	PRJNA1271505	This study
Unlabeled40nMSUBOXICRep3frac14	12217	7911	64.75	7284	5373	43.98	5373	43.98	SAMN49027580	PRJNA1271505	This study
Unlabeled40nMSUBOXICRep3frac15	39340	27059	68.78	25771	21145	53.75	20765	52.78	SAMN49027581	PRJNA1271505	This study
Unlabeled40nMSUBOXICRep3frac16	11326	6876	60.71	6235	4846	42.79	4846	42.79	SAMN49027582	PRJNA1271505	This study
Unlabeled40nMSUBOXICRep3frac17	37936	24790	65.35	23321	18873	49.75	18509	48.79	SAMN49027583	PRJNA1271505	This study
Unlabeled40nMSUBOXICRep3frac18	17113	10862	63.47	10135	7924	46.3	7868	45.98	SAMN49027584	PRJNA1271505	This study
Unlabeled40nMSUBOXICRep3frac5	5938	3745	63.07	3244	2502	42.14	2502	42.14	SAMN49027571	PRJNA1271505	This study
Unlabeled40nMSUBOXICRep3frac6	6610	4136	62.57	3711	2846	43.06	2846	43.06	SAMN49027572	PRJNA1271505	This study
Unlabeled40nMSUBOXICRep3frac7	20014	13274	66.32	12539	10128	50.6	10128	50.6	SAMN49027573	PRJNA1271505	This study
Unlabeled40nMSUBOXICRep3frac8	6981	4655	66.68	4201	3337	47.8	3337	47.8	SAMN49027574	PRJNA1271505	This study
Unlabeled40nMSUBOXICRep3frac9	12949	8433	65.12	7814	6223	48.06	6223	48.06	SAMN49027575	PRJNA1271505	This study

## Sheet: Dada2_stats_v4_region_studies
Dada2 Denoising stats resulting from qiime2 workflow. This output was used for PcoA and alpha metric analysis.
sample-id	input	filtered	percentage of input passed filter	denoised	merged	percentage of input merged	non-chimeric	percentage of input non-chimeric	Accesion to raw dataset	BioProject	Publication
10610mR	173718	160558	92.42	157874	148897	85.71	146033	84.06	Not available. Authors have been informed to upload these sequences	PRJNA525353	doi/10.1128/aem.00216-22
202125m10x	218048	198189	90.89	190323	162492	74.52	157760	72.35	Not available. Authors have been informed to upload these sequences	PRJNA525353	doi/10.1128/aem.00216-22
202125m2L	255754	232874	91.05	224777	200027	78.21	195263	76.35	Not available. Authors have been informed to upload these sequences	PRJNA525353	doi/10.1128/aem.00216-22
202125m40mL	185887	171036	92.01	164251	124974	67.23	110727	59.57	Not available. Authors have been informed to upload these sequences	PRJNA525353	doi/10.1128/aem.00216-22
20285m2L	201023	181644	90.36	178246	166419	82.79	163986	81.58	Not available. Authors have been informed to upload these sequences	PRJNA525353	doi/10.1128/aem.00216-22
20285m40mL	220470	203367	92.24	200300	186610	84.64	183854	83.39	Not available. Authors have been informed to upload these sequences	PRJNA525353	doi/10.1128/aem.00216-22
20310m	135115	126585	93.69	124188	118317	87.57	113606	84.08	Not available. Authors have been informed to upload these sequences	PRJNA525353	doi/10.1128/aem.00216-22
20310m10x	134954	126147	93.47	123337	118607	87.89	117993	87.43	Not available. Authors have been informed to upload these sequences	PRJNA525353	doi/10.1128/aem.00216-22
2035m10x	151561	141486	93.35	138924	133315	87.96	132754	87.59	Not available. Authors have been informed to upload these sequences	PRJNA525353	doi/10.1128/aem.00216-22
20610mB	201368	185845	92.29	182620	173234	86.03	170870	84.85	Not available. Authors have been informed to upload these sequences	PRJNA525353	doi/10.1128/aem.00216-22
206125m	217451	197997	91.05	192267	173778	79.92	168093	77.3	Not available. Authors have been informed to upload these sequences	PRJNA525353	doi/10.1128/aem.00216-22
20665m	192320	176943	92	173133	159788	83.08	155547	80.88	Not available. Authors have been informed to upload these sequences	PRJNA525353	doi/10.1128/aem.00216-22
20710m	137195	127961	93.27	126303	121287	88.4	120063	87.51	Not available. Authors have been informed to upload these sequences	PRJNA525353	doi/10.1128/aem.00216-22
20760m	166838	155603	93.27	153497	147506	88.41	146262	87.67	Not available. Authors have been informed to upload these sequences	PRJNA525353	doi/10.1128/aem.00216-22
20810m	180520	167009	92.52	165097	155759	86.28	151564	83.96	Not available. Authors have been informed to upload these sequences	PRJNA525353	doi/10.1128/aem.00216-22
208145m	217272	202704	93.3	199764	183734	84.56	175127	80.6	Not available. Authors have been informed to upload these sequences	PRJNA525353	doi/10.1128/aem.00216-22
208380m	243077	224840	92.5	221972	203676	83.79	189195	77.83	Not available. Authors have been informed to upload these sequences	PRJNA525353	doi/10.1128/aem.00216-22
20840m	174165	162154	93.1	159648	150331	86.32	146226	83.96	Not available. Authors have been informed to upload these sequences	PRJNA525353	doi/10.1128/aem.00216-22
20910m	153430	142326	92.76	140423	132469	86.34	128361	83.66	Not available. Authors have been informed to upload these sequences	PRJNA525353	doi/10.1128/aem.00216-22
A0141-7007	80087	73925	92.31	72236	63890	79.78	58970	73.63	SRR13102755	PRJNA679196	10.1038/s41396-021-01066-x
A0142-7007	93939	84369	89.81	82480	74438	79.24	67287	71.63	SRR13102754	PRJNA679196	10.1038/s41396-021-01066-x
A0143-7007	120937	113222	93.62	110811	100543	83.14	93595	77.39	SRR13102753	PRJNA679196	10.1038/s41396-021-01066-x
DU1132-7007	65667	61885	94.24	59263	52861	80.5	45104	68.69	SRR13102751	PRJNA679196	10.1038/s41396-021-01066-x
DU1133-7007	136684	130577	95.53	127055	110926	81.16	92255	67.5	SRR13102750	PRJNA679196	10.1038/s41396-021-01066-x
EBclean-7007	110414	106176	96.16	104290	88229	79.91	87715	79.44	SRR13102749	PRJNA679196	10.1038/s41396-021-01066-x
Extractionblank2-7007	95987	91383	95.2	89765	67151	69.96	58131	60.56	SRR13102748	PRJNA679196	10.1038/s41396-021-01066-x
Extractionblank3-7007	144039	130871	90.86	128973	49013	34.03	32790	22.76	SRR13102747	PRJNA679196	10.1038/s41396-021-01066-x
Gertlab1-7007	86484	79773	92.24	74211	51875	59.98	45408	52.5	SRR13102746	PRJNA679196	10.1038/s41396-021-01066-x
Gertlab2-7007	81200	73994	91.13	68234	49737	61.25	43529	53.61	SRR13102745	PRJNA679196	10.1038/s41396-021-01066-x
Gertlab3-7007	100358	92645	92.31	86771	60442	60.23	52447	52.26	SRR13102744	PRJNA679196	10.1038/s41396-021-01066-x
GotlandqSIP1	37907	37457	98.81	36620	31875	84.09	28511	75.21	Not uploaded, yet		This study
GotlandqSIP14	33383	32957	98.72	32312	28202	84.48	25190	75.46	Not uploaded, yet		This study
GotlandqSIP15	34767	34435	99.05	33562	29629	85.22	27226	78.31	Not uploaded, yet		This study
GotlandqSIP17	38249	37754	98.71	36208	32053	83.8	29146	76.2	Not uploaded, yet		This study
GotlandqSIP18	48931	48326	98.76	46573	41564	84.94	37728	77.1	Not uploaded, yet		This study
GotlandqSIP2	45143	44591	98.78	43686	38752	85.84	34818	77.13	Not uploaded, yet		This study
GotlandqSIP3	357573	354237	99.07	350140	318941	89.2	247486	69.21	Not uploaded, yet		This study
GotlandqSIP4	300139	297131	99	293897	266810	88.9	211468	70.46	Not uploaded, yet		This study
GotlandqSIP5	58797	58185	98.96	57104	49675	84.49	42206	71.78	Not uploaded, yet		This study
GotlandQSIPNum16Unfractionated	844	458	54.27	233	141	16.71	141	16.71	Not uploaded, yet		This study
GqSIP11rep1frac11	36397	35845	98.48	35221	33145	91.07	31998	87.91	Not uploaded, yet		This study
GqSIP12rep1frac10	70997	69810	98.33	68956	65125	91.73	62372	87.85	Not uploaded, yet		This study
GqSIP12rep1frac9	71397	70016	98.07	69213	64564	90.43	60272	84.42	Not uploaded, yet		This study
LabeledGlucose40nMOXICRep1frac10	23871	21483	90	20740	18206	76.27	14638	61.32	SAMN49027460	PRJNA1271505	This study
LabeledGlucose40nMOXICRep1frac11	61635	44538	72.26	41937	38204	61.98	37402	60.68	SAMN49027461	PRJNA1271505	This study
LabeledGlucose40nMOXICRep1frac12	17817	13287	74.57	12345	10906	61.21	10906	61.21	SAMN49027462	PRJNA1271505	This study
LabeledGlucose40nMOXICRep1frac13	11610	8310	71.58	7697	6631	57.11	6631	57.11	SAMN49027463	PRJNA1271505	This study
LabeledGlucose40nMOXICRep1frac14	22140	15176	68.55	13976	12674	57.24	12637	57.08	SAMN49027464	PRJNA1271505	This study
LabeledGlucose40nMOXICRep1frac15	10405	6756	64.93	5986	5237	50.33	5237	50.33	SAMN49027465	PRJNA1271505	This study
LabeledGlucose40nMOXICRep1frac6	12067	8809	73	8147	7092	58.77	7088	58.74	SAMN49027456	PRJNA1271505	This study
LabeledGlucose40nMOXICRep1frac7	16949	11992	70.75	11164	9458	55.8	9411	55.53	SAMN49027457	PRJNA1271505	This study
LabeledGlucose40nMOXICRep1frac8	49308	34862	70.7	33360	29778	60.39	29091	59	SAMN49027458	PRJNA1271505	This study
LabeledGlucose40nMOXICRep1frac9	131499	94766	72.07	89829	78885	59.99	72267	54.96	SAMN49027459	PRJNA1271505	This study
LabeledGlucose40nMOXICRep2frac10	17330	15578	89.89	14829	12735	73.49	10818	62.42	SAMN49027470	PRJNA1271505	This study
LabeledGlucose40nMOXICRep2frac11	31077	22071	71.02	19894	18121	58.31	18063	58.12	SAMN49027471	PRJNA1271505	This study
LabeledGlucose40nMOXICRep2frac12	4369	3263	74.69	2955	2725	62.37	2725	62.37	SAMN49027472	PRJNA1271505	This study
LabeledGlucose40nMOXICRep2frac13	5468	3948	72.2	3414	2831	51.77	2831	51.77	SAMN49027473	PRJNA1271505	This study
LabeledGlucose40nMOXICRep2frac14	5942	4555	76.66	3997	3325	55.96	3325	55.96	SAMN49027474	PRJNA1271505	This study
LabeledGlucose40nMOXICRep2frac15	6627	4763	71.87	4156	3526	53.21	3526	53.21	SAMN49027475	PRJNA1271505	This study
LabeledGlucose40nMOXICRep2frac16	4276	2847	66.58	2139	1621	37.91	1621	37.91	SAMN49027476	PRJNA1271505	This study
LabeledGlucose40nMOXICRep2frac6	8742	5876	67.22	5329	4570	52.28	4570	52.28	SAMN49027466	PRJNA1271505	This study
LabeledGlucose40nMOXICRep2frac7	10198	6545	64.18	5353	4052	39.73	4027	39.49	SAMN49027467	PRJNA1271505	This study
LabeledGlucose40nMOXICRep2frac8	31634	21753	68.76	20126	17916	56.64	17868	56.48	SAMN49027468	PRJNA1271505	This study
LabeledGlucose40nMOXICRep2frac9	2884	1911	66.26	1646	1161	40.26	1161	40.26	SAMN49027469	PRJNA1271505	This study
LabeledGlucose40nMOXICRep3frac10	4029	2779	68.97	2409	1985	49.27	1985	49.27	SAMN49027479	PRJNA1271505	This study
LabeledGlucose40nMOXICRep3frac11	13242	9687	73.15	9028	7647	57.75	7309	55.2	SAMN49027480	PRJNA1271505	This study
LabeledGlucose40nMOXICRep3frac12	6851	4980	72.69	4597	4025	58.75	4025	58.75	SAMN49027481	PRJNA1271505	This study
LabeledGlucose40nMOXICRep3frac13	23779	20395	85.77	19766	18345	77.15	16883	71	SAMN49027482	PRJNA1271505	This study
LabeledGlucose40nMOXICRep3frac14	33311	24781	74.39	23130	21175	63.57	20845	62.58	SAMN49027483	PRJNA1271505	This study
LabeledGlucose40nMOXICRep3frac15	5273	3881	73.6	3531	3272	62.05	3257	61.77	SAMN49027484	PRJNA1271505	This study
LabeledGlucose40nMOXICRep3frac16	6163	4383	71.12	3739	3198	51.89	3198	51.89	SAMN49027485	PRJNA1271505	This study
LabeledGlucose40nMOXICRep3frac17	1697	1306	76.96	1074	875	51.56	875	51.56	SAMN49027486	PRJNA1271505	This study
LabeledGlucose40nMOXICRep3frac18	4003	2869	71.67	2565	2128	53.16	2080	51.96	SAMN49027487	PRJNA1271505	This study
LabeledGlucose40nMOXICRep3frac19	4611	3183	69.03	2770	2210	47.93	2210	47.93	SAMN49027488	PRJNA1271505	This study
LabeledGlucose40nMOXICRep3frac8	10642	7270	68.31	6670	6018	56.55	6017	56.54	SAMN49027477	PRJNA1271505	This study
LabeledGlucose40nMOXICRep3frac9	3098	2224	71.79	1913	1442	46.55	1442	46.55	SAMN49027478	PRJNA1271505	This study
LabeledGlucose40nMSUBOXICRep1frac10	44565	27156	60.94	25804	21588	48.44	21499	48.24	SAMN49027588	PRJNA1271505	This study
LabeledGlucose40nMSUBOXICRep1frac11	26907	16146	60.01	15142	12342	45.87	12302	45.72	SAMN49027589	PRJNA1271505	This study
LabeledGlucose40nMSUBOXICRep1frac12	11936	7332	61.43	6899	5162	43.25	5162	43.25	SAMN49027590	PRJNA1271505	This study
LabeledGlucose40nMSUBOXICRep1frac13	8194	4909	59.91	4398	3267	39.87	3267	39.87	SAMN49027591	PRJNA1271505	This study
LabeledGlucose40nMSUBOXICRep1frac14	147775	99794	67.53	96717	82912	56.11	79240	53.62	SAMN49027592	PRJNA1271505	This study
LabeledGlucose40nMSUBOXICRep1frac15	11751	7856	66.85	7381	5868	49.94	5868	49.94	SAMN49027593	PRJNA1271505	This study
LabeledGlucose40nMSUBOXICRep1frac16	13526	8249	60.99	7561	5948	43.97	5913	43.72	SAMN49027594	PRJNA1271505	This study
LabeledGlucose40nMSUBOXICRep1frac17	9943	6017	60.51	5496	4354	43.79	4354	43.79	SAMN49027595	PRJNA1271505	This study
LabeledGlucose40nMSUBOXICRep1frac18	10626	6403	60.26	5708	4415	41.55	4415	41.55	SAMN49027596	PRJNA1271505	This study
LabeledGlucose40nMSUBOXICRep1frac7	27123	16648	61.38	15694	13209	48.7	13204	48.68	SAMN49027585	PRJNA1271505	This study
LabeledGlucose40nMSUBOXICRep1frac8	8899	5391	60.58	4866	3914	43.98	3914	43.98	SAMN49027586	PRJNA1271505	This study
LabeledGlucose40nMSUBOXICRep1frac9	8330	4985	59.84	4540	3622	43.48	3622	43.48	SAMN49027587	PRJNA1271505	This study
LabeledGlucose40nMSUBOXICRep2frac10	9183	5509	59.99	5046	4056	44.17	4056	44.17	SAMN49027600	PRJNA1271505	This study
LabeledGlucose40nMSUBOXICRep2frac11	8628	4768	55.26	4229	3426	39.71	3426	39.71	SAMN49027601	PRJNA1271505	This study
LabeledGlucose40nMSUBOXICRep2frac12	141313	136642	96.69	133538	117478	83.13	81469	57.65	SAMN49027602	PRJNA1271505	This study
LabeledGlucose40nMSUBOXICRep2frac13	6001	3659	60.97	3276	2582	43.03	2582	43.03	SAMN49027603	PRJNA1271505	This study
LabeledGlucose40nMSUBOXICRep2frac14	9057	5927	65.44	5475	4573	50.49	4573	50.49	SAMN49027604	PRJNA1271505	This study
LabeledGlucose40nMSUBOXICRep2frac15	10058	6662	66.24	6201	5350	53.19	5350	53.19	SAMN49027605	PRJNA1271505	This study
LabeledGlucose40nMSUBOXICRep2frac16	3262	1908	58.49	1601	1254	38.44	1254	38.44	SAMN49027606	PRJNA1271505	This study
LabeledGlucose40nMSUBOXICRep2frac17	9460	5973	63.14	5381	4602	48.65	4602	48.65	SAMN49027607	PRJNA1271505	This study
LabeledGlucose40nMSUBOXICRep2frac18	13208	7811	59.14	7031	5843	44.24	5843	44.24	SAMN49027608	PRJNA1271505	This study
LabeledGlucose40nMSUBOXICRep2frac7	709	361	50.92	162	99	13.96	99	13.96	SAMN49027597	PRJNA1271505	This study
LabeledGlucose40nMSUBOXICRep2frac8	7820	4940	63.17	4356	3455	44.18	3447	44.08	SAMN49027598	PRJNA1271505	This study
LabeledGlucose40nMSUBOXICRep2frac9	9998	6240	62.41	5876	4984	49.85	4984	49.85	SAMN49027599	PRJNA1271505	This study
LabeledGlucose40nMSUBOXICRep3frac10	17500	17248	98.56	17076	16513	94.36	16488	94.22	SAMN49027611	PRJNA1271505	This study
LabeledGlucose40nMSUBOXICRep3frac11	11317	11102	98.1	10822	10055	88.85	10016	88.5	SAMN49027612	PRJNA1271505	This study
LabeledGlucose40nMSUBOXICRep3frac12	10238	10022	97.89	9780	9143	89.3	9042	88.32	SAMN49027613	PRJNA1271505	This study
LabeledGlucose40nMSUBOXICRep3frac13	13186	13037	98.87	12558	11351	86.08	10978	83.25	SAMN49027614	PRJNA1271505	This study
LabeledGlucose40nMSUBOXICRep3frac14	18410	18033	97.95	17602	16390	89.03	16224	88.13	SAMN49027615	PRJNA1271505	This study
LabeledGlucose40nMSUBOXICRep3frac15	15824	15525	98.11	15115	13948	88.14	13464	85.09	SAMN49027616	PRJNA1271505	This study
LabeledGlucose40nMSUBOXICRep3frac16	18197	18045	99.16	17688	16647	91.48	16559	91	SAMN49027617	PRJNA1271505	This study
LabeledGlucose40nMSUBOXICRep3frac17	19714	19476	98.79	18962	17425	88.39	16764	85.04	SAMN49027618	PRJNA1271505	This study
LabeledGlucose40nMSUBOXICRep3frac18	19207	18634	97.02	18054	16293	84.83	16151	84.09	SAMN49027619	PRJNA1271505	This study
LabeledGlucose40nMSUBOXICRep3frac8	93415	92265	98.77	91867	89797	96.13	89151	95.44	SAMN49027609	PRJNA1271505	This study
LabeledGlucose40nMSUBOXICRep3frac9	12259	11973	97.67	11686	11012	89.83	11008	89.8	SAMN49027610	PRJNA1271505	This study
LabeledMethionine40nMOXICRep1frac10	4917	3195	64.98	2853	2021	41.1	2021	41.1	SAMN49027491	PRJNA1271505	This study
LabeledMethionine40nMOXICRep1frac11	5092	3207	62.98	2880	2130	41.83	2130	41.83	SAMN49027492	PRJNA1271505	This study
LabeledMethionine40nMOXICRep1frac12	38061	35572	93.46	34616	30163	79.25	25065	65.85	SAMN49027493	PRJNA1271505	This study
LabeledMethionine40nMOXICRep1frac13	26550	24636	92.79	23944	21139	79.62	17943	67.58	SAMN49027494	PRJNA1271505	This study
LabeledMethionine40nMOXICRep1frac14	6016	3947	65.61	3716	3179	52.84	3179	52.84	SAMN49027495	PRJNA1271505	This study
LabeledMethionine40nMOXICRep1frac15	65390	43031	65.81	41632	36055	55.14	35051	53.6	SAMN49027496	PRJNA1271505	This study
LabeledMethionine40nMOXICRep1frac16	36434	24822	68.13	23944	20740	56.92	20113	55.2	SAMN49027497	PRJNA1271505	This study
LabeledMethionine40nMOXICRep1frac17	10605	6812	64.23	6477	5214	49.17	5214	49.17	SAMN49027498	PRJNA1271505	This study
LabeledMethionine40nMOXICRep1frac18	10855	6773	62.4	6218	4665	42.98	4665	42.98	SAMN49027499	PRJNA1271505	This study
LabeledMethionine40nMOXICRep1frac8	4948	2836	57.32	2344	1631	32.96	1631	32.96	SAMN49027489	PRJNA1271505	This study
LabeledMethionine40nMOXICRep1frac9	4237	2530	59.71	2200	1425	33.63	1390	32.81	SAMN49027490	PRJNA1271505	This study
LabeledMethionine40nMOXICRep2frac10	33184	29491	88.87	28799	25576	77.07	22192	66.88	SAMN49027502	PRJNA1271505	This study
LabeledMethionine40nMOXICRep2frac11	15875	12843	80.9	12325	10663	67.17	10085	63.53	SAMN49027503	PRJNA1271505	This study
LabeledMethionine40nMOXICRep2frac12	7502	5079	67.7	4661	3755	50.05	3755	50.05	SAMN49027504	PRJNA1271505	This study
LabeledMethionine40nMOXICRep2frac13	17814	11087	62.24	10322	8416	47.24	8416	47.24	SAMN49027505	PRJNA1271505	This study
LabeledMethionine40nMOXICRep2frac14	26390	17051	64.61	16068	13501	51.16	13171	49.91	SAMN49027506	PRJNA1271505	This study
LabeledMethionine40nMOXICRep2frac15	9845	6264	63.63	5653	4465	45.35	4465	45.35	SAMN49027507	PRJNA1271505	This study
LabeledMethionine40nMOXICRep2frac16	8389	5273	62.86	4758	3820	45.54	3820	45.54	SAMN49027508	PRJNA1271505	This study
LabeledMethionine40nMOXICRep2frac17	17242	11092	64.33	10605	7069	41	7069	41	SAMN49027509	PRJNA1271505	This study
LabeledMethionine40nMOXICRep2frac8	30948	16959	54.8	15102	11821	38.2	11632	37.59	SAMN49027500	PRJNA1271505	This study
LabeledMethionine40nMOXICRep2frac9	7009	4261	60.79	3647	2874	41	2874	41	SAMN49027501	PRJNA1271505	This study
LabeledMethionine40nMOXICRep3frac10	7293	4783	65.58	4428	3529	48.39	3529	48.39	SAMN49027513	PRJNA1271505	This study
LabeledMethionine40nMOXICRep3frac11	18095	11868	65.59	11271	9591	53	9429	52.11	SAMN49027514	PRJNA1271505	This study
LabeledMethionine40nMOXICRep3frac12	13881	9895	71.28	9505	7963	57.37	7659	55.18	SAMN49027515	PRJNA1271505	This study
LabeledMethionine40nMOXICRep3frac14	14759	9728	65.91	9262	7971	54.01	7770	52.65	SAMN49027516	PRJNA1271505	This study
LabeledMethionine40nMOXICRep3frac15	29456	19198	65.18	18416	15931	54.08	15859	53.84	SAMN49027517	PRJNA1271505	This study
LabeledMethionine40nMOXICRep3frac16	32843	21820	66.44	21027	18923	57.62	18753	57.1	SAMN49027518	PRJNA1271505	This study
LabeledMethionine40nMOXICRep3frac7	12956	7853	60.61	7396	5952	45.94	5952	45.94	SAMN49027510	PRJNA1271505	This study
LabeledMethionine40nMOXICRep3frac8	8195	4713	57.51	4172	2795	34.11	2795	34.11	SAMN49027511	PRJNA1271505	This study
LabeledMethionine40nMOXICRep3frac9	5662	3315	58.55	2684	1761	31.1	1761	31.1	SAMN49027512	PRJNA1271505	This study
LabeledMethionine40nMSUBOXICRep1frac11	251966	249028	98.83	245637	230320	91.41	197593	78.42	SAMN49027621	PRJNA1271505	This study
LabeledMethionine40nMSUBOXICRep1frac12	11562	11275	97.52	10918	9514	82.29	9353	80.89	SAMN49027622	PRJNA1271505	This study
LabeledMethionine40nMSUBOXICRep1frac13	8169	7978	97.66	7629	6452	78.98	6420	78.59	SAMN49027623	PRJNA1271505	This study
LabeledMethionine40nMSUBOXICRep1frac14	36813	36300	98.61	35509	32022	86.99	29253	79.46	SAMN49027624	PRJNA1271505	This study
LabeledMethionine40nMSUBOXICRep1frac15	21536	21159	98.25	20680	18711	86.88	17745	82.4	SAMN49027625	PRJNA1271505	This study
LabeledMethionine40nMSUBOXICRep1frac16	66699	66177	99.22	65008	60720	91.04	56417	84.58	SAMN49027626	PRJNA1271505	This study
LabeledMethionine40nMSUBOXICRep1frac17	8083	7880	97.49	7510	6520	80.66	6452	79.82	SAMN49027627	PRJNA1271505	This study
LabeledMethionine40nMSUBOXICRep1frac18	53212	52407	98.49	51691	48127	90.44	44373	83.39	SAMN49027628	PRJNA1271505	This study
LabeledMethionine40nMSUBOXICRep1frac9	20589	20221	98.21	19735	18396	89.35	18336	89.06	SAMN49027620	PRJNA1271505	This study
LabeledMethionine40nMSUBOXICRep2frac11	89497	88417	98.79	87220	81151	90.67	71438	79.82	SAMN49027629	PRJNA1271505	This study
LabeledMethionine40nMSUBOXICRep2frac12	14571	14292	98.09	13956	12653	86.84	12420	85.24	SAMN49027630	PRJNA1271505	This study
LabeledMethionine40nMSUBOXICRep2frac13	14496	14315	98.75	13964	12431	85.75	12173	83.97	SAMN49027631	PRJNA1271505	This study
LabeledMethionine40nMSUBOXICRep2frac14	30959	30558	98.7	29807	27068	87.43	25039	80.88	SAMN49027632	PRJNA1271505	This study
LabeledMethionine40nMSUBOXICRep2frac15	13033	12796	98.18	12425	11316	86.83	10831	83.1	SAMN49027633	PRJNA1271505	This study
LabeledMethionine40nMSUBOXICRep2frac16	26641	26406	99.12	25714	23801	89.34	22643	84.99	SAMN49027634	PRJNA1271505	This study
LabeledMethionine40nMSUBOXICRep2frac17	8975	8782	97.85	8465	7556	84.19	7488	83.43	SAMN49027635	PRJNA1271505	This study
LabeledMethionine40nMSUBOXICRep2frac18	22269	21844	98.09	21368	19752	88.7	18645	83.73	SAMN49027636	PRJNA1271505	This study
LabeledMethionine40nMSUBOXICRep3frac10	38684	37823	97.77	37071	33746	87.24	31831	82.28	SAMN49027637	PRJNA1271505	This study
LabeledMethionine40nMSUBOXICRep3frac11	20916	20426	97.66	19897	17341	82.91	16364	78.24	SAMN49027638	PRJNA1271505	This study
LabeledMethionine40nMSUBOXICRep3frac12	40137	39249	97.79	38489	34749	86.58	32643	81.33	SAMN49027639	PRJNA1271505	This study
LabeledMethionine40nMSUBOXICRep3frac13	27324	26839	98.23	26182	23740	86.88	22657	82.92	SAMN49027640	PRJNA1271505	This study
LabeledMethionine40nMSUBOXICRep3frac14	169320	167033	98.65	164335	152099	89.83	128371	75.82	SAMN49027641	PRJNA1271505	This study
LabeledMethionine40nMSUBOXICRep3frac15	12305	12006	97.57	11616	10425	84.72	10212	82.99	SAMN49027642	PRJNA1271505	This study
LabeledMethionine40nMSUBOXICRep3frac16	10766	10555	98.04	10193	9179	85.26	9107	84.59	SAMN49027643	PRJNA1271505	This study
LabeledMethionine40nMSUBOXICRep3frac17	9819	9474	96.49	9020	7950	80.97	7948	80.95	SAMN49027644	PRJNA1271505	This study
LabeledMethionine40nMSUBOXICRep3frac18	10364	10058	97.05	9705	8677	83.72	8441	81.45	SAMN49027645	PRJNA1271505	This study
LabeledTaurine40nMOXICRep1frac10	6802	4565	67.11	4110	3414	50.19	3414	50.19	SAMN49027520	PRJNA1271505	This study
LabeledTaurine40nMOXICRep1frac11	4130	2728	66.05	2196	1636	39.61	1604	38.84	SAMN49027521	PRJNA1271505	This study
LabeledTaurine40nMOXICRep1frac12	3194	2275	71.23	1936	1654	51.78	1654	51.78	SAMN49027522	PRJNA1271505	This study
LabeledTaurine40nMOXICRep1frac13	20047	16831	83.96	15948	12271	61.21	11674	58.23	SAMN49027523	PRJNA1271505	This study
LabeledTaurine40nMOXICRep1frac14	4308	3115	72.31	2807	2285	53.04	2245	52.11	SAMN49027524	PRJNA1271505	This study
LabeledTaurine40nMOXICRep1frac15	2419	1694	70.03	1416	1217	50.31	1217	50.31	SAMN49027525	PRJNA1271505	This study
LabeledTaurine40nMOXICRep1frac16	34043	24054	70.66	22389	19514	57.32	19343	56.82	SAMN49027526	PRJNA1271505	This study
LabeledTaurine40nMOXICRep1frac17	33507	23892	71.3	22173	19694	58.78	19680	58.73	SAMN49027527	PRJNA1271505	This study
LabeledTaurine40nMOXICRep1frac18	15553	11730	75.42	10976	9712	62.44	9689	62.3	SAMN49027528	PRJNA1271505	This study
LabeledTaurine40nMOXICRep1frac19	10398	7644	73.51	7136	6254	60.15	6202	59.65	SAMN49027529	PRJNA1271505	This study
LabeledTaurine40nMOXICRep1frac9	2414	1589	65.82	1252	924	38.28	844	34.96	SAMN49027519	PRJNA1271505	This study
LabeledTaurine40nMOXICRep2frac10	8355	5685	68.04	5142	4105	49.13	4105	49.13	SAMN49027533	PRJNA1271505	This study
LabeledTaurine40nMOXICRep2frac11	11094	8330	75.09	7852	7046	63.51	6810	61.38	SAMN49027534	PRJNA1271505	This study
LabeledTaurine40nMOXICRep2frac12	14583	10499	71.99	9897	8684	59.55	8684	59.55	SAMN49027535	PRJNA1271505	This study
LabeledTaurine40nMOXICRep2frac13	15618	11052	70.76	10277	8988	57.55	8549	54.74	SAMN49027536	PRJNA1271505	This study
LabeledTaurine40nMOXICRep2frac14	17051	11732	68.81	10586	9033	52.98	8857	51.94	SAMN49027537	PRJNA1271505	This study
LabeledTaurine40nMOXICRep2frac15	2433	1638	67.32	1093	774	31.81	774	31.81	SAMN49027538	PRJNA1271505	This study
LabeledTaurine40nMOXICRep2frac7	9081	6124	67.44	5445	4578	50.41	4556	50.17	SAMN49027530	PRJNA1271505	This study
LabeledTaurine40nMOXICRep2frac8	9327	6112	65.53	5646	4827	51.75	4827	51.75	SAMN49027531	PRJNA1271505	This study
LabeledTaurine40nMOXICRep2frac9	6185	4025	65.08	3486	2913	47.1	2913	47.1	SAMN49027532	PRJNA1271505	This study
LabeledTaurine40nMOXICRep3frac10	26179	15851	60.55	14382	12893	49.25	11654	44.52	SAMN49027542	PRJNA1271505	This study
LabeledTaurine40nMOXICRep3frac11	330	197	59.7	124	99	30	99	30	SAMN49027543	PRJNA1271505	This study
LabeledTaurine40nMOXICRep3frac12	14649	13074	89.25	12490	11308	77.19	9624	65.7	SAMN49027544	PRJNA1271505	This study
LabeledTaurine40nMOXICRep3frac13	2461	1620	65.83	1333	1256	51.04	1256	51.04	SAMN49027545	PRJNA1271505	This study
LabeledTaurine40nMOXICRep3frac14	13881	13075	94.19	12751	11906	85.77	10531	75.87	SAMN49027546	PRJNA1271505	This study
LabeledTaurine40nMOXICRep3frac15	20811	19965	95.93	19048	16153	77.62	13707	65.86	SAMN49027547	PRJNA1271505	This study
LabeledTaurine40nMOXICRep3frac16	4402	2992	67.97	2538	2293	52.09	2293	52.09	SAMN49027548	PRJNA1271505	This study
LabeledTaurine40nMOXICRep3frac17	3141	2085	66.38	1666	1428	45.46	1428	45.46	SAMN49027549	PRJNA1271505	This study
LabeledTaurine40nMOXICRep3frac7	968	619	63.95	395	295	30.48	263	27.17	SAMN49027539	PRJNA1271505	This study
LabeledTaurine40nMOXICRep3frac8	699	520	74.39	265	250	35.77	250	35.77	SAMN49027540	PRJNA1271505	This study
LabeledTaurine40nMOXICRep3frac9	244	167	68.44	101	80	32.79	80	32.79	SAMN49027541	PRJNA1271505	This study
LabeledTaurine40nMSUBOXICRep1frac10	21610	21233	98.26	20854	19633	90.85	19549	90.46	SAMN49027647	PRJNA1271505	This study
LabeledTaurine40nMSUBOXICRep1frac11	22621	22357	98.83	22011	21110	93.32	21065	93.12	SAMN49027648	PRJNA1271505	This study
LabeledTaurine40nMSUBOXICRep1frac12	27572	27195	98.63	26635	24155	87.61	22887	83.01	SAMN49027649	PRJNA1271505	This study
LabeledTaurine40nMSUBOXICRep1frac13	8006	7868	98.28	7598	6571	82.08	6296	78.64	SAMN49027650	PRJNA1271505	This study
LabeledTaurine40nMSUBOXICRep1frac14	10750	10642	99	10300	9291	86.43	9172	85.32	SAMN49027651	PRJNA1271505	This study
LabeledTaurine40nMSUBOXICRep1frac15	74634	73281	98.19	71953	66126	88.6	62017	83.09	SAMN49027652	PRJNA1271505	This study
LabeledTaurine40nMSUBOXICRep1frac16	10670	10508	98.48	10167	9003	84.38	8445	79.15	SAMN49027653	PRJNA1271505	This study
LabeledTaurine40nMSUBOXICRep1frac17	22225	22055	99.24	21396	20181	90.8	19668	88.49	SAMN49027654	PRJNA1271505	This study
LabeledTaurine40nMSUBOXICRep1frac18	14772	14567	98.61	14180	12974	87.83	12567	85.07	SAMN49027655	PRJNA1271505	This study
LabeledTaurine40nMSUBOXICRep1frac9	23412	22821	97.48	22607	21716	92.76	21562	92.1	SAMN49027646	PRJNA1271505	This study
LabeledTaurine40nMSUBOXICRep2frac11	30442	30013	98.59	29423	26810	88.07	24823	81.54	SAMN49027656	PRJNA1271505	This study
LabeledTaurine40nMSUBOXICRep2frac12	14195	13883	97.8	13515	11803	83.15	10895	76.75	SAMN49027657	PRJNA1271505	This study
LabeledTaurine40nMSUBOXICRep2frac13	21386	21143	98.86	20548	18461	86.32	17593	82.26	SAMN49027658	PRJNA1271505	This study
LabeledTaurine40nMSUBOXICRep2frac14	118165	115937	98.11	113965	105183	89.01	94286	79.79	SAMN49027659	PRJNA1271505	This study
LabeledTaurine40nMSUBOXICRep2frac15	20612	20244	98.21	19591	17538	85.09	15920	77.24	SAMN49027660	PRJNA1271505	This study
LabeledTaurine40nMSUBOXICRep2frac16	16030	15856	98.91	15401	14291	89.15	13941	86.97	SAMN49027661	PRJNA1271505	This study
LabeledTaurine40nMSUBOXICRep2frac17	25807	25431	98.54	24765	22636	87.71	21854	84.68	SAMN49027662	PRJNA1271505	This study
LabeledTaurine40nMSUBOXICRep3frac10	20995	20629	98.26	20092	18164	86.52	17670	84.16	SAMN49027664	PRJNA1271505	This study
LabeledTaurine40nMSUBOXICRep3frac11	109238	107606	98.51	106002	97897	89.62	88156	80.7	SAMN49027665	PRJNA1271505	This study
LabeledTaurine40nMSUBOXICRep3frac12	33437	33015	98.74	32331	29497	88.22	28453	85.09	SAMN49027666	PRJNA1271505	This study
LabeledTaurine40nMSUBOXICRep3frac13	19424	19153	98.6	18564	16121	83	15278	78.66	SAMN49027667	PRJNA1271505	This study
LabeledTaurine40nMSUBOXICRep3frac14	18610	18301	98.34	17692	15569	83.66	14604	78.47	SAMN49027668	PRJNA1271505	This study
LabeledTaurine40nMSUBOXICRep3frac15	103639	102865	99.25	101399	95479	92.13	88865	85.74	SAMN49027669	PRJNA1271505	This study
LabeledTaurine40nMSUBOXICRep3frac16	19678	19206	97.6	18523	16942	86.1	16716	84.95	SAMN49027670	PRJNA1271505	This study
LabeledTaurine40nMSUBOXICRep3frac17	16927	16574	97.91	15920	14078	83.17	13323	78.71	SAMN49027671	PRJNA1271505	This study
LabeledTaurine40nMSUBOXICRep3frac18	27433	27188	99.11	26529	24799	90.4	24433	89.06	SAMN49027672	PRJNA1271505	This study
LabeledTaurine40nMSUBOXICRep3frac9	5901	5802	98.32	5493	4989	84.54	4974	84.29	SAMN49027663	PRJNA1271505	This study
MariagerD1a	49722	40957	82.37	40158	37350	75.12	33689	67.75	SAMN49027673	PRJNA1271505	This study
MariagerD3b	54467	45588	83.7	44959	42218	77.51	38866	71.36	SAMN49027674	PRJNA1271505	This study
MariagerD5a	134902	114142	84.61	111199	97748	72.46	83881	62.18	SAMN49027675	PRJNA1271505	This study
MariagerqSIP1	11242	9370	83.35	9131	8361	74.37	7895	70.23	SAMN49027676	PRJNA1271505	This study	Unfractionated, 12C-DNA from oxic incubations
MariagerqSIP14	2898	2406	83.02	2234	2095	72.29	2095	72.29	SAMN49027680	PRJNA1271505	This study	Unfractionated DNA from 13C-labeled glucose in hypoxic incubations
MariagerqSIP15	6141	5007	81.53	4728	3666	59.7	3651	59.45	SAMN49027681	PRJNA1271505	This study	Unfractionated DNA from 13C-labeled taurine in hypoxic incubations
MariagerqSIP16	6300	5056	80.25	4741	3710	58.89	3710	58.89	SAMN49027682	PRJNA1271505	This study	Unfractionated DNA from 13C-labeled methionine in hypoxic incubations
MariagerqSIP2	11976	9730	81.25	9469	8778	73.3	8081	67.48	SAMN49027677	PRJNA1271505	This study	Unfractionated DNA from 13C-labeled glucose in oxic incubations
MariagerqSIP26	10190	8397	82.4	7997	6926	67.97	6919	67.9	Not uploaded, yet	PRJNA1271505	This study	No-added substrate to hypoxic waters
MariagerqSIP3	2504	2016	80.51	1886	1659	66.25	1633	65.22	SAMN49027678	PRJNA1271505	This study	Unfractionated DNA from 13C-labeled taurine in oxic incubations
MariagerqSIP4	2230	1755	78.7	1588	1307	58.61	1307	58.61	SAMN49027679	PRJNA1271505	This study	Unfractionated DNA from 13C-labeled methionine in oxic incubations
SRR16352517	65413	63785	97.51	62745	56189	85.9	49983	76.41	SAMN22322246	PRJNA771562	https://doi.org/10.1111/1462-2920.16003
SRR16352518	42474	41170	96.93	40512	37989	89.44	36067	84.92	SAMN22322245	PRJNA771562	https://doi.org/10.1111/1462-2920.16003
SRR16352519	49664	47831	96.31	46923	41750	84.06	38772	78.07	SAMN22322244	PRJNA771562	https://doi.org/10.1111/1462-2920.16003
SRR16352520	43509	42479	97.63	41732	38244	87.9	36429	83.73	SAMN22322243	PRJNA771562	https://doi.org/10.1111/1462-2920.16003
SRR16352521	461128	274042	59.43	269851	229245	49.71	205766	44.62	SAMN22322296	PRJNA771562	https://doi.org/10.1111/1462-2920.16003
SRR16352522	379505	232849	61.36	230141	199796	52.65	180534	47.57	SAMN22322295	PRJNA771562	https://doi.org/10.1111/1462-2920.16003
SRR16352523	494435	288951	58.44	285524	245202	49.59	222397	44.98	SAMN22322294	PRJNA771562	https://doi.org/10.1111/1462-2920.16003
SRR16352524	306269	176926	57.77	174230	149876	48.94	140036	45.72	SAMN22322293	PRJNA771562	https://doi.org/10.1111/1462-2920.16003
SRR16352525	253985	146905	57.84	144709	126059	49.63	117959	46.44	SAMN22322292	PRJNA771562	https://doi.org/10.1111/1462-2920.16003
SRR16352526	30023	15515	51.68	15378	14089	46.93	13896	46.28	SAMN22322291	PRJNA771562	https://doi.org/10.1111/1462-2920.16003
SRR16352527	303097	168505	55.59	165885	147250	48.58	140586	46.38	SAMN22322290	PRJNA771562	https://doi.org/10.1111/1462-2920.16003
SRR16352528	309200	170856	55.26	168424	150955	48.82	143185	46.31	SAMN22322289	PRJNA771562	https://doi.org/10.1111/1462-2920.16003
SRR16352529	256221	155495	60.69	153261	140152	54.7	132864	51.86	SAMN22322288	PRJNA771562	https://doi.org/10.1111/1462-2920.16003
SRR16352530	333415	193116	57.92	190351	169553	50.85	161704	48.5	SAMN22322287	PRJNA771562	https://doi.org/10.1111/1462-2920.16003
SRR16352531	30581	29017	94.89	28295	25578	83.64	24808	81.12	SAMN22322242	PRJNA771562	https://doi.org/10.1111/1462-2920.16003
SRR16352532	448406	282649	63.03	278426	249309	55.6	231979	51.73	SAMN22322286	PRJNA771562	https://doi.org/10.1111/1462-2920.16003
SRR16352533	122825	69715	56.76	68586	62972	51.27	61301	49.91	SAMN22322285	PRJNA771562	https://doi.org/10.1111/1462-2920.16003
SRR16352534	178934	105688	59.07	104105	94227	52.66	90782	50.73	SAMN22322284	PRJNA771562	https://doi.org/10.1111/1462-2920.16003
SRR16352535	222360	136313	61.3	134131	120526	54.2	115735	52.05	SAMN22322283	PRJNA771562	https://doi.org/10.1111/1462-2920.16003
SRR16352536	221266	129967	58.74	128094	115010	51.98	110995	50.16	SAMN22322282	PRJNA771562	https://doi.org/10.1111/1462-2920.16003
SRR16352537	169259	109344	64.6	107757	94238	55.68	88274	52.15	SAMN22322281	PRJNA771562	https://doi.org/10.1111/1462-2920.16003
SRR16352538	220360	121918	55.33	120050	108753	49.35	104166	47.27	SAMN22322280	PRJNA771562	https://doi.org/10.1111/1462-2920.16003
SRR16352539	187912	108614	57.8	106885	93850	49.94	88400	47.04	SAMN22322279	PRJNA771562	https://doi.org/10.1111/1462-2920.16003
SRR16352540	250871	150041	59.81	147711	132769	52.92	124505	49.63	SAMN22322278	PRJNA771562	https://doi.org/10.1111/1462-2920.16003
SRR16352541	208953	122389	58.57	120810	102577	49.09	92913	44.47	SAMN22322277	PRJNA771562	https://doi.org/10.1111/1462-2920.16003
SRR16352542	24020	23306	97.03	22702	20875	86.91	20052	83.48	SAMN22322241	PRJNA771562	https://doi.org/10.1111/1462-2920.16003
SRR16352543	198658	116096	58.44	114008	96698	48.68	87818	44.21	SAMN22322276	PRJNA771562	https://doi.org/10.1111/1462-2920.16003
SRR16352544	202303	115319	57	113661	98657	48.77	92483	45.72	SAMN22322275	PRJNA771562	https://doi.org/10.1111/1462-2920.16003
SRR16352545	181355	103441	57.04	101885	86378	47.63	78283	43.17	SAMN22322274	PRJNA771562	https://doi.org/10.1111/1462-2920.16003
SRR16352546	167355	94095	56.22	92549	83853	50.1	80208	47.93	SAMN22322273	PRJNA771562	https://doi.org/10.1111/1462-2920.16003
SRR16352547	198262	111197	56.09	109545	97425	49.14	91567	46.18	SAMN22322272	PRJNA771562	https://doi.org/10.1111/1462-2920.16003
SRR16352548	170031	102754	60.43	101113	89768	52.8	86523	50.89	SAMN22322271	PRJNA771562	https://doi.org/10.1111/1462-2920.16003
SRR16352549	168457	98926	58.72	97429	85423	50.71	81633	48.46	SAMN22322270	PRJNA771562	https://doi.org/10.1111/1462-2920.16003
SRR16352550	248026	157866	63.65	155587	138953	56.02	130858	52.76	SAMN22322269	PRJNA771562	https://doi.org/10.1111/1462-2920.16003
SRR16352553	34855	33654	96.55	32794	30013	86.11	28958	83.08	SAMN22322240	PRJNA771562	https://doi.org/10.1111/1462-2920.16003
SRR16352564	26203	25373	96.83	24766	22931	87.51	22542	86.03	SAMN22322239	PRJNA771562	https://doi.org/10.1111/1462-2920.16003
SRR16352567	37600	36918	98.19	36128	33094	88.02	30611	81.41	SAMN22322254	PRJNA771562	https://doi.org/10.1111/1462-2920.16003
SRR16352568	39973	39019	97.61	38283	33942	84.91	29261	73.2	SAMN22322253	PRJNA771562	https://doi.org/10.1111/1462-2920.16003
SRR16352569	56303	54114	96.11	53069	47507	84.38	46065	81.82	SAMN22322252	PRJNA771562	https://doi.org/10.1111/1462-2920.16003
SRR16352570	50209	49085	97.76	48166	43641	86.92	37901	75.49	SAMN22322251	PRJNA771562	https://doi.org/10.1111/1462-2920.16003
SRR16352571	34471	32769	95.06	32042	28361	82.27	25846	74.98	SAMN22322250	PRJNA771562	https://doi.org/10.1111/1462-2920.16003
SRR16352572	38495	37428	97.23	36733	34879	90.61	34168	88.76	SAMN22322249	PRJNA771562	https://doi.org/10.1111/1462-2920.16003
SRR16352573	25745	24792	96.3	24195	22318	86.69	21496	83.5	SAMN22322248	PRJNA771562	https://doi.org/10.1111/1462-2920.16003
SRR16352574	26314	25519	96.98	24916	22586	85.83	21829	82.96	SAMN22322247	PRJNA771562	https://doi.org/10.1111/1462-2920.16003
SRR16352575	44874	43555	97.06	42678	39471	87.96	38288	85.32	SAMN22322238	PRJNA771562	https://doi.org/10.1111/1462-2920.16003
SRR16352576	32374	31272	96.6	30470	28196	87.09	27665	85.45	SAMN22322237	PRJNA771562	https://doi.org/10.1111/1462-2920.16003
Unlabeled40nMOXICRe3frac10	9951	7216	72.52	6586	5769	57.97	5769	57.97	SAMN49027448	PRJNA1271505	This study
Unlabeled40nMOXICRe3frac11	15422	11000	71.33	9927	8459	54.85	8446	54.77	SAMN49027449	PRJNA1271505	This study
Unlabeled40nMOXICRe3frac12	17022	13024	76.51	11937	10122	59.46	9945	58.42	SAMN49027450	PRJNA1271505	This study
Unlabeled40nMOXICRe3frac13	12187	9423	77.32	8886	7592	62.3	7589	62.27	SAMN49027451	PRJNA1271505	This study
Unlabeled40nMOXICRe3frac14	13726	10286	74.94	9754	8785	64	8574	62.47	SAMN49027452	PRJNA1271505	This study
Unlabeled40nMOXICRe3frac15	95684	66501	69.5	64385	58495	61.13	56106	58.64	SAMN49027453	PRJNA1271505	This study
Unlabeled40nMOXICRe3frac16	11717	8298	70.82	7644	6561	56	6460	55.13	SAMN49027454	PRJNA1271505	This study
Unlabeled40nMOXICRe3frac17	128495	89611	69.74	85985	77707	60.47	70846	55.14	SAMN49027455	PRJNA1271505	This study
Unlabeled40nMOXICRep1frac10	23090	16718	72.4	15778	14019	60.71	13939	60.37	SAMN49027427	PRJNA1271505	This study
Unlabeled40nMOXICRep1frac11	9959	6747	67.75	5929	5138	51.59	5045	50.66	SAMN49027428	PRJNA1271505	This study
Unlabeled40nMOXICRep1frac12	8424	5574	66.17	4982	3896	46.25	3825	45.41	SAMN49027429	PRJNA1271505	This study
Unlabeled40nMOXICRep1frac13	29381	19296	65.68	18042	15475	52.67	14672	49.94	SAMN49027430	PRJNA1271505	This study
Unlabeled40nMOXICRep1frac14	21722	14524	66.86	13190	11444	52.68	11170	51.42	SAMN49027431	PRJNA1271505	This study
Unlabeled40nMOXICRep1frac15	5359	3776	70.46	3218	2825	52.72	2817	52.57	SAMN49027432	PRJNA1271505	This study
Unlabeled40nMOXICRep1frac16	4832	3298	68.25	2815	2347	48.57	2347	48.57	SAMN49027433	PRJNA1271505	This study
Unlabeled40nMOXICRep1frac7	6224	4359	70.04	3794	3440	55.27	3440	55.27	SAMN49027424	PRJNA1271505	This study
Unlabeled40nMOXICRep1frac8	63654	42112	66.16	38840	34317	53.91	33377	52.44	SAMN49027425	PRJNA1271505	This study
Unlabeled40nMOXICRep1frac9	5781	4083	70.63	3608	2723	47.1	2723	47.1	SAMN49027426	PRJNA1271505	This study
Unlabeled40nMOXICRep2frac10	29491	20191	68.46	18432	15819	53.64	14767	50.07	SAMN49027437	PRJNA1271505	This study
Unlabeled40nMOXICRep2frac11	76785	56621	73.74	53163	47289	61.59	44623	58.11	SAMN49027438	PRJNA1271505	This study
Unlabeled40nMOXICRep2frac12	12362	8816	71.32	7943	6827	55.23	6827	55.23	SAMN49027439	PRJNA1271505	This study
Unlabeled40nMOXICRep2frac13	3545	2359	66.54	1827	1535	43.3	1535	43.3	SAMN49027440	PRJNA1271505	This study
Unlabeled40nMOXICRep2frac14	3606	2319	64.31	1893	1560	43.26	1560	43.26	SAMN49027441	PRJNA1271505	This study
Unlabeled40nMOXICRep2frac15	4258	2784	65.38	2329	1899	44.6	1899	44.6	SAMN49027442	PRJNA1271505	This study
Unlabeled40nMOXICRep2frac16	3640	2302	63.24	1600	1380	37.91	1380	37.91	SAMN49027443	PRJNA1271505	This study
Unlabeled40nMOXICRep2frac17	3936	2670	67.84	2116	1659	42.15	1659	42.15	SAMN49027444	PRJNA1271505	This study
Unlabeled40nMOXICRep2frac18	25921	17578	67.81	16501	14413	55.6	13000	50.15	SAMN49027445	PRJNA1271505	This study
Unlabeled40nMOXICRep2frac7	11344	7758	68.39	6894	5953	52.48	5786	51	SAMN49027434	PRJNA1271505	This study
Unlabeled40nMOXICRep2frac8	19161	12597	65.74	11440	9430	49.21	9393	49.02	SAMN49027435	PRJNA1271505	This study
Unlabeled40nMOXICRep2frac9	5374	3505	65.22	2933	2179	40.55	2179	40.55	SAMN49027436	PRJNA1271505	This study
Unlabeled40nMOXICRep3frac8	3105	2075	66.83	1630	1262	40.64	1262	40.64	SAMN49027446	PRJNA1271505	This study
Unlabeled40nMOXICRep3frac9	3098	2015	65.04	1474	1294	41.77	1294	41.77	SAMN49027447	PRJNA1271505	This study
Unlabeled40nMSUBOXICRep1frac10	7311	4451	60.88	3955	2926	40.02	2926	40.02	SAMN49027551	PRJNA1271505	This study
Unlabeled40nMSUBOXICRep1frac11	69094	43016	62.26	41381	33436	48.39	32808	47.48	SAMN49027552	PRJNA1271505	This study
Unlabeled40nMSUBOXICRep1frac12	8941	5590	62.52	5042	3610	40.38	3610	40.38	SAMN49027553	PRJNA1271505	This study
Unlabeled40nMSUBOXICRep1frac13	18963	12311	64.92	11109	9687	51.08	8955	47.22	SAMN49027554	PRJNA1271505	This study
Unlabeled40nMSUBOXICRep1frac14	21138	16922	80.05	15745	14024	66.34	12089	57.19	SAMN49027555	PRJNA1271505	This study
Unlabeled40nMSUBOXICRep1frac15	10581	7276	68.76	6766	5310	50.18	5300	50.09	SAMN49027556	PRJNA1271505	This study
Unlabeled40nMSUBOXICRep1frac16	6128	4083	66.63	3656	3018	49.25	3018	49.25	SAMN49027557	PRJNA1271505	This study
Unlabeled40nMSUBOXICRep1frac17	50749	30750	60.59	28664	22724	44.78	22673	44.68	SAMN49027558	PRJNA1271505	This study
Unlabeled40nMSUBOXICRep1frac9	17471	11410	65.31	10705	8736	50	8679	49.68	SAMN49027550	PRJNA1271505	This study
Unlabeled40nMSUBOXICRep2frac10	14139	8555	60.51	7935	6074	42.96	6074	42.96	SAMN49027562	PRJNA1271505	This study
Unlabeled40nMSUBOXICRep2frac11	7821	4499	57.52	4092	2858	36.54	2858	36.54	SAMN49027563	PRJNA1271505	This study
Unlabeled40nMSUBOXICRep2frac12	25685	14907	58.04	14044	10459	40.72	10459	40.72	SAMN49027564	PRJNA1271505	This study
Unlabeled40nMSUBOXICRep2frac13	14313	7360	51.42	6602	4755	33.22	4755	33.22	SAMN49027565	PRJNA1271505	This study
Unlabeled40nMSUBOXICRep2frac14	56674	39124	69.03	35547	32842	57.95	22822	40.27	SAMN49027566	PRJNA1271505	This study
Unlabeled40nMSUBOXICRep2frac15	9809	6613	67.42	6059	4557	46.46	4471	45.58	SAMN49027567	PRJNA1271505	This study
Unlabeled40nMSUBOXICRep2frac16	18731	13578	72.49	12678	10044	53.62	9833	52.5	SAMN49027568	PRJNA1271505	This study
Unlabeled40nMSUBOXICRep2frac17	6097	4279	70.18	3925	3118	51.14	3118	51.14	SAMN49027569	PRJNA1271505	This study
Unlabeled40nMSUBOXICRep2frac18	12008	7888	65.69	7174	5475	45.59	5414	45.09	SAMN49027570	PRJNA1271505	This study
Unlabeled40nMSUBOXICRep2frac7	6038	3558	58.93	3141	2417	40.03	2417	40.03	SAMN49027559	PRJNA1271505	This study
Unlabeled40nMSUBOXICRep2frac8	13036	7494	57.49	6945	5524	42.37	5524	42.37	SAMN49027560	PRJNA1271505	This study
Unlabeled40nMSUBOXICRep2frac9	9809	5815	59.28	5322	3915	39.91	3915	39.91	SAMN49027561	PRJNA1271505	This study
Unlabeled40nMSUBOXICRep3frac10	27938	17890	64.03	16904	13342	47.76	13288	47.56	SAMN49027576	PRJNA1271505	This study
Unlabeled40nMSUBOXICRep3frac11	8799	5659	64.31	5044	3811	43.31	3811	43.31	SAMN49027577	PRJNA1271505	This study
Unlabeled40nMSUBOXICRep3frac12	10550	6293	59.65	5750	3868	36.66	3868	36.66	SAMN49027578	PRJNA1271505	This study
Unlabeled40nMSUBOXICRep3frac13	12869	7792	60.55	7155	5306	41.23	5306	41.23	SAMN49027579	PRJNA1271505	This study
Unlabeled40nMSUBOXICRep3frac14	12217	7911	64.75	7248	5306	43.43	5306	43.43	SAMN49027580	PRJNA1271505	This study
Unlabeled40nMSUBOXICRep3frac15	39340	27059	68.78	25726	20894	53.11	20502	52.11	SAMN49027581	PRJNA1271505	This study
Unlabeled40nMSUBOXICRep3frac16	11326	6876	60.71	6208	4833	42.67	4833	42.67	SAMN49027582	PRJNA1271505	This study
Unlabeled40nMSUBOXICRep3frac17	37936	24790	65.35	23279	18369	48.42	17944	47.3	SAMN49027583	PRJNA1271505	This study
Unlabeled40nMSUBOXICRep3frac18	17113	10862	63.47	10097	7884	46.07	7884	46.07	SAMN49027584	PRJNA1271505	This study
Unlabeled40nMSUBOXICRep3frac5	5938	3745	63.07	3243	2493	41.98	2493	41.98	SAMN49027571	PRJNA1271505	This study
Unlabeled40nMSUBOXICRep3frac6	6610	4136	62.57	3694	2820	42.66	2820	42.66	SAMN49027572	PRJNA1271505	This study
Unlabeled40nMSUBOXICRep3frac7	20014	13274	66.32	12516	10037	50.15	10037	50.15	SAMN49027573	PRJNA1271505	This study
Unlabeled40nMSUBOXICRep3frac8	6981	4655	66.68	4184	3319	47.54	3319	47.54	SAMN49027574	PRJNA1271505	This study
Unlabeled40nMSUBOXICRep3frac9	12949	8433	65.12	7784	6198	47.86	6198	47.86	SAMN49027575	PRJNA1271505	This study

## Sheet: Dada2_statsBaltic_and_North_Sea
Dada2 Denoising stats resulting from qiime2 workflow. This output was used for PcoA and alpha metric analysis.
sample-id	input	filtered	percentage of input passed filter	denoised	merged	percentage of input merged	non-chimeric	percentage of input non-chimeric	Accesion to raw dataset	BioProject	Publication
ERR14147041	537682	456076	84.82	455465	454061	84.45	451181	83.91	SAMEA117600072	PRJEB84926	doi.org/10.1038/s41597-023-02825-5
ERR14147042	421225	358627	85.14	358259	357064	84.77	354171	84.08	SAMEA117600073	PRJEB84926	doi.org/10.1038/s41597-023-02825-5
ERR14147043	679498	583411	85.86	582496	580195	85.39	570216	83.92	SAMEA117600074	PRJEB84926	doi.org/10.1038/s41597-023-02825-5
ERR14147049	621257	527114	84.85	526483	525451	84.58	515577	82.99	SAMEA117600080	PRJEB84926	doi.org/10.1038/s41597-023-02825-5
ERR14147053	496490	420487	84.69	419737	418286	84.25	407723	82.12	SAMEA117600084	PRJEB84926	doi.org/10.1038/s41597-023-02825-5
ERR14147054	414143	348881	84.24	348324	347374	83.88	345068	83.32	SAMEA117600085	PRJEB84926	doi.org/10.1038/s41597-023-02825-5
ERR14147055	470045	396972	84.45	396528	395166	84.07	392940	83.6	SAMEA117600086	PRJEB84926	doi.org/10.1038/s41597-023-02825-5
ERR14147056	651511	549753	84.38	549127	547959	84.11	536069	82.28	SAMEA117600087	PRJEB84926	doi.org/10.1038/s41597-023-02825-5
ERR14147057	493715	420023	85.07	419639	418598	84.79	417362	84.54	SAMEA117600088	PRJEB84926	doi.org/10.1038/s41597-023-02825-5
ERR14147058	407770	342362	83.96	342122	341447	83.74	336247	82.46	SAMEA117600089	PRJEB84926	doi.org/10.1038/s41597-023-02825-5
ERR14147061	353049	298836	84.64	298672	298163	84.45	291940	82.69	SAMEA117600092	PRJEB84926	doi.org/10.1038/s41597-023-02825-5
ERR14147064	583046	488194	83.73	487796	486950	83.52	476885	81.79	SAMEA117600095	PRJEB84926	doi.org/10.1038/s41597-023-02825-5
ERR14147065	499260	429324	85.99	428754	427760	85.68	418455	83.82	SAMEA117600096	PRJEB84926	doi.org/10.1038/s41597-023-02825-5
ERR14147066	361231	308897	85.51	308625	308048	85.28	307036	85	SAMEA117600097	PRJEB84926	doi.org/10.1038/s41597-023-02825-5
ERR14147072	422432	352773	83.51	351896	349811	82.81	343338	81.28	SAMEA117600103	PRJEB84926	doi.org/10.1038/s41597-023-02825-5
ERR14147074	424472	361367	85.13	360348	358415	84.44	353644	83.31	SAMEA117600105	PRJEB84926	doi.org/10.1038/s41597-023-02825-5
ERR14147139	792033	676176	85.37	676045	675211	85.25	666793	84.19	SAMEA117600170	PRJEB84926	doi.org/10.1038/s41597-023-02825-5

## Sheet: Dada2_stats_Saanich_Inlet
Dada2 Denoising stats resulting from qiime2 workflow. This output was used for PcoA and alpha metric analysis.
sample-id	input	filtered	percentage of input passed filter	denoised	merged	percentage of input merged	non-chimeric	percentage of input non-chimeric	Accesion to raw dataset	BioProject	Publication
SRR5809594	326529	162841	49.87	153225	118516	36.3	93670	28.69	SAMN05785712	PRJNA247822	doi.org/10.1038/sdata.2017.160
SRR5809595	357174	186030	52.08	176541	145748	40.81	99192	27.77	SAMN05785713	PRJNA247822	doi.org/10.1038/sdata.2017.160
SRR5809596	262307	137939	52.59	131609	116286	44.33	64031	24.41	SAMN05785714	PRJNA247822	doi.org/10.1038/sdata.2017.160
SRR5809597	293930	164973	56.13	156816	141901	48.28	60056	20.43	SAMN05785715	PRJNA247822	doi.org/10.1038/sdata.2017.160
SRR5809598	282488	164532	58.24	155168	143738	50.88	70958	25.12	SAMN05785716	PRJNA247822	doi.org/10.1038/sdata.2017.160
SRR5809599	313489	279911	89.29	274207	262891	83.86	51902	16.56	SAMN05785718	PRJNA247822	doi.org/10.1038/sdata.2017.160
SRR5809600	408757	362301	88.63	354937	333952	81.7	84737	20.73	SAMN05785719	PRJNA247822	doi.org/10.1038/sdata.2017.160
SRR5809601	381998	337246	88.28	327855	314404	82.31	66275	17.35	SAMN05785720	PRJNA247822	doi.org/10.1038/sdata.2017.160
SRR5809602	419730	375591	89.48	365396	355960	84.81	58823	14.01	SAMN05785721	PRJNA247822	doi.org/10.1038/sdata.2017.160
SRR5809603	444191	395669	89.08	386044	377732	85.04	52647	11.85	SAMN05785722	PRJNA247822	doi.org/10.1038/sdata.2017.160
SRR5809604	316851	157898	49.83	142442	104373	32.94	84427	26.65	SAMN05785733	PRJNA247822	doi.org/10.1038/sdata.2017.160
SRR5809605	372424	326656	87.71	321469	316445	84.97	79697	21.4	SAMN05785707	PRJNA247822	doi.org/10.1038/sdata.2017.160
SRR5809606	311502	188003	60.35	177288	157002	50.4	80293	25.78	SAMN05785704	PRJNA247822	doi.org/10.1038/sdata.2017.160
SRR5809607	350099	143904	41.1	126730	99393	28.39	93404	26.68	SAMN05785728	PRJNA247822	doi.org/10.1038/sdata.2017.160
SRR5809608	302646	172952	57.15	162558	148136	48.95	67991	22.47	SAMN05785705	PRJNA247822	doi.org/10.1038/sdata.2017.160
SRR5809609	295659	259967	87.93	255348	251072	84.92	65155	22.04	SAMN05785708	PRJNA247822	doi.org/10.1038/sdata.2017.160
SRR5809610	236431	117680	49.77	108145	97265	41.14	63144	26.71	SAMN05785658	PRJNA247822	doi.org/10.1038/sdata.2017.160
SRR5809611	365145	321554	88.06	316136	301850	82.67	45373	12.43	SAMN05785725	PRJNA247822	doi.org/10.1038/sdata.2017.160
SRR5809612	375372	195478	52.08	184761	146479	39.02	113474	30.23	SAMN05785691	PRJNA247822	doi.org/10.1038/sdata.2017.160
SRR5809613	334585	163039	48.73	147912	107400	32.1	92749	27.72	SAMN05785663	PRJNA247822	doi.org/10.1038/sdata.2017.160
SRR5809614	379068	199931	52.74	187967	141266	37.27	125929	33.22	SAMN05785662	PRJNA247822	doi.org/10.1038/sdata.2017.160
SRR5809615	331836	164400	49.54	148056	111646	33.64	95936	28.91	SAMN05785665	PRJNA247822	doi.org/10.1038/sdata.2017.160
SRR5809616	326833	176653	54.05	161263	121369	37.13	108704	33.26	SAMN05785664	PRJNA247822	doi.org/10.1038/sdata.2017.160
SRR5809617	235198	150310	63.91	144984	119717	50.9	87919	37.38	SAMN05785667	PRJNA247822	doi.org/10.1038/sdata.2017.160
SRR5809618	281072	140204	49.88	127061	93877	33.4	80250	28.55	SAMN05785666	PRJNA247822	doi.org/10.1038/sdata.2017.160
SRR5809619	342633	180584	52.7	167349	132840	38.77	98423	28.73	SAMN05785669	PRJNA247822	doi.org/10.1038/sdata.2017.160
SRR5809620	283667	153829	54.23	142197	109765	38.7	83980	29.61	SAMN05785668	PRJNA247822	doi.org/10.1038/sdata.2017.160
SRR5809621	331093	183497	55.42	170986	147561	44.57	84331	25.47	SAMN05785671	PRJNA247822	doi.org/10.1038/sdata.2017.160
SRR5809622	357807	193471	54.07	180541	147264	41.16	106573	29.79	SAMN05785670	PRJNA247822	doi.org/10.1038/sdata.2017.160
SRR5809623	306143	164137	53.61	155432	121351	39.64	99153	32.39	SAMN05785683	PRJNA247822	doi.org/10.1038/sdata.2017.160
SRR5809624	355225	182192	51.29	169246	128678	36.22	105835	29.79	SAMN05785682	PRJNA247822	doi.org/10.1038/sdata.2017.160
SRR5809625	272639	148690	54.54	135246	110902	40.68	70507	25.86	SAMN05785689	PRJNA247822	doi.org/10.1038/sdata.2017.160
SRR5809626	302198	169862	56.21	155361	130208	43.09	89487	29.61	SAMN05785688	PRJNA247822	doi.org/10.1038/sdata.2017.160
SRR5809627	281634	165790	58.87	156568	141934	50.4	65107	23.12	SAMN05785687	PRJNA247822	doi.org/10.1038/sdata.2017.160
SRR5809628	287014	165591	57.69	153539	130602	45.5	69361	24.17	SAMN05785686	PRJNA247822	doi.org/10.1038/sdata.2017.160
SRR5809629	365397	166781	45.64	146891	111223	30.44	100178	27.42	SAMN05785730	PRJNA247822	doi.org/10.1038/sdata.2017.160
SRR5809630	327418	156421	47.77	139706	111251	33.98	93776	28.64	SAMN05785729	PRJNA247822	doi.org/10.1038/sdata.2017.160
SRR5809631	317809	278293	87.57	273516	270131	85	63174	19.88	SAMN05785710	PRJNA247822	doi.org/10.1038/sdata.2017.160
SRR5809632	329787	193005	58.52	184048	135462	41.08	103478	31.38	SAMN05785727	PRJNA247822	doi.org/10.1038/sdata.2017.160
SRR5809633	373604	331197	88.65	323022	317716	85.04	45899	12.29	SAMN05785726	PRJNA247822	doi.org/10.1038/sdata.2017.160
SRR5809634	344014	195417	56.8	189602	170587	49.59	93287	27.12	SAMN05785711	PRJNA247822	doi.org/10.1038/sdata.2017.160
SRR5809635	378392	330969	87.47	325452	310740	82.12	43723	11.55	SAMN05785724	PRJNA247822	doi.org/10.1038/sdata.2017.160
SRR5809636	389347	342457	87.96	333637	320039	82.2	68091	17.49	SAMN05785723	PRJNA247822	doi.org/10.1038/sdata.2017.160
SRR5809637	354879	201902	56.89	191127	142083	40.04	115149	32.45	SAMN05785700	PRJNA247822	doi.org/10.1038/sdata.2017.160
SRR5809638	262217	145951	55.66	130992	108563	41.4	68824	26.25	SAMN05785690	PRJNA247822	doi.org/10.1038/sdata.2017.160
SRR5809639	336430	191715	56.99	179855	137001	40.72	93337	27.74	SAMN05785701	PRJNA247822	doi.org/10.1038/sdata.2017.160
SRR5809640	360784	160109	44.38	141716	109792	30.43	91457	25.35	SAMN05785731	PRJNA247822	doi.org/10.1038/sdata.2017.160
SRR5809641	261218	148803	56.97	137724	107944	41.32	66805	25.57	SAMN05785702	PRJNA247822	doi.org/10.1038/sdata.2017.160
SRR5809642	325333	186822	57.42	172485	143202	44.02	91412	28.1	SAMN05785685	PRJNA247822	doi.org/10.1038/sdata.2017.160
SRR5809643	253527	150504	59.36	139132	119924	47.3	54334	21.43	SAMN05785703	PRJNA247822	doi.org/10.1038/sdata.2017.160
SRR5809644	379326	194834	51.36	180154	136966	36.11	99872	26.33	SAMN05785732	PRJNA247822	doi.org/10.1038/sdata.2017.160
SRR5809645	366289	322529	88.05	317463	313765	85.66	75613	20.64	SAMN05785709	PRJNA247822	doi.org/10.1038/sdata.2017.160
SRR5809646	331156	180541	54.52	165880	137974	41.66	99999	30.2	SAMN05785684	PRJNA247822	doi.org/10.1038/sdata.2017.160
SRR5809647	377911	335024	88.65	330072	324344	85.83	59727	15.8	SAMN05785706	PRJNA247822	doi.org/10.1038/sdata.2017.160
SRR5809648	290560	143733	49.47	131346	108094	37.2	75749	26.07	SAMN05785655	PRJNA247822	doi.org/10.1038/sdata.2017.160
SRR5809649	271514	135764	50	123574	95702	35.25	74084	27.29	SAMN05785654	PRJNA247822	doi.org/10.1038/sdata.2017.160
SRR5809650	296955	141718	47.72	129486	101592	34.21	85694	28.86	SAMN05785653	PRJNA247822	doi.org/10.1038/sdata.2017.160
SRR5809651	320559	161644	50.43	149956	112764	35.18	97872	30.53	SAMN05785652	PRJNA247822	doi.org/10.1038/sdata.2017.160
SRR5809652	359397	192322	53.51	182964	147035	40.91	127569	35.5	SAMN05785659	PRJNA247822	doi.org/10.1038/sdata.2017.160
SRR5809653	354407	190009	53.61	176622	135173	38.14	111823	31.55	SAMN05785695	PRJNA247822	doi.org/10.1038/sdata.2017.160
SRR5809654	317008	182343	57.52	169528	150669	47.53	66889	21.1	SAMN05785657	PRJNA247822	doi.org/10.1038/sdata.2017.160
SRR5809655	296412	167035	56.35	151266	129532	43.7	76337	25.75	SAMN05785656	PRJNA247822	doi.org/10.1038/sdata.2017.160
SRR5809656	323944	182670	56.39	172749	128131	39.55	102128	31.53	SAMN05785661	PRJNA247822	doi.org/10.1038/sdata.2017.160
SRR5809657	247789	127156	51.32	116880	103881	41.92	50235	20.27	SAMN05785660	PRJNA247822	doi.org/10.1038/sdata.2017.160
SRR5809658	361452	199989	55.33	185273	137233	37.97	114325	31.63	SAMN05785694	PRJNA247822	doi.org/10.1038/sdata.2017.160
SRR5809659	248380	138715	55.85	130445	117672	47.38	59075	23.78	SAMN05785676	PRJNA247822	doi.org/10.1038/sdata.2017.160
SRR5809660	340731	184602	54.18	174448	135051	39.64	110228	32.35	SAMN05785677	PRJNA247822	doi.org/10.1038/sdata.2017.160
SRR5809661	380166	207502	54.58	194213	145533	38.28	130913	34.44	SAMN05785678	PRJNA247822	doi.org/10.1038/sdata.2017.160
SRR5809662	349476	197254	56.44	183181	138178	39.54	114772	32.84	SAMN05785679	PRJNA247822	doi.org/10.1038/sdata.2017.160
SRR5809663	292973	171811	58.64	161092	142864	48.76	58217	19.87	SAMN05785672	PRJNA247822	doi.org/10.1038/sdata.2017.160
SRR5809664	303522	179749	59.22	167200	150991	49.75	66763	22	SAMN05785673	PRJNA247822	doi.org/10.1038/sdata.2017.160
SRR5809665	264541	157501	59.54	148542	134475	50.83	60189	22.75	SAMN05785674	PRJNA247822	doi.org/10.1038/sdata.2017.160
SRR5809666	257242	153797	59.79	147045	119523	46.46	78330	30.45	SAMN05785675	PRJNA247822	doi.org/10.1038/sdata.2017.160
SRR5809667	288511	159235	55.19	146425	116710	40.45	84695	29.36	SAMN05785698	PRJNA247822	doi.org/10.1038/sdata.2017.160
SRR5809668	319073	194359	60.91	185144	144340	45.24	113063	35.43	SAMN05785699	PRJNA247822	doi.org/10.1038/sdata.2017.160
SRR5809669	335327	178456	53.22	164404	127965	38.16	105892	31.58	SAMN05785696	PRJNA247822	doi.org/10.1038/sdata.2017.160
SRR5809670	449898	243732	54.17	226417	178276	39.63	139292	30.96	SAMN05785697	PRJNA247822	doi.org/10.1038/sdata.2017.160
SRR5809671	374118	204327	54.62	190313	152548	40.78	120683	32.26	SAMN05785680	PRJNA247822	doi.org/10.1038/sdata.2017.160
SRR5809672	338612	177439	52.4	163403	127884	37.77	101242	29.9	SAMN05785681	PRJNA247822	doi.org/10.1038/sdata.2017.160
SRR5809673	340641	191549	56.23	175118	142684	41.89	97769	28.7	SAMN05785692	PRJNA247822	doi.org/10.1038/sdata.2017.160
SRR5809674	342326	172990	50.53	161409	126455	36.94	112096	32.75	SAMN05785693	PRJNA247822	doi.org/10.1038/sdata.2017.160

## Sheet: Dada2_stats_Roskilde_Fjord
Dada2 Denoising stats resulting from qiime2 workflow. This output was used for PcoA and alpha metric analysis. Due to low quality scores after 260 bp position in forward reads and 220 bp position in reverse, the number of merged reads significantly dropped.
sample-id	input	filtered	percentage of input passed filter	denoised	merged	percentage of input merged	non-chimeric	percentage of input non-chimeric	Accesion to raw dataset	BioProject	Publication
SRR5885861	343723	42739	12.43	40072	33225	9.67	18287	5.32	SRX3051916	PRJNA396662	doi.org/10.3389/fmicb.2019.02579
SRR5885862	24099	1574	6.53	968	509	2.11	394	1.63	SRX3051915	PRJNA396662	doi.org/10.3389/fmicb.2019.02579
SRR5885864	128277	12003	9.36	10821	8057	6.28	5550	4.33	SRX3051913	PRJNA396662	doi.org/10.3389/fmicb.2019.02579
SRR5885865	134547	16376	12.17	14332	9108	6.77	3739	2.78	SRX3051912	PRJNA396662	doi.org/10.3389/fmicb.2019.02579
SRR5885867	159244	21284	13.37	18863	12259	7.7	4717	2.96	SRX3051910	PRJNA396662	doi.org/10.3389/fmicb.2019.02579
SRR5885868	172038	19623	11.41	17760	11635	6.76	5479	3.18	SRX3051909	PRJNA396662	doi.org/10.3389/fmicb.2019.02579
SRR5885869	181020	29571	16.34	27842	21778	12.03	9046	5	SRX3051908	PRJNA396662	doi.org/10.3389/fmicb.2019.02579
SRR5885870	253073	31525	12.46	29731	23916	9.45	9576	3.78	SRX3051907	PRJNA396662	doi.org/10.3389/fmicb.2019.02579
SRR5885871	364135	46103	12.66	43736	34851	9.57	16282	4.47	SRX3051906	PRJNA396662	doi.org/10.3389/fmicb.2019.02579
SRR5885872	138259	19151	13.85	18422	15730	11.38	9082	6.57	SRX3051905	PRJNA396662	doi.org/10.3389/fmicb.2019.02579
SRR5885873	447807	57314	12.8	53907	44756	9.99	21884	4.89	SRX3051904	PRJNA396662	doi.org/10.3389/fmicb.2019.02579
SRR5885874	279865	29448	10.52	27853	22816	8.15	12140	4.34	SRX3051903	PRJNA396662	doi.org/10.3389/fmicb.2019.02579
SRR5885875	335778	30573	9.11	28818	23229	6.92	12689	3.78	SRX3051902	PRJNA396662	doi.org/10.3389/fmicb.2019.02579
SRR5885876	150559	16691	11.09	14753	10777	7.16	6503	4.32	SRX3051901	PRJNA396662	doi.org/10.3389/fmicb.2019.02579
SRR5885877	202843	17914	8.83	16077	10750	5.3	5585	2.75	SRX3051900	PRJNA396662	doi.org/10.3389/fmicb.2019.02579
SRR5885878	64846	5796	8.94	5032	3161	4.87	2554	3.94	SRX3051899	PRJNA396662	doi.org/10.3389/fmicb.2019.02579
SRR5885879	279818	23213	8.3	22440	20645	7.38	12752	4.56	SRX3051898	PRJNA396662	doi.org/10.3389/fmicb.2019.02579
SRR5885880	364961	33264	9.11	30970	25724	7.05	13672	3.75	SRX3051897	PRJNA396662	doi.org/10.3389/fmicb.2019.02579
SRR5885882	202152	22903	11.33	20417	14677	7.26	9408	4.65	SRX3051895	PRJNA396662	doi.org/10.3389/fmicb.2019.02579

## Sheet: Genus_level_rep_across_samples
sample	028H05-P-BN-P5	0319-6G20	053A03-B-DI-P58	2020-01-01	10bav-F6	2024-11-01	113B434	1174-901-12	1921-2	1921-3	1959-1	3051bac4-16	2029-04-01	4572-13	67-14	966-1	A0839	A4b	A714019	AB-539-J10	AB1	AD3	ADurb.Bin063-1	ADurb.Bin120	ADurb.Bin180	AEGEAN-169_marine_group	AKAU3564_sediment_group	AKAU4049	AKIW781	AKYG1722	AKYG587	AKYH767	AR15	AT-s2-59	AT-s3-28	AT-s3-44	Abditibacterium	Abiotrophia	Absconditabacteriales_(SR1)	Acanthopleuribacter	Acetitomaculum	Acetothermiia	Acholeplasma	Achromobacter	Acidaminobacter	Acidibacter	Acidiphilium	Acidisoma	Acidobacteriales
10610mR	0	0	0	0	0	0	0	0	0	0	0	0	0	0	0	0	0	0	14	0	0	0	0	0	0	1472	0	0	0	0	13	0	0	61	0	0	0	0	16	0	0	0	0	0	0	0	0	0	0
202125m10x	0	151	0	0	16	0	12	0	0	0	0	0	12	88	11	0	0	40	0	16	10	0	0	1185	322	43	449	0	0	0	0	0	5	53	51	0	6	0	9	16	0	12	0	0	0	0	0	0	0
202125m2L	0	105	0	0	0	0	0	0	0	0	0	0	0	34	43	0	0	0	25	0	11	0	0	700	121	612	213	0	0	0	0	0	0	91	39	0	0	0	55	0	0	0	0	0	0	0	0	0	0
202125m40mL	0	62	0	0	0	0	3	0	0	0	0	0	5	39	0	0	0	35	0	7	0	0	0	721	316	11	390	0	0	0	0	0	0	9	32	0	7	0	0	0	0	0	0	0	0	0	0	0	0
20285m2L	0	0	21	0	0	0	0	0	0	0	0	0	0	0	0	0	0	0	40	0	19	0	0	33	0	856	10	0	0	0	0	0	0	81	0	0	0	0	0	0	0	5	0	0	0	0	0	0	0
20285m40mL	0	0	20	0	0	0	9	0	0	0	0	0	0	0	14	0	0	0	76	0	34	0	0	46	21	2125	7	0	0	0	0	0	0	202	0	0	0	0	0	0	0	9	0	0	0	0	0	0	0
20310m	0	0	0	0	0	0	0	0	0	0	0	0	0	0	0	0	0	0	0	0	66	0	0	0	0	35	0	0	0	0	0	0	0	5	0	0	0	0	25	0	0	0	0	0	0	0	0	0	0
20310m10x	0	0	0	0	0	0	0	0	0	0	0	0	0	0	0	0	0	0	0	0	61	0	0	0	0	63	4	0	0	0	0	0	0	5	0	0	0	0	22	0	0	0	0	0	0	0	0	0	0
2035m10x	0	4	7	0	0	0	0	0	0	0	0	0	0	0	0	0	0	0	0	0	82	0	0	0	0	89	0	0	0	0	0	0	0	0	0	0	0	0	31	0	0	0	0	0	0	0	0	0	0
20610mB	0	0	11	0	0	0	0	0	0	0	0	0	0	0	0	0	0	0	12	0	6	0	0	0	0	1347	8	0	0	0	29	0	0	111	0	9	0	0	27	0	0	0	0	0	0	0	0	0	0
206125m	0	0	13	0	0	0	0	0	0	0	0	0	0	8	0	0	0	0	62	0	0	0	0	0	0	1567	15	0	0	0	7	0	0	193	0	0	0	0	0	0	0	0	0	0	0	0	0	0	0
20665m	0	0	0	0	0	0	0	0	0	0	0	0	0	2	0	0	0	0	45	0	9	0	0	0	0	1295	0	0	0	0	0	0	0	87	0	0	0	0	0	0	0	0	0	0	0	0	0	0	0
20710m	0	0	0	0	0	0	0	0	0	0	0	0	0	0	0	0	0	0	0	0	0	0	0	0	0	353	0	0	0	0	19	0	0	51	0	0	0	0	0	0	0	0	0	0	0	0	0	0	0
20760m	0	0	0	0	0	0	0	0	0	0	0	0	0	0	0	0	0	0	0	0	0	0	0	0	0	277	0	0	0	0	44	0	0	54	0	0	0	0	0	0	0	0	0	0	0	0	0	0	0
20810m	0	0	0	0	0	0	0	0	0	0	0	0	0	0	0	0	0	0	0	0	0	0	0	0	0	3481	0	0	0	0	8	0	0	5	0	0	0	0	0	0	0	0	0	0	0	0	0	0	0
208145m	25	0	0	0	0	0	0	0	0	0	0	0	0	0	0	0	0	0	157	0	0	0	0	0	0	3629	0	0	0	0	0	0	0	0	0	62	0	0	0	0	0	0	0	0	0	0	0	0	0
208380m	13	0	0	0	0	0	0	0	0	0	0	0	0	0	0	0	0	0	99	0	0	0	0	0	0	1433	0	0	0	0	3	0	0	294	0	43	0	0	0	0	0	0	0	0	0	0	0	0	0
20840m	0	0	0	0	0	0	0	0	0	0	0	0	0	0	0	0	0	0	0	0	0	0	0	0	0	2769	0	0	0	0	14	0	0	10	0	0	0	0	0	0	0	0	0	0	0	0	0	0	0
20910m	0	0	0	0	0	0	0	0	0	0	0	0	0	0	0	0	0	0	0	0	0	0	0	0	0	2304	0	0	0	0	0	0	0	0	0	0	0	0	0	0	0	0	25	0	0	0	0	0	0
A0141-7007	0	0	0	0	0	0	0	26	0	0	0	0	0	0	29	0	0	5	0	0	0	0	0	0	0	0	0	0	0	0	0	0	0	0	0	0	0	0	0	0	0	0	0	0	0	9	0	0	0
A0142-7007	0	0	0	0	0	0	0	0	0	0	0	0	0	0	0	0	0	0	0	0	0	0	0	0	0	0	0	0	0	0	0	0	0	0	0	0	0	0	0	0	0	0	0	0	0	0	0	0	0
A0143-7007	0	0	0	0	0	0	0	0	0	0	0	0	0	0	0	0	0	0	0	0	0	0	0	0	0	0	0	0	0	0	0	0	0	0	0	0	0	0	0	0	0	0	0	0	0	0	9	0	0
DNA Sequence	0	0	0	0	0	0	0	0	0	0	0	0	0	0	0	0	0	0	0	0	0	0	0	0	0	0	0	0	0	0	0	0	0	0	0	0	0	0	0	0	0	0	0	0	0	0	0	0	0
DNA Sequence.x	0	0	0	0	0	0	0	0	0	0	0	0	0	0	0	0	0	0	0	0	0	0	0	0	0	0	0	0	0	0	0	0	0	0	0	0	0	0	0	0	0	0	0	0	0	0	0	0	0
DNA Sequence.x.x	0	0	0	0	0	0	0	0	0	0	0	0	0	0	0	0	0	0	0	0	0	0	0	0	0	0	0	0	0	0	0	0	0	0	0	0	0	0	0	0	0	0	0	0	0	0	0	0	0
DNA Sequence.y	0	0	0	0	0	0	0	0	0	0	0	0	0	0	0	0	0	0	0	0	0	0	0	0	0	0	0	0	0	0	0	0	0	0	0	0	0	0	0	0	0	0	0	0	0	0	0	0	0
DNA Sequence.y.y	0	0	0	0	0	0	0	0	0	0	0	0	0	0	0	0	0	0	0	0	0	0	0	0	0	0	0	0	0	0	0	0	0	0	0	0	0	0	0	0	0	0	0	0	0	0	0	0	0
DU1132-7007	0	0	0	0	0	0	0	19	0	0	0	0	0	0	0	0	0	3	0	0	0	0	0	0	0	0	0	0	0	0	0	0	0	0	0	0	0	0	0	0	0	0	0	0	0	16	33	0	0
DU1133-7007	0	0	0	0	0	0	0	0	0	0	0	0	0	0	0	0	0	3	0	0	0	0	0	0	0	0	0	0	0	0	0	0	0	0	0	0	4	0	0	0	0	0	0	0	0	11	0	0	0
EBclean-7007	0	0	0	0	0	0	0	0	0	0	0	0	0	0	0	0	0	0	0	0	0	0	0	0	0	0	0	0	0	0	0	0	0	0	0	0	0	0	0	0	0	0	0	0	0	0	0	0	0
ERR14147041	0	0	0	0	0	0	0	0	0	0	0	0	0	0	0	0	8	0	0	0	12	0	0	0	0	1653	0	0	0	0	0	0	0	0	0	7	0	0	5	0	0	0	1646	0	0	9	0	7	0
ERR14147042	0	0	0	0	0	0	0	0	0	0	0	0	0	0	0	0	0	0	0	0	0	0	0	0	0	1336	0	0	0	0	0	0	0	0	0	0	0	0	0	0	0	0	183	5	0	0	0	0	0
ERR14147043	0	0	0	0	0	0	0	0	0	0	0	0	0	18	0	0	10	0	0	0	0	0	5	0	19	12446	6	0	0	0	0	0	0	48	0	0	0	0	5	0	0	0	0	0	0	0	0	0	0
ERR14147049	0	20	291	0	0	0	0	0	0	0	0	0	0	0	17	4	0	0	0	0	6	0	0	0	0	7028	0	0	0	0	0	0	0	4	0	480	0	0	0	33	0	0	960	0	0	0	0	0	0
ERR14147053	0	11	8	0	0	0	0	0	0	0	0	0	0	0	17	3	0	3	0	0	26	0	0	0	0	3700	0	0	0	0	0	4	0	0	0	306	0	0	0	0	0	0	671	0	0	32	0	0	0
ERR14147054	0	9	0	0	0	0	0	0	0	0	0	0	0	0	5	0	0	0	0	0	111	0	0	0	0	4829	0	0	0	0	0	0	0	0	0	0	0	0	0	0	0	0	317	0	0	0	0	0	0
ERR14147055	0	11	0	0	0	0	0	0	0	0	0	0	0	14	49	0	0	0	0	2	0	0	0	0	24	561	38	0	0	0	0	0	0	46	43	18	0	0	0	0	0	0	2248	0	0	20	0	0	0
ERR14147056	0	79	53	0	0	0	0	0	0	0	0	0	0	0	51	4	0	0	0	0	54	0	0	0	0	2685	22	0	0	0	0	0	0	0	0	707	0	0	0	29	0	0	252	0	0	0	0	0	0
ERR14147057	0	0	0	0	0	0	0	0	0	0	0	0	0	0	0	0	0	0	0	0	0	0	0	0	0	783	0	0	0	0	0	0	0	0	0	0	0	0	0	0	0	0	1406	0	0	0	0	0	0
ERR14147058	0	20	3	0	0	0	0	0	0	0	0	0	0	0	209	0	0	0	0	0	27	0	0	0	0	3740	9	0	0	0	0	0	0	0	0	362	0	0	0	34	0	0	58	23	0	0	0	0	0
ERR14147061	0	26	11	0	0	0	0	0	0	0	0	0	0	0	209	0	0	0	0	0	0	0	0	0	0	4206	0	0	21	0	0	0	0	4	0	231	0	0	0	37	0	0	280	31	0	126	0	0	0
ERR14147064	0	0	146	0	0	0	0	0	0	0	0	0	0	0	91	0	0	0	0	0	0	0	0	0	0	5266	0	0	0	0	0	0	0	0	0	514	0	0	0	6	0	0	1154	98	0	0	0	0	0
ERR14147065	0	73	464	0	0	0	0	0	0	0	0	0	0	0	39	0	0	0	0	0	44	0	0	0	0	3505	0	0	0	0	0	0	0	0	0	238	0	0	0	88	0	0	1015	0	0	0	0	0	0
ERR14147066	0	0	0	0	0	0	0	0	0	0	0	0	0	0	0	0	0	5	0	0	0	0	0	0	0	1950	0	0	0	0	0	0	0	0	0	0	0	0	0	0	0	0	247	0	0	0	0	0	0
ERR14147072	0	0	4	0	0	0	0	0	0	0	0	0	0	0	0	0	0	5	12	0	28	0	0	0	0	7086	0	0	0	0	0	0	0	26	0	55	0	0	55	0	0	0	71	0	0	0	0	0	0
ERR14147074	0	8	112	4	0	0	0	0	0	0	0	0	10	3	638	0	5	0	0	3	52	0	0	0	27	3009	46	0	0	0	0	11	0	5	11	343	14	0	11	7	0	0	55	0	0	59	0	0	0
ERR14147139	0	0	0	0	0	0	0	0	0	0	0	0	0	0	0	0	0	0	0	0	0	0	0	0	0	1835	0	0	0	0	0	0	0	0	0	0	0	0	0	0	0	0	0	0	0	0	0	0	0
Extractionblank2-7007	0	0	0	0	0	0	0	0	0	0	0	0	0	0	20	0	0	0	0	0	0	0	0	0	0	0	0	0	0	0	0	0	0	0	0	0	0	548	0	0	0	0	0	0	0	0	0	0	0
Extractionblank3-7007	0	0	0	0	0	0	0	0	0	0	0	0	0	0	0	0	0	0	0	0	0	0	0	0	0	0	0	0	214	0	0	0	0	0	0	0	0	0	0	0	0	0	0	0	0	0	0	0	0
Feature ID	0	0	0	0	0	0	0	0	0	0	0	0	0	0	0	0	0	0	0	0	0	0	0	0	0	0	0	0	0	0	0	0	0	0	0	0	0	0	0	0	0	0	0	0	0	0	0	0	0
Feature ID.x	0	0	0	0	0	0	0	0	0	0	0	0	0	0	0	0	0	0	0	0	0	0	0	0	0	0	0	0	0	0	0	0	0	0	0	0	0	0	0	0	0	0	0	0	0	0	0	0	0
Feature ID.x.x	0	0	0	0	0	0	0	0	0	0	0	0	0	0	0	0	0	0	0	0	0	0	0	0	0	0	0	0	0	0	0	0	0	0	0	0	0	0	0	0	0	0	0	0	0	0	0	0	0
Feature ID.y	0	0	0	0	0	0	0	0	0	0	0	0	0	0	0	0	0	0	0	0	0	0	0	0	0	0	0	0	0	0	0	0	0	0	0	0	0	0	0	0	0	0	0	0	0	0	0	0	0
Feature ID.y.y	0	0	0	0	0	0	0	0	0	0	0	0	0	0	0	0	0	0	0	0	0	0	0	0	0	0	0	0	0	0	0	0	0	0	0	0	0	0	0	0	0	0	0	0	0	0	0	0	0
Gertlab1-7007	0	0	0	0	0	0	0	62	0	0	0	0	0	0	18	13	0	41	0	0	0	0	0	0	0	0	0	0	0	0	0	0	0	0	0	0	14	23	0	0	0	0	0	0	0	0	90	0	0
Gertlab2-7007	0	0	0	0	0	13	0	47	0	0	0	0	0	0	121	0	0	5	0	0	0	0	0	0	0	0	0	0	7	0	0	0	0	0	0	0	17	0	0	0	0	0	0	0	0	31	75	0	0
Gertlab3-7007	5	14	0	0	0	5	0	60	0	0	0	0	0	0	179	0	0	31	0	0	0	0	0	0	0	0	0	0	0	7	0	0	0	0	0	0	47	0	0	0	0	0	0	0	0	39	122	0	0
GotlandqSIP1	0	0	38	0	0	0	0	0	0	0	0	0	0	0	57	0	0	0	0	0	0	0	0	0	0	274	0	0	0	0	0	0	0	0	0	13	0	11	0	0	0	0	0	0	0	62	0	0	0
GotlandqSIP14	0	0	21	0	0	0	0	0	0	0	0	0	0	0	29	0	0	0	0	0	0	0	0	0	0	250	0	0	0	0	0	0	0	0	0	0	0	0	0	0	0	0	0	0	0	46	0	0	0
GotlandqSIP15	0	0	22	0	0	0	0	0	0	0	0	0	0	0	32	0	0	0	0	0	0	0	0	0	0	247	0	0	0	0	0	0	0	4	0	15	0	0	0	0	0	0	0	0	0	78	0	0	0
GotlandqSIP17	0	4	0	0	0	0	0	0	0	0	0	0	0	0	14	0	0	0	0	0	0	0	0	0	6	14	139	0	0	0	0	0	7	0	0	0	0	0	0	0	0	14	8	0	0	0	0	0	0
GotlandqSIP18	0	17	0	0	0	0	0	0	0	0	0	0	0	31	46	0	0	2	0	0	0	0	0	0	11	21	166	0	0	0	0	0	6	0	0	4	0	0	6	0	0	31	5	0	0	6	0	0	0
GotlandqSIP2	0	0	31	0	0	0	0	0	0	0	0	0	0	0	83	0	0	0	0	0	0	0	0	0	0	300	0	0	0	0	0	0	0	0	0	13	0	0	0	0	0	0	0	0	0	66	0	0	0
GotlandqSIP3	0	0	242	0	0	0	0	0	0	0	0	0	0	0	663	0	0	0	0	0	0	0	0	0	0	2133	0	0	0	0	0	0	0	33	0	95	0	0	0	0	0	4	39	0	0	553	0	0	0
GotlandqSIP4	0	0	210	0	0	0	0	0	0	0	0	0	0	0	999	0	0	0	0	0	0	0	0	0	0	1242	0	0	0	0	0	0	0	31	0	60	0	0	0	0	0	0	37	0	0	512	0	0	0
GotlandqSIP5	0	0	31	0	0	0	0	0	0	0	0	0	0	0	178	0	0	0	0	0	0	0	0	0	0	247	0	0	0	0	0	0	0	4	0	16	0	0	0	0	0	4	9	0	0	94	0	0	0
LabeledGlucose40nMOXICRep1frac10	0	0	0	0	0	0	0	0	0	0	0	0	0	0	0	0	0	0	0	0	0	0	0	0	0	0	0	0	0	0	0	0	0	0	0	0	0	0	0	0	0	0	0	0	0	0	0	0	0
LabeledGlucose40nMOXICRep1frac11	0	0	0	0	0	0	0	0	0	0	0	0	0	0	0	0	0	0	0	0	0	0	0	0	0	0	0	0	0	0	0	0	0	0	0	0	0	0	0	0	0	0	0	0	0	0	0	0	0
LabeledGlucose40nMOXICRep1frac12	0	0	0	0	0	0	0	0	0	0	0	0	0	0	0	0	0	0	0	0	0	0	0	0	0	0	0	0	0	0	0	0	0	0	0	0	0	0	0	0	0	0	0	0	0	0	0	0	0
LabeledGlucose40nMOXICRep1frac13	0	0	0	0	0	0	0	0	0	0	0	0	0	0	0	0	0	0	0	0	0	0	0	0	0	0	0	0	0	0	0	0	0	0	0	0	0	0	0	0	0	0	0	0	0	0	0	0	0
LabeledGlucose40nMOXICRep1frac14	0	0	0	0	0	0	0	0	0	0	0	0	0	0	0	0	0	0	0	0	0	0	0	0	0	0	0	0	0	0	0	0	0	0	0	0	0	0	0	0	0	0	0	0	0	0	0	0	0
LabeledGlucose40nMOXICRep1frac15	0	0	0	0	0	0	0	0	0	0	0	0	0	0	0	0	0	0	0	0	0	0	0	0	0	0	0	0	0	0	0	0	0	0	0	0	0	0	0	0	0	0	0	0	0	0	0	0	0
LabeledGlucose40nMOXICRep1frac6	0	0	0	0	0	0	0	0	0	0	0	0	0	0	0	0	0	0	0	0	0	0	0	0	0	0	0	0	0	0	0	0	0	0	0	0	0	0	0	0	0	0	0	0	0	0	0	0	0
LabeledGlucose40nMOXICRep1frac7	0	0	0	0	0	0	0	0	0	0	0	0	0	0	0	0	0	0	0	0	0	0	0	0	0	0	0	0	0	0	0	0	0	0	0	0	0	0	0	0	0	0	0	0	0	0	0	0	0
LabeledGlucose40nMOXICRep1frac8	0	0	0	0	0	0	0	0	0	0	0	0	0	0	14	0	0	0	0	0	0	0	0	0	0	0	0	0	0	0	0	0	0	0	0	0	0	0	0	0	0	0	0	0	0	0	0	0	0
LabeledGlucose40nMOXICRep1frac9	0	0	0	0	0	0	0	0	0	0	0	0	0	0	48	0	0	0	0	0	0	0	0	0	0	0	0	0	0	0	0	0	0	0	0	0	0	0	0	0	0	0	0	0	0	0	0	0	0
LabeledGlucose40nMOXICRep2frac10	0	0	0	0	0	0	0	0	0	0	0	0	0	0	0	0	0	0	0	0	0	0	0	0	0	0	0	0	0	0	0	0	0	0	0	0	0	0	0	0	0	0	0	0	0	0	0	0	0
LabeledGlucose40nMOXICRep2frac11	0	0	0	0	0	0	0	0	0	0	0	0	0	0	0	0	0	0	0	0	0	0	0	0	0	0	0	0	0	0	0	0	0	0	0	0	0	0	0	0	0	0	0	0	0	0	0	0	0
LabeledGlucose40nMOXICRep2frac12	0	0	0	0	0	0	0	0	0	0	0	0	0	0	0	0	0	0	0	0	0	0	0	0	0	0	0	0	0	0	0	0	0	0	0	0	0	0	0	0	0	0	0	0	0	0	0	0	0
LabeledGlucose40nMOXICRep2frac13	0	0	0	0	0	0	0	0	0	0	0	0	0	0	0	0	0	0	0	0	0	0	0	0	0	0	0	0	0	0	0	0	0	0	0	0	0	0	0	0	0	0	0	0	0	0	0	0	0
LabeledGlucose40nMOXICRep2frac14	0	0	0	0	0	0	0	0	0	0	0	0	0	0	0	0	0	0	0	0	0	0	0	0	0	0	0	0	0	0	0	0	0	0	0	0	0	0	0	0	0	0	0	0	0	0	0	0	0
LabeledGlucose40nMOXICRep2frac15	0	0	0	0	0	0	0	0	0	0	0	0	0	0	0	0	0	0	0	0	0	0	0	0	0	0	0	0	0	0	0	0	0	0	0	0	0	0	0	0	0	0	0	0	0	0	0	0	0
LabeledGlucose40nMOXICRep2frac16	0	0	0	0	0	0	0	0	0	0	0	0	0	0	0	0	0	0	0	0	0	0	0	0	0	0	0	0	0	0	0	0	0	0	0	0	0	0	0	0	0	0	0	0	0	21	0	0	0
LabeledGlucose40nMOXICRep2frac6	0	0	0	0	0	0	0	0	0	0	0	0	0	0	0	0	0	0	0	0	0	0	0	0	0	0	0	0	0	0	0	0	0	0	0	0	0	0	0	0	0	0	0	0	0	0	0	0	0
LabeledGlucose40nMOXICRep2frac7	0	0	0	0	0	0	0	0	0	0	0	0	0	0	0	0	0	0	0	0	0	0	0	0	0	0	0	0	0	0	0	0	0	0	0	0	0	0	0	0	0	0	0	0	0	0	0	0	0
LabeledGlucose40nMOXICRep2frac8	0	0	0	0	0	0	0	0	0	0	0	0	0	0	0	0	0	0	0	0	0	0	0	0	0	0	0	0	0	0	0	0	0	0	0	0	0	0	0	0	0	0	0	0	0	0	0	0	0
LabeledGlucose40nMOXICRep2frac9	0	0	0	0	0	0	0	0	0	0	0	0	0	0	0	0	0	0	0	0	0	0	0	0	0	0	0	0	0	0	0	0	0	0	0	0	0	0	0	0	0	0	0	0	0	0	0	0	0
LabeledGlucose40nMOXICRep3frac10	0	0	0	0	0	0	0	0	0	0	0	0	0	0	0	0	0	0	0	0	0	0	0	0	0	0	0	0	0	0	0	0	0	0	0	0	0	0	0	0	0	0	0	0	0	0	0	0	0
LabeledGlucose40nMOXICRep3frac11	0	0	0	0	0	0	0	0	0	0	0	0	0	0	0	0	0	0	0	0	0	0	0	0	0	0	0	0	0	0	0	0	0	0	0	0	0	0	0	0	0	0	0	0	0	0	0	0	0
LabeledGlucose40nMOXICRep3frac12	0	0	0	0	0	0	0	0	0	0	0	0	0	0	0	0	0	0	0	0	0	0	0	0	0	0	0	0	0	0	0	0	0	0	0	0	0	0	0	0	0	0	0	0	0	0	0	0	0
LabeledGlucose40nMOXICRep3frac13	0	0	0	0	0	0	0	0	0	0	0	0	0	0	7	0	0	0	0	0	0	0	0	0	0	0	0	0	0	0	0	0	0	0	0	0	0	0	0	0	0	0	0	0	0	0	0	0	0
LabeledGlucose40nMOXICRep3frac14	0	0	0	0	0	0	0	0	0	0	0	0	0	0	0	0	0	0	0	0	0	0	0	0	0	0	0	0	0	0	0	0	0	0	0	0	0	0	0	0	0	0	0	0	0	0	0	0	0
LabeledGlucose40nMOXICRep3frac15	0	0	0	0	0	0	0	0	0	0	0	0	0	0	0	0	0	0	0	0	0	0	0	0	0	0	0	0	0	0	0	0	0	0	0	0	0	0	0	0	0	0	0	0	0	0	0	0	0
LabeledGlucose40nMOXICRep3frac16	0	0	0	0	0	0	0	0	0	0	0	0	0	0	0	0	0	0	0	0	0	0	0	0	0	0	0	0	0	0	0	0	0	0	0	0	0	0	0	0	0	0	0	0	0	0	0	0	0
LabeledGlucose40nMOXICRep3frac17	0	0	0	0	0	0	0	0	0	0	0	0	0	0	0	0	0	0	0	0	0	0	0	0	0	0	0	0	0	0	0	0	0	0	0	0	0	0	0	0	0	0	0	0	0	0	0	0	0
LabeledGlucose40nMOXICRep3frac18	0	0	0	0	0	0	0	0	0	0	0	0	0	0	0	0	0	0	0	0	0	0	0	0	0	0	0	0	0	0	0	0	0	0	0	0	0	0	0	0	0	0	0	0	0	0	0	0	0
LabeledGlucose40nMOXICRep3frac19	0	0	0	0	0	0	0	0	0	0	0	0	0	0	0	0	0	0	0	0	0	0	0	0	0	0	0	0	0	0	0	0	0	0	0	0	0	0	0	0	0	0	0	0	0	0	0	0	0
LabeledGlucose40nMOXICRep3frac8	0	0	0	0	0	0	0	0	0	0	0	0	0	0	0	0	0	0	0	0	0	0	0	0	0	0	0	0	0	0	0	0	0	0	0	0	0	0	0	0	0	0	0	0	0	0	0	0	0
LabeledGlucose40nMOXICRep3frac9	0	0	0	0	0	0	0	0	0	0	0	0	0	0	0	0	0	0	0	0	0	0	0	0	0	0	0	0	0	0	0	0	0	0	0	0	0	0	0	0	0	0	0	0	0	0	0	0	0
LabeledGlucose40nMSUBOXICRep1frac10	0	0	0	0	0	0	0	0	0	0	0	0	0	0	0	0	0	0	0	0	0	0	0	0	0	0	0	0	0	0	0	0	0	0	0	0	0	0	0	0	0	0	0	0	0	0	0	0	0
LabeledGlucose40nMSUBOXICRep1frac11	0	0	0	0	0	0	0	0	0	0	0	0	0	0	0	0	0	0	0	0	0	0	0	0	0	0	0	0	0	0	0	0	0	0	0	0	0	0	0	0	0	0	0	0	0	0	0	0	0
LabeledGlucose40nMSUBOXICRep1frac12	0	0	0	0	0	0	0	0	0	0	0	0	0	0	0	0	0	0	0	0	0	0	0	0	0	0	0	0	0	0	0	0	0	0	0	0	0	0	0	0	0	0	0	0	0	0	0	0	0
LabeledGlucose40nMSUBOXICRep1frac13	0	0	0	0	0	0	0	0	0	0	0	0	0	0	0	0	0	0	0	0	0	0	0	0	0	0	0	0	0	0	0	0	0	0	0	0	0	0	0	0	0	0	0	0	0	0	0	0	0
LabeledGlucose40nMSUBOXICRep1frac14	0	0	18	0	0	0	0	0	0	0	0	0	0	0	0	0	0	0	0	0	0	0	0	0	0	0	0	0	0	0	0	0	0	0	0	0	0	0	0	0	0	0	0	0	0	0	0	0	0
LabeledGlucose40nMSUBOXICRep1frac15	0	0	0	0	0	0	0	0	0	0	0	0	0	0	0	0	0	0	0	0	0	0	0	0	0	0	0	0	0	0	0	0	0	0	0	0	0	0	0	0	0	0	0	0	0	0	0	0	0
LabeledGlucose40nMSUBOXICRep1frac16	0	0	0	0	0	0	0	0	0	0	0	0	0	0	0	0	0	0	0	0	0	0	0	0	0	0	0	0	0	0	0	0	0	0	0	0	0	0	0	0	0	0	0	0	0	0	0	0	0
LabeledGlucose40nMSUBOXICRep1frac17	0	0	0	0	0	0	0	0	0	0	0	0	0	0	0	0	0	0	0	0	0	0	0	0	0	0	0	0	0	0	0	0	0	0	0	0	0	0	0	0	0	0	0	0	0	0	0	0	0
LabeledGlucose40nMSUBOXICRep1frac18	0	0	0	0	0	0	0	0	0	0	0	0	0	0	0	0	0	0	0	0	0	0	0	0	0	0	0	0	0	0	0	0	0	0	0	0	0	0	0	0	0	0	0	0	0	0	0	0	0
LabeledGlucose40nMSUBOXICRep1frac7	0	0	0	0	0	0	0	0	0	0	0	0	0	0	0	0	0	0	0	0	0	0	0	0	0	0	0	0	0	0	0	0	0	5	0	0	0	0	0	0	0	0	0	0	0	0	0	0	0
LabeledGlucose40nMSUBOXICRep1frac8	0	0	0	0	0	0	0	0	0	0	0	0	0	0	0	0	0	0	0	0	0	0	0	0	0	0	0	0	0	0	0	0	0	0	0	0	0	0	0	0	0	0	0	0	0	0	0	0	0
LabeledGlucose40nMSUBOXICRep1frac9	0	0	0	0	0	0	0	0	0	0	0	0	0	0	0	0	0	0	0	0	0	0	0	0	0	0	0	0	0	0	0	0	0	0	0	0	0	0	0	0	0	0	0	0	0	0	0	0	0
LabeledGlucose40nMSUBOXICRep2frac10	0	0	0	0	0	0	0	0	0	0	0	0	0	0	0	0	0	0	0	0	0	0	0	0	0	0	0	0	0	0	0	0	0	0	0	0	0	0	0	0	0	0	0	0	0	0	0	0	0
LabeledGlucose40nMSUBOXICRep2frac11	0	0	0	0	0	0	0	0	0	0	0	0	0	0	0	0	0	0	0	0	0	0	0	0	0	0	0	0	0	0	0	0	0	0	0	0	0	0	0	0	0	0	0	0	0	0	0	0	0
LabeledGlucose40nMSUBOXICRep2frac12	0	0	122	0	0	0	0	0	0	0	0	0	0	0	43	0	0	0	0	0	0	0	0	0	0	31	8	0	0	0	0	0	0	7	0	0	0	0	0	0	0	0	0	0	0	0	0	0	0
LabeledGlucose40nMSUBOXICRep2frac13	0	0	0	0	0	0	0	0	0	0	0	0	0	0	0	0	0	0	0	0	0	0	0	0	0	0	0	0	0	0	0	0	0	0	0	0	0	0	0	0	0	0	0	0	0	0	0	0	0
LabeledGlucose40nMSUBOXICRep2frac14	0	0	0	0	0	0	0	0	0	0	0	0	0	0	0	0	0	0	0	0	0	0	0	0	0	0	0	0	0	0	0	0	0	0	0	0	0	0	0	0	0	0	0	0	0	0	0	0	0
LabeledGlucose40nMSUBOXICRep2frac15	0	0	0	0	0	0	0	0	0	0	0	0	0	0	0	0	0	0	0	0	0	0	0	0	0	0	0	0	0	0	0	0	0	0	0	0	0	0	0	0	0	0	0	0	0	0	0	0	0
LabeledGlucose40nMSUBOXICRep2frac16	0	0	0	0	0	0	0	0	0	0	0	0	0	0	0	0	0	0	0	0	0	0	0	0	0	0	0	0	0	0	0	0	0	0	0	0	0	0	0	0	0	0	0	0	0	0	0	0	0
LabeledGlucose40nMSUBOXICRep2frac17	0	0	0	0	0	0	0	0	0	0	0	0	0	0	0	0	0	0	0	0	0	0	0	0	0	0	0	0	0	0	0	0	0	0	0	0	0	0	0	0	0	0	0	0	0	0	0	0	0
LabeledGlucose40nMSUBOXICRep2frac18	0	0	0	0	0	0	0	0	0	0	0	0	0	0	0	0	0	0	0	0	0	0	0	0	0	0	0	0	0	0	0	0	0	0	0	0	0	0	0	0	0	0	0	0	0	0	0	0	0
LabeledGlucose40nMSUBOXICRep2frac7	0	0	0	0	0	0	0	0	0	0	0	0	0	0	0	0	0	0	0	0	0	0	0	0	0	0	0	0	0	0	0	0	0	0	0	0	0	0	0	0	0	0	0	0	0	0	0	0	0
LabeledGlucose40nMSUBOXICRep2frac8	0	0	0	0	0	0	0	0	0	0	0	0	0	0	0	0	0	0	0	0	0	0	0	0	0	0	0	0	0	0	0	0	0	0	0	0	0	0	0	0	0	0	0	0	0	0	0	0	0
LabeledGlucose40nMSUBOXICRep2frac9	0	0	0	0	0	0	0	0	0	0	0	0	0	0	0	0	0	0	0	0	0	0	0	0	0	0	0	0	0	0	0	0	0	0	0	0	0	0	0	0	0	0	0	0	0	0	0	0	0
LabeledGlucose40nMSUBOXICRep3frac10	0	0	15	0	0	0	0	0	0	0	0	0	0	0	0	0	0	0	0	0	0	0	0	0	0	3	0	0	0	0	0	0	0	0	0	0	0	0	0	0	0	0	0	0	0	0	0	0	0
LabeledGlucose40nMSUBOXICRep3frac11	0	0	9	0	0	0	0	0	0	0	0	0	0	0	0	0	0	0	0	0	0	0	0	0	0	6	0	0	0	0	0	0	0	0	0	0	0	0	0	0	0	0	0	0	0	0	0	0	0
LabeledGlucose40nMSUBOXICRep3frac12	0	0	0	0	0	0	0	0	0	0	0	0	0	0	12	0	0	0	0	0	0	0	0	0	0	3	0	0	0	0	0	0	0	0	0	0	0	0	0	0	0	0	0	0	0	0	0	0	0
LabeledGlucose40nMSUBOXICRep3frac13	0	0	9	0	0	0	0	0	0	0	0	0	0	0	8	0	0	0	0	0	0	0	0	0	0	0	0	0	0	0	0	0	0	0	0	0	0	0	0	0	0	0	0	0	0	0	0	0	0
LabeledGlucose40nMSUBOXICRep3frac14	0	2	9	0	0	0	0	0	0	0	0	0	0	0	0	0	0	0	0	0	0	0	0	0	0	6	0	0	0	0	0	0	0	0	0	0	0	0	0	0	0	0	0	0	0	0	0	0	0
LabeledGlucose40nMSUBOXICRep3frac15	0	0	0	0	0	0	0	0	0	0	0	0	0	0	0	0	0	0	0	0	0	0	0	0	0	0	0	0	0	0	0	0	0	0	0	0	0	0	0	0	0	0	0	0	0	0	0	0	0
LabeledGlucose40nMSUBOXICRep3frac16	0	0	0	0	0	0	0	0	0	0	0	0	0	0	0	0	0	0	0	0	0	0	0	0	0	19	0	0	0	0	0	0	0	0	0	0	0	0	2	0	0	0	0	0	0	0	0	0	0
LabeledGlucose40nMSUBOXICRep3frac17	0	8	0	0	0	0	0	0	0	0	0	0	0	0	0	0	0	0	0	0	0	0	0	0	0	22	0	0	0	0	0	0	0	0	0	0	0	0	0	0	0	0	0	0	0	0	0	0	0
LabeledGlucose40nMSUBOXICRep3frac18	0	2	0	0	0	0	0	0	0	0	0	0	0	0	0	0	0	0	0	0	0	0	0	0	0	17	2	0	0	0	11	0	0	11	0	0	0	0	9	0	0	0	0	0	11	0	0	0	0
LabeledGlucose40nMSUBOXICRep3frac8	0	8	67	0	0	0	0	0	0	0	0	0	0	0	0	0	0	0	0	0	0	0	0	0	0	51	0	0	0	0	0	0	0	0	0	0	0	0	27	0	0	0	0	0	0	0	0	0	0
LabeledGlucose40nMSUBOXICRep3frac9	0	0	12	0	0	0	0	0	0	0	0	0	0	0	0	0	0	0	0	0	0	0	0	0	0	6	0	0	0	0	0	0	0	0	0	0	2	0	0	0	0	0	0	0	0	0	0	0	0
LabeledMethionine40nMOXICRep1frac10	0	0	0	0	0	0	0	0	0	0	0	0	0	0	0	0	0	0	0	0	0	0	0	0	0	0	0	0	0	0	0	0	0	0	0	0	0	0	0	0	0	0	0	0	0	0	0	0	0
LabeledMethionine40nMOXICRep1frac11	0	0	0	0	0	0	0	0	0	0	0	0	0	0	0	0	0	0	0	0	0	0	0	0	0	0	0	0	0	0	0	0	0	0	0	0	0	0	0	0	0	0	0	0	0	0	0	0	0
LabeledMethionine40nMOXICRep1frac12	0	0	0	0	0	0	0	0	0	0	0	0	0	0	0	0	0	0	0	0	0	0	0	0	0	0	0	0	0	2	0	0	0	0	0	0	0	0	0	0	0	0	0	0	0	0	0	0	0
LabeledMethionine40nMOXICRep1frac13	0	0	0	0	0	0	0	0	0	0	0	0	0	0	0	0	0	0	0	0	0	0	0	0	0	0	0	0	0	0	0	0	0	0	0	0	0	0	0	0	0	0	0	0	0	0	0	0	0
LabeledMethionine40nMOXICRep1frac14	0	0	0	0	0	0	0	0	0	0	0	0	0	0	0	0	0	0	0	0	0	0	0	0	0	0	0	0	0	0	0	0	0	0	0	0	0	0	0	0	0	0	0	0	0	0	0	0	0
LabeledMethionine40nMOXICRep1frac15	0	0	0	0	0	0	0	0	0	0	0	0	0	0	0	0	0	0	0	0	0	0	0	0	0	0	0	0	0	0	0	0	0	0	0	0	0	0	0	0	0	0	0	0	0	0	0	0	0
LabeledMethionine40nMOXICRep1frac16	0	0	0	0	0	0	0	0	0	0	0	0	0	0	0	0	0	0	0	0	0	0	0	0	0	0	0	0	0	0	0	0	0	0	0	0	0	0	0	0	0	0	0	0	0	0	0	0	0
LabeledMethionine40nMOXICRep1frac17	0	0	0	0	0	0	0	0	0	0	0	0	0	0	0	0	0	0	0	0	0	0	0	0	0	0	0	0	0	0	0	0	0	0	0	0	0	0	0	0	0	0	0	0	0	0	0	0	0
LabeledMethionine40nMOXICRep1frac18	0	0	0	0	0	0	0	0	0	0	0	0	0	0	0	0	0	0	0	0	0	0	0	0	0	0	0	0	0	0	0	0	0	0	0	0	0	0	0	0	0	0	0	0	0	0	0	0	0
LabeledMethionine40nMOXICRep1frac8	0	0	0	0	0	0	0	0	0	0	0	0	0	0	0	0	0	0	0	0	0	0	0	0	0	0	0	0	0	0	0	0	0	0	0	0	0	0	0	0	0	0	0	0	0	0	0	0	0
LabeledMethionine40nMOXICRep1frac9	0	0	0	0	0	0	0	0	0	0	0	0	0	0	0	0	0	0	0	0	0	0	0	0	0	0	0	0	0	0	0	0	0	0	0	0	0	0	0	0	0	0	0	0	0	0	0	0	0
LabeledMethionine40nMOXICRep2frac10	0	0	0	0	0	0	0	0	0	0	0	0	0	0	0	0	0	0	0	0	0	0	0	0	0	0	0	0	0	0	0	0	0	0	0	0	0	0	0	0	0	0	0	0	0	0	0	0	0
LabeledMethionine40nMOXICRep2frac11	0	0	0	0	0	0	0	0	0	0	0	0	0	0	0	0	0	0	0	0	0	0	0	0	0	0	0	0	0	0	0	0	0	0	0	0	0	0	0	0	0	0	0	0	0	0	0	0	0
LabeledMethionine40nMOXICRep2frac12	0	0	0	0	0	0	0	0	0	0	0	0	0	0	0	0	0	0	0	0	0	0	0	0	0	0	0	0	0	0	0	0	0	0	0	0	0	0	0	0	0	0	0	0	0	0	0	0	0
LabeledMethionine40nMOXICRep2frac13	0	0	0	0	0	0	0	0	0	0	0	0	0	0	0	0	0	0	0	0	0	0	0	0	0	0	0	0	0	0	0	0	0	0	0	0	0	0	0	0	0	0	0	0	0	0	0	0	0
LabeledMethionine40nMOXICRep2frac14	0	0	0	0	0	0	0	0	0	0	0	0	0	0	0	0	0	0	0	0	0	0	0	0	0	0	0	0	0	0	0	0	0	0	0	0	0	0	0	0	0	0	0	0	0	0	0	0	0
LabeledMethionine40nMOXICRep2frac15	0	0	0	0	0	0	0	0	0	0	0	0	0	0	0	0	0	0	0	0	0	0	0	0	0	0	0	0	0	0	0	0	0	0	0	0	0	0	0	0	0	0	0	0	0	0	0	0	0
LabeledMethionine40nMOXICRep2frac16	0	0	0	0	0	0	0	0	0	0	0	0	0	0	0	0	0	0	0	0	0	0	0	0	0	0	0	0	0	0	0	0	0	0	0	0	0	0	0	0	0	0	0	0	0	0	0	0	0
LabeledMethionine40nMOXICRep2frac17	0	0	0	0	0	0	0	0	0	0	0	0	0	0	0	0	0	0	0	0	0	0	0	0	0	0	0	0	0	0	0	0	0	0	0	0	0	0	0	0	0	0	0	0	0	0	0	0	0
LabeledMethionine40nMOXICRep2frac8	0	0	0	0	0	0	0	0	0	0	0	0	0	0	0	0	0	0	0	0	0	0	0	0	0	0	0	0	0	0	0	0	0	0	0	0	0	0	0	0	0	0	0	0	0	0	0	0	0
LabeledMethionine40nMOXICRep2frac9	0	0	0	0	0	0	0	0	0	0	0	0	0	0	0	0	0	0	0	0	0	0	0	0	0	0	0	0	0	0	0	0	0	0	0	0	0	0	0	0	0	0	0	0	0	0	0	0	0
LabeledMethionine40nMOXICRep3frac10	0	0	0	0	0	0	0	0	0	0	0	0	0	0	0	0	0	0	0	0	0	0	0	0	0	0	0	0	0	0	0	0	0	0	0	0	0	0	0	0	0	0	0	0	0	0	0	0	0
LabeledMethionine40nMOXICRep3frac11	0	0	0	0	0	0	0	0	0	0	0	0	0	0	0	0	0	0	0	0	0	0	0	0	0	0	0	0	0	0	0	0	0	0	0	0	0	0	0	0	0	0	0	0	0	0	0	0	0
LabeledMethionine40nMOXICRep3frac12	0	0	0	0	0	0	0	0	0	0	0	0	0	0	0	0	0	0	0	0	0	0	0	0	0	0	0	0	0	0	0	0	0	0	0	0	0	0	0	0	0	0	0	0	0	0	0	0	0
LabeledMethionine40nMOXICRep3frac14	0	0	0	0	0	0	0	0	0	0	0	0	0	0	0	0	0	0	0	0	0	0	0	0	0	0	0	0	0	0	0	0	0	0	0	0	0	0	0	0	0	0	0	0	0	0	0	0	0
LabeledMethionine40nMOXICRep3frac15	0	0	0	0	0	0	0	0	0	0	0	0	0	0	0	0	0	0	0	0	0	0	0	0	0	0	0	0	0	0	0	0	0	0	0	0	0	0	0	0	0	0	0	0	0	0	0	0	0
LabeledMethionine40nMOXICRep3frac16	0	0	0	0	0	0	0	0	0	0	0	0	0	0	0	0	0	0	0	0	0	0	0	0	0	0	0	0	0	0	0	0	0	0	0	0	0	0	0	0	0	0	0	0	0	0	0	0	0
LabeledMethionine40nMOXICRep3frac7	0	0	0	0	0	0	0	0	0	0	0	0	0	0	0	0	0	0	0	0	0	0	0	0	0	0	0	0	0	0	0	0	0	0	0	0	0	0	0	0	0	0	0	0	0	0	0	0	0
LabeledMethionine40nMOXICRep3frac8	0	0	0	0	0	0	0	0	0	0	0	0	0	0	0	0	0	0	0	0	0	0	0	0	0	0	0	0	0	0	0	0	0	0	0	0	0	0	0	0	0	0	0	0	0	0	0	0	0
LabeledMethionine40nMOXICRep3frac9	0	0	0	0	0	0	0	0	0	0	0	0	0	0	0	0	0	0	0	0	0	0	0	0	0	0	0	0	0	0	0	0	0	0	0	0	0	0	0	0	0	0	0	0	0	0	0	0	0
LabeledMethionine40nMSUBOXICRep1frac11	0	0	228	0	0	0	0	0	0	0	0	0	0	0	256	0	0	0	0	0	0	0	0	0	0	133	18	0	0	0	0	0	0	47	0	0	0	0	0	8	0	2	0	0	0	0	0	0	0
LabeledMethionine40nMSUBOXICRep1frac12	0	0	8	0	0	0	0	0	0	0	0	0	0	0	5	0	0	0	0	0	0	0	0	0	0	13	0	0	0	0	0	0	0	0	0	0	0	0	0	0	0	0	0	0	0	0	0	0	0
LabeledMethionine40nMSUBOXICRep1frac13	0	0	0	0	0	0	0	0	0	0	0	0	0	0	0	0	0	0	0	0	0	0	0	0	0	4	0	0	0	0	0	0	0	0	0	0	0	0	0	0	0	0	0	0	0	0	0	0	0
LabeledMethionine40nMSUBOXICRep1frac14	0	0	0	0	0	0	0	0	0	0	0	0	0	0	0	0	0	0	0	0	0	0	0	0	0	46	0	0	0	0	0	0	0	0	0	0	0	0	0	0	0	0	0	0	0	0	0	0	0
LabeledMethionine40nMSUBOXICRep1frac15	0	0	0	0	0	0	0	0	0	0	0	0	0	0	0	0	0	0	0	0	0	0	0	0	0	26	0	0	0	0	0	0	0	0	0	0	0	0	0	0	0	0	0	0	0	0	0	0	0
LabeledMethionine40nMSUBOXICRep1frac16	0	4	0	0	0	0	0	0	0	0	0	0	0	0	0	0	0	0	0	0	0	0	0	0	0	141	0	0	0	0	0	0	0	0	0	0	0	0	6	0	0	0	0	0	0	0	0	0	0
LabeledMethionine40nMSUBOXICRep1frac17	0	0	0	0	0	0	0	0	0	0	0	0	0	0	0	0	0	0	0	0	0	0	0	0	0	11	0	0	0	0	0	0	0	0	0	0	0	0	0	0	0	0	0	0	0	0	0	0	0
LabeledMethionine40nMSUBOXICRep1frac18	0	0	8	0	0	0	0	0	0	0	0	0	0	0	0	0	0	0	0	0	0	0	0	0	0	104	0	0	0	0	0	0	0	0	0	0	0	0	2	0	0	0	0	0	0	0	0	0	0
LabeledMethionine40nMSUBOXICRep1frac9	0	0	20	0	0	0	0	0	0	0	0	0	0	0	0	0	0	0	0	0	0	0	0	0	0	18	15	0	0	0	0	0	0	0	0	0	0	0	0	0	0	0	0	0	0	0	0	0	0
LabeledMethionine40nMSUBOXICRep2frac11	0	0	65	0	0	0	0	0	0	0	0	0	0	0	58	0	0	0	0	0	0	0	0	0	0	40	5	0	0	0	0	0	0	14	0	0	0	0	0	0	0	0	0	0	0	0	0	0	0
LabeledMethionine40nMSUBOXICRep2frac12	0	0	11	0	0	0	0	0	0	0	0	0	0	0	7	0	0	0	0	0	0	0	0	0	0	7	0	0	0	0	0	0	0	0	0	0	0	0	0	0	0	0	0	0	0	0	0	0	0
LabeledMethionine40nMSUBOXICRep2frac13	0	0	9	0	0	0	0	0	0	0	0	0	0	0	0	0	0	0	0	0	0	0	0	0	0	11	0	0	0	0	0	0	0	6	0	0	0	0	0	0	0	0	0	0	0	0	0	0	0
LabeledMethionine40nMSUBOXICRep2frac14	0	0	7	0	0	0	0	0	0	0	0	0	0	0	0	0	0	0	0	0	0	0	0	0	0	26	0	0	0	0	0	0	0	10	0	0	0	0	0	0	0	0	0	0	0	0	0	0	0
LabeledMethionine40nMSUBOXICRep2frac15	0	0	4	0	0	0	0	0	0	0	0	0	0	0	0	0	0	0	0	0	0	0	0	0	0	17	0	0	0	0	0	0	0	0	0	0	0	0	0	0	0	0	0	0	0	0	0	0	0
LabeledMethionine40nMSUBOXICRep2frac16	0	0	0	0	0	0	0	0	0	0	0	0	0	0	0	0	0	0	0	0	0	0	0	0	0	70	0	0	0	0	0	0	0	5	0	0	0	0	3	0	0	0	0	0	0	0	0	0	0
LabeledMethionine40nMSUBOXICRep2frac17	0	0	0	0	0	0	0	0	0	0	0	0	0	0	0	0	0	0	0	0	0	0	0	0	0	15	0	0	0	0	0	0	0	0	0	0	0	0	0	0	0	0	0	0	0	0	0	0	0
LabeledMethionine40nMSUBOXICRep2frac18	0	0	0	0	0	0	0	0	0	0	0	0	0	0	4	0	0	0	0	0	0	0	0	0	0	31	0	0	0	0	0	0	0	0	0	0	0	0	0	0	0	0	0	0	0	0	0	0	0
LabeledMethionine40nMSUBOXICRep3frac10	0	0	26	0	0	0	0	0	0	0	0	0	0	0	9	0	0	0	0	0	0	0	0	0	0	20	0	0	0	0	0	0	0	5	0	0	0	0	0	0	0	0	0	0	0	0	0	0	0
LabeledMethionine40nMSUBOXICRep3frac11	0	0	10	0	0	0	0	0	0	0	0	0	0	0	7	0	0	0	0	0	0	0	0	0	0	15	0	0	0	0	0	0	0	0	0	0	0	0	0	0	0	0	0	0	0	0	0	0	0
LabeledMethionine40nMSUBOXICRep3frac12	0	0	23	0	0	0	0	0	0	0	0	0	0	0	0	0	0	0	0	0	0	0	0	0	0	24	0	0	0	0	0	0	0	11	0	0	0	0	0	0	0	0	0	0	0	0	0	0	0
LabeledMethionine40nMSUBOXICRep3frac13	0	0	0	0	0	0	0	0	0	0	0	0	0	0	0	0	0	0	0	0	0	0	0	0	0	31	0	0	0	0	0	0	0	0	0	0	0	0	0	0	0	0	0	0	0	0	0	0	0
LabeledMethionine40nMSUBOXICRep3frac14	0	0	14	0	0	0	0	0	0	0	0	0	0	0	3	0	0	0	0	0	0	0	0	0	0	301	0	0	0	0	0	0	0	0	0	0	0	0	7	0	0	0	0	0	0	0	0	0	0
LabeledMethionine40nMSUBOXICRep3frac15	0	0	0	0	0	0	0	0	0	0	0	0	0	0	0	0	0	0	0	0	0	0	0	0	0	39	0	0	0	0	0	0	0	0	0	0	0	0	0	0	0	0	0	0	0	0	0	0	0
LabeledMethionine40nMSUBOXICRep3frac16	0	0	0	0	0	0	0	0	0	0	0	0	0	0	0	0	0	0	0	0	0	0	0	0	0	16	0	0	0	0	0	0	0	0	0	0	0	0	0	0	0	0	0	0	0	0	0	0	0
LabeledMethionine40nMSUBOXICRep3frac17	0	0	0	0	0	0	0	0	0	0	0	0	0	0	0	0	0	0	0	0	0	0	0	0	0	16	2	0	0	0	0	0	0	0	0	0	0	0	0	0	0	0	0	0	0	0	0	0	0
LabeledMethionine40nMSUBOXICRep3frac18	0	0	0	0	0	0	0	0	0	0	0	0	0	0	0	0	0	0	0	0	0	0	0	0	0	2	0	0	0	0	0	0	0	0	0	0	0	0	2	0	0	0	0	0	0	0	0	0	0
LabeledTaurine40nMOXICRep1frac10	0	0	0	0	0	0	0	0	0	0	0	0	0	0	0	0	0	0	0	0	0	0	0	0	0	0	0	0	0	0	0	0	0	0	0	0	0	0	0	0	0	0	0	0	0	0	0	0	0
LabeledTaurine40nMOXICRep1frac11	0	0	0	0	0	0	0	0	0	0	0	0	0	0	0	0	0	0	0	0	0	0	0	0	0	0	0	0	0	0	0	0	0	0	0	0	0	0	0	0	0	0	0	0	0	0	0	0	0
LabeledTaurine40nMOXICRep1frac12	0	0	0	0	0	0	0	0	0	0	0	0	0	0	0	0	0	0	0	0	0	0	0	0	0	0	0	0	0	0	0	0	0	0	0	0	0	0	0	0	0	0	0	0	0	0	0	0	0
LabeledTaurine40nMOXICRep1frac13	0	0	0	0	0	0	0	0	0	0	0	0	0	0	5	0	0	0	0	0	0	0	0	0	0	0	0	0	0	0	0	0	0	0	0	0	0	0	0	0	0	0	0	0	0	0	0	0	0
LabeledTaurine40nMOXICRep1frac14	0	0	0	0	0	0	0	0	0	0	0	0	0	0	0	0	0	0	0	0	0	0	0	0	0	0	0	0	0	0	0	0	0	0	0	0	0	0	0	0	0	0	0	0	0	0	0	0	0
LabeledTaurine40nMOXICRep1frac15	0	0	0	0	0	0	0	0	0	0	0	0	0	0	0	0	0	0	0	0	0	0	0	0	0	0	0	0	0	0	0	0	0	0	0	0	0	0	0	0	0	0	0	0	0	0	0	0	0
LabeledTaurine40nMOXICRep1frac16	0	0	0	0	0	0	0	0	0	0	0	0	0	0	0	0	0	0	0	0	0	0	0	0	0	0	0	0	0	0	0	0	0	0	0	0	0	0	0	0	0	0	0	0	0	0	0	0	0
LabeledTaurine40nMOXICRep1frac17	0	0	0	0	0	0	0	0	0	0	0	0	0	0	0	0	0	0	0	0	0	0	0	0	0	0	0	0	0	0	0	0	0	0	0	0	0	0	0	0	0	0	0	0	0	0	0	0	0
LabeledTaurine40nMOXICRep1frac18	0	0	0	0	0	0	0	0	0	0	0	0	0	0	0	0	0	0	0	0	0	0	0	0	0	0	0	0	0	0	0	0	0	0	0	0	0	0	0	0	0	0	0	0	0	0	0	0	0
LabeledTaurine40nMOXICRep1frac19	0	0	0	0	0	0	0	0	0	0	0	0	0	0	0	0	0	0	0	0	0	0	0	0	0	0	0	0	0	0	0	0	0	0	0	0	0	0	0	0	0	0	0	0	0	0	0	0	0
LabeledTaurine40nMOXICRep1frac9	0	0	0	0	0	0	0	0	0	0	0	0	0	0	0	0	0	0	0	0	0	0	0	0	0	0	0	0	0	0	0	0	0	0	0	0	0	0	0	0	0	0	0	0	0	0	0	0	0
LabeledTaurine40nMOXICRep2frac10	0	0	0	0	0	0	0	0	0	0	0	0	0	0	0	0	0	0	0	0	0	0	0	0	0	0	0	0	0	0	0	0	0	0	0	0	0	0	0	0	0	0	0	0	0	0	0	0	0
LabeledTaurine40nMOXICRep2frac11	0	0	0	0	0	0	0	0	0	0	0	0	0	0	0	0	0	0	0	0	0	0	0	0	0	0	0	0	0	0	0	0	0	0	0	0	0	0	0	0	0	0	0	0	0	0	0	0	0
LabeledTaurine40nMOXICRep2frac12	0	0	0	0	0	0	0	0	0	0	0	0	0	0	0	0	0	0	0	0	0	0	0	0	0	0	0	0	0	0	0	0	0	0	0	0	0	0	0	0	0	0	0	0	0	0	0	0	0
LabeledTaurine40nMOXICRep2frac13	0	0	0	0	0	0	0	0	0	0	0	0	0	0	0	0	0	0	0	0	0	0	0	0	0	0	0	0	0	0	0	0	0	0	0	0	0	0	0	0	0	0	0	0	0	0	0	0	0
LabeledTaurine40nMOXICRep2frac14	0	0	0	0	0	0	0	0	0	0	0	0	0	0	0	0	0	0	0	0	0	0	0	0	0	0	0	0	0	0	0	0	0	0	0	0	0	0	0	0	0	0	0	0	0	0	0	0	0
LabeledTaurine40nMOXICRep2frac15	0	0	0	0	0	0	0	0	0	0	0	0	0	0	0	0	0	0	0	0	0	0	0	0	0	0	0	0	0	0	0	0	0	0	0	0	0	0	0	0	0	0	0	0	0	0	0	0	0
LabeledTaurine40nMOXICRep2frac7	0	0	0	0	0	0	0	0	0	0	0	0	0	0	0	0	0	0	0	0	0	0	0	0	0	0	0	0	0	0	0	0	0	0	0	0	0	0	0	0	0	0	0	0	0	0	0	0	0
LabeledTaurine40nMOXICRep2frac8	0	0	0	0	0	0	0	0	0	0	0	0	0	0	0	0	0	0	0	0	0	0	0	0	0	0	0	0	0	0	0	0	0	0	0	0	0	0	0	0	0	0	0	0	0	0	0	0	0
LabeledTaurine40nMOXICRep2frac9	0	0	0	0	0	0	0	0	0	0	0	0	0	0	0	0	0	0	0	0	0	0	0	0	0	0	0	0	0	0	0	0	0	0	0	0	0	0	0	0	0	0	0	0	0	0	0	0	0
LabeledTaurine40nMOXICRep3frac10	0	0	0	0	0	0	0	0	0	0	0	0	0	0	0	0	0	0	0	0	0	0	0	0	0	0	22	0	0	0	0	0	0	0	0	0	0	0	0	0	0	8	0	0	0	0	0	0	0
LabeledTaurine40nMOXICRep3frac11	0	0	0	0	0	0	0	0	0	0	0	0	0	0	0	0	0	0	0	0	0	0	0	0	0	0	0	0	0	0	0	0	0	0	0	0	0	0	0	0	0	0	0	0	0	0	0	0	0
LabeledTaurine40nMOXICRep3frac12	0	0	0	0	0	0	0	0	0	0	0	0	0	0	0	0	0	0	0	0	0	0	0	0	0	0	0	0	0	0	0	0	0	0	0	0	0	0	0	0	0	0	0	0	0	0	0	0	0
LabeledTaurine40nMOXICRep3frac13	0	0	0	0	0	0	0	0	0	0	0	0	0	0	0	0	0	0	0	0	0	0	0	0	0	0	0	0	0	0	0	0	0	0	0	0	0	0	0	0	0	0	0	0	0	0	0	0	0
LabeledTaurine40nMOXICRep3frac14	0	0	0	0	0	0	0	0	0	0	0	0	0	0	0	0	0	0	0	0	0	0	0	0	0	0	0	0	0	0	0	0	0	0	0	0	0	0	0	0	0	0	0	0	0	0	0	0	0
LabeledTaurine40nMOXICRep3frac15	0	0	0	0	0	0	0	0	0	0	0	0	0	0	0	0	0	0	0	0	0	0	0	0	0	0	2	0	0	0	0	0	0	0	0	0	0	0	0	0	0	0	0	0	0	0	0	0	0
LabeledTaurine40nMOXICRep3frac16	0	0	0	0	0	0	0	0	0	0	0	0	0	0	0	0	0	0	0	0	0	0	0	0	0	0	0	0	0	0	0	0	0	0	0	0	0	0	0	0	0	0	0	0	0	0	0	0	0
LabeledTaurine40nMOXICRep3frac17	0	0	0	0	0	0	0	0	0	0	0	0	0	0	0	0	0	0	0	0	0	0	0	0	0	0	0	0	0	0	0	0	0	0	0	0	0	0	0	0	0	0	0	0	0	0	0	0	0
LabeledTaurine40nMOXICRep3frac7	0	0	0	0	0	0	0	0	0	0	0	0	0	0	0	0	0	0	0	0	0	0	0	0	0	0	0	0	0	0	0	0	0	0	0	0	0	0	0	0	0	0	0	0	0	0	0	0	0
LabeledTaurine40nMOXICRep3frac8	0	0	0	0	0	0	0	0	0	0	0	0	0	0	0	0	0	0	0	0	0	0	0	0	0	0	0	0	0	0	0	0	0	0	0	0	0	0	0	0	0	0	0	0	0	0	0	0	0
LabeledTaurine40nMOXICRep3frac9	0	0	0	0	0	0	0	0	0	0	0	0	0	0	0	0	0	0	0	0	0	0	0	0	0	0	0	0	0	0	0	0	0	0	0	0	0	0	0	0	0	0	0	0	0	0	0	0	0
LabeledTaurine40nMSUBOXICRep1frac10	0	4	117	0	0	0	0	0	0	0	0	0	0	0	17	0	0	0	0	0	0	0	0	0	0	4	2	0	0	0	0	0	0	0	0	0	0	0	0	3	0	0	0	0	0	0	0	0	0
LabeledTaurine40nMSUBOXICRep1frac11	0	0	141	24	0	0	0	0	0	0	0	0	0	0	39	0	0	0	0	0	0	0	0	0	0	0	0	0	0	0	0	0	0	0	0	0	0	0	0	0	0	0	0	0	0	0	0	0	0
LabeledTaurine40nMSUBOXICRep1frac12	0	0	204	0	0	0	0	0	0	0	0	0	0	0	51	0	0	0	0	0	0	0	0	0	0	0	0	0	0	0	0	0	0	5	0	0	0	0	0	0	0	0	0	0	0	0	0	0	0
LabeledTaurine40nMSUBOXICRep1frac13	0	0	30	0	0	0	0	0	0	0	0	0	0	0	4	0	0	0	0	0	0	0	0	0	0	0	0	0	0	0	0	0	0	0	0	0	0	0	0	0	0	0	0	0	0	0	0	0	0
LabeledTaurine40nMSUBOXICRep1frac14	0	0	21	0	0	0	0	0	0	0	0	0	0	0	0	0	0	0	0	0	0	0	0	0	0	0	0	0	0	0	0	0	0	3	0	0	0	0	0	0	0	0	0	0	0	0	0	0	0
LabeledTaurine40nMSUBOXICRep1frac15	0	0	39	0	0	0	0	0	0	0	0	0	0	0	5	0	0	0	0	0	0	0	0	0	2	15	4	0	0	0	0	0	0	20	0	0	0	0	0	14	0	0	0	0	0	0	0	0	0
LabeledTaurine40nMSUBOXICRep1frac16	0	0	0	0	0	0	0	0	0	0	0	0	0	0	0	0	0	0	0	0	0	0	0	0	0	3	0	0	0	0	0	0	0	0	0	0	0	0	0	0	0	0	0	0	0	0	0	0	0
LabeledTaurine40nMSUBOXICRep1frac17	0	4	0	0	0	0	0	0	0	0	0	0	0	0	0	0	0	0	0	0	0	0	0	0	0	7	0	0	0	0	0	0	0	6	0	0	0	0	11	0	0	0	0	0	0	0	0	0	0
LabeledTaurine40nMSUBOXICRep1frac18	0	0	4	0	0	0	0	0	0	0	0	0	0	0	8	0	0	0	0	0	0	0	0	0	4	3	4	0	0	0	0	0	0	0	0	0	0	0	2	0	0	0	0	0	0	0	0	0	0
LabeledTaurine40nMSUBOXICRep1frac9	0	0	19	0	0	0	0	0	0	0	0	0	0	0	46	0	0	0	0	0	0	0	0	0	0	4	3	0	0	0	0	0	0	0	0	0	0	0	0	0	0	0	0	0	0	0	0	0	0
LabeledTaurine40nMSUBOXICRep2frac11	0	0	56	0	0	0	0	0	0	0	0	0	0	0	49	0	0	0	0	0	0	0	0	0	0	0	0	0	0	0	0	0	0	0	0	0	0	0	0	0	0	0	0	0	0	0	0	0	0
LabeledTaurine40nMSUBOXICRep2frac12	0	0	34	0	0	0	0	0	0	0	0	0	0	0	13	0	0	0	0	0	0	0	0	0	0	0	2	0	0	0	0	0	0	0	0	0	0	0	0	0	0	0	0	0	0	0	0	0	0
LabeledTaurine40nMSUBOXICRep2frac13	0	0	28	0	0	0	0	0	0	0	0	0	0	0	7	0	0	0	0	0	0	0	0	0	0	0	0	0	0	0	0	0	0	0	0	0	0	0	0	0	0	0	0	0	0	0	0	0	0
LabeledTaurine40nMSUBOXICRep2frac14	0	0	59	0	0	0	0	0	0	0	0	0	0	0	6	0	0	0	0	0	0	0	0	0	0	10	0	0	0	0	0	0	0	28	0	0	0	0	0	10	0	0	0	0	0	0	0	0	0
LabeledTaurine40nMSUBOXICRep2frac15	0	0	0	0	0	0	0	0	0	0	0	0	0	0	0	0	0	0	0	0	0	0	0	0	0	5	0	0	0	0	0	0	0	0	0	0	0	0	0	5	0	0	0	0	0	0	0	0	0
LabeledTaurine40nMSUBOXICRep2frac16	0	0	0	0	0	0	0	0	0	0	0	0	0	0	0	0	0	0	0	0	0	0	0	0	0	0	0	0	0	0	0	0	0	0	0	0	0	0	0	0	0	0	0	0	0	0	0	0	0
LabeledTaurine40nMSUBOXICRep2frac17	0	3	13	0	0	0	0	0	0	0	0	0	0	0	0	0	0	0	0	0	0	0	0	0	3	10	0	0	0	0	0	0	0	0	0	0	0	0	0	0	0	0	0	0	0	0	0	0	0
LabeledTaurine40nMSUBOXICRep3frac10	0	0	180	0	0	0	0	0	0	0	0	0	0	0	24	0	0	0	0	0	0	0	0	0	0	0	0	0	0	0	0	0	0	0	0	0	0	0	0	4	0	0	0	0	0	0	0	0	0
LabeledTaurine40nMSUBOXICRep3frac11	0	2	1001	0	0	0	0	0	0	0	0	0	0	0	76	0	0	0	0	0	0	0	0	0	0	28	0	0	0	0	0	0	0	12	0	0	0	0	0	0	0	0	0	0	0	0	0	0	0
LabeledTaurine40nMSUBOXICRep3frac12	0	0	88	0	0	0	0	0	0	0	0	0	0	0	11	0	0	0	0	0	0	0	0	0	0	6	0	0	0	0	0	0	0	9	0	0	0	0	0	0	0	0	0	0	0	0	0	0	0
LabeledTaurine40nMSUBOXICRep3frac13	0	0	24	0	0	0	0	0	0	0	0	0	0	0	0	0	0	0	0	0	0	0	0	0	0	0	0	0	0	0	0	0	0	0	0	0	0	0	0	0	0	0	0	0	0	0	0	0	0
LabeledTaurine40nMSUBOXICRep3frac14	0	0	8	0	0	0	0	0	0	0	0	0	0	0	0	0	0	0	0	0	0	0	0	0	0	8	0	0	0	0	0	0	0	0	0	0	0	0	0	0	0	0	0	0	0	0	0	0	0
LabeledTaurine40nMSUBOXICRep3frac15	0	9	83	0	0	0	0	0	0	0	0	0	0	0	7	0	0	0	0	0	0	0	0	0	0	41	0	0	0	0	0	0	0	7	0	0	0	0	14	4	0	0	0	0	0	0	0	0	0
LabeledTaurine40nMSUBOXICRep3frac16	0	0	10	0	0	0	0	0	0	0	0	0	0	0	0	0	0	0	0	0	0	0	0	0	0	8	0	3	0	0	0	0	0	0	0	0	0	0	3	0	0	0	0	0	0	0	0	0	0
LabeledTaurine40nMSUBOXICRep3frac17	0	0	5	0	0	0	0	0	0	0	0	0	0	0	0	0	0	0	0	0	0	0	0	0	0	0	0	0	0	0	0	0	0	0	0	0	0	0	0	0	0	0	0	0	0	0	0	0	0
LabeledTaurine40nMSUBOXICRep3frac18	0	0	37	0	0	0	0	0	0	0	0	0	0	0	4	0	0	0	0	0	0	0	0	0	0	9	0	0	0	0	0	0	0	0	0	0	0	0	0	4	0	0	0	0	0	0	0	0	0
LabeledTaurine40nMSUBOXICRep3frac9	0	2	46	0	0	0	0	0	0	0	0	0	0	0	0	0	0	0	0	0	0	0	0	0	0	5	0	0	0	0	0	0	0	0	0	0	0	0	0	0	0	0	0	0	0	0	0	0	0
MariagerD1a	0	0	0	0	0	0	0	0	0	0	0	0	0	0	0	0	0	0	0	0	0	0	0	0	0	0	0	0	0	0	0	0	0	0	0	0	0	0	0	0	0	0	0	0	0	0	0	0	0
MariagerD3b	0	0	0	0	0	0	0	0	0	0	0	0	0	0	0	0	0	0	0	0	0	0	0	0	0	0	0	0	0	0	0	0	0	0	0	0	0	0	0	0	0	0	0	0	0	0	0	0	0
MariagerD5a	0	0	75	0	0	0	0	0	0	0	0	0	0	0	12	0	0	0	0	0	0	0	0	0	0	0	0	0	0	0	0	0	0	26	0	0	0	0	0	0	0	0	0	0	0	0	0	0	0
MariagerqSIP1	0	0	0	0	0	0	0	0	0	0	0	0	0	0	0	0	0	0	0	0	0	0	0	0	0	0	0	0	0	0	0	0	0	0	0	0	0	0	0	0	0	0	0	0	0	0	0	0	0
MariagerqSIP14	0	0	0	0	0	0	0	0	0	0	0	0	0	0	0	0	0	0	0	0	0	0	0	0	0	0	0	0	0	0	0	0	0	0	0	0	0	0	0	0	0	0	0	0	0	0	0	0	0
MariagerqSIP15	0	0	0	0	0	0	0	0	0	0	0	0	0	0	2	0	0	0	0	0	0	0	0	0	0	0	0	0	0	0	0	0	0	0	0	0	0	0	0	0	0	0	0	0	0	0	0	0	0
MariagerqSIP16	0	0	0	0	0	0	0	0	0	0	0	0	0	0	3	0	0	0	0	0	0	0	0	0	0	0	0	0	0	0	0	0	0	0	0	0	0	0	0	0	0	0	0	0	0	0	0	0	0
MariagerqSIP17	0	0	0	0	0	0	0	0	0	0	0	0	0	0	0	0	0	0	0	0	0	0	0	0	0	4	0	0	0	0	0	0	0	0	0	0	0	0	0	0	0	0	0	0	0	0	0	0	0
MariagerqSIP2	0	0	0	0	0	0	0	0	0	0	0	0	0	0	0	0	0	0	0	0	0	0	0	0	0	0	0	0	0	0	0	0	0	0	0	0	0	0	0	0	0	0	0	0	0	0	0	0	0
MariagerqSIP26	0	0	12	0	0	0	0	0	0	0	0	0	0	0	0	0	0	0	0	0	0	0	0	0	0	0	0	0	0	0	0	0	0	0	0	0	0	0	0	0	0	0	0	0	0	0	0	0	0
MariagerqSIP3	0	0	0	0	0	0	0	0	0	0	0	0	0	0	0	0	0	0	0	0	0	0	0	0	0	0	0	0	0	0	0	0	0	0	0	0	0	0	0	0	0	0	0	0	0	0	0	0	0
MariagerqSIP4	0	0	0	0	0	0	0	0	0	0	0	0	0	0	0	0	0	0	0	0	0	0	0	0	0	0	0	0	0	0	0	0	0	0	0	0	0	0	0	0	0	0	0	0	0	0	0	0	0
SRR16352517	0	0	0	0	0	0	0	0	0	0	0	0	0	0	0	0	0	0	0	0	0	0	0	0	0	177	0	0	0	0	0	0	0	0	0	127	0	0	0	0	0	0	0	0	0	0	0	0	0
SRR16352518	0	0	0	0	0	0	0	0	0	0	0	0	0	0	0	0	0	0	0	0	0	0	0	0	0	48	0	0	0	0	0	0	0	0	0	185	0	0	0	0	0	0	0	0	0	0	0	0	0
SRR16352519	0	0	19	0	0	0	0	0	0	0	0	0	0	0	0	0	0	0	0	0	0	0	0	0	0	158	0	0	0	0	0	0	0	0	0	207	0	0	0	0	0	0	0	0	0	0	0	0	0
SRR16352520	0	0	0	0	0	0	0	0	0	0	0	0	0	0	0	0	0	2	0	0	0	0	0	0	0	168	0	0	0	0	0	0	0	0	0	53	0	0	0	0	0	0	0	0	0	0	0	0	0
SRR16352521	15	0	27	0	0	0	0	0	0	0	0	0	0	0	0	0	0	0	92	0	0	0	0	0	0	2815	2	0	0	0	0	0	0	0	0	237	0	0	0	0	0	0	0	0	0	0	0	0	0
SRR16352522	10	0	37	0	0	0	0	0	0	0	0	3	0	0	0	0	0	0	88	0	0	0	0	0	0	1080	4	0	0	0	0	0	0	0	0	223	0	0	0	0	0	0	0	0	0	0	0	0	0
SRR16352523	0	4	97	0	0	0	0	0	0	0	0	0	0	0	0	0	0	0	61	0	20	0	0	0	0	970	41	0	0	0	0	0	0	26	4	409	0	0	2	0	0	0	0	0	0	0	0	0	0
SRR16352524	8	0	33	0	0	0	0	0	0	0	0	0	0	0	0	0	0	0	26	0	0	0	0	0	0	617	12	0	0	0	0	0	0	14	0	173	0	0	0	0	0	0	0	0	0	0	0	0	0
SRR16352525	0	0	11	0	0	0	0	0	0	0	0	0	0	0	0	0	0	0	26	0	0	0	0	0	2	541	6	0	0	0	0	0	0	0	0	156	0	0	0	0	0	0	0	0	0	0	0	0	0
SRR16352526	0	0	0	0	0	0	0	0	0	0	0	0	0	0	0	0	0	0	0	0	0	0	0	0	0	18	17	0	0	0	0	0	0	0	0	38	0	0	0	0	0	0	0	0	0	0	0	0	0
SRR16352527	0	0	276	0	0	0	0	0	0	0	0	0	0	0	0	0	0	0	0	0	0	0	0	0	0	542	113	0	0	0	0	0	0	34	5	448	0	0	2	0	0	0	0	0	0	0	0	0	0
SRR16352528	0	0	289	0	0	0	0	0	0	0	0	0	0	0	0	0	0	0	0	0	0	0	0	0	0	669	55	0	0	0	3	0	0	0	0	444	0	0	0	0	0	0	0	0	0	0	0	0	0
SRR16352529	0	0	114	0	0	0	0	0	0	0	0	0	0	0	0	0	0	0	0	0	0	0	0	0	0	510	18	0	0	0	0	0	3	20	0	278	0	0	3	0	0	0	0	0	0	0	0	0	0
SRR16352530	0	0	345	0	0	0	0	0	0	0	0	0	0	0	0	0	0	0	0	0	0	0	0	0	0	472	467	0	0	0	0	0	0	66	0	693	0	0	4	0	0	0	0	0	0	0	0	0	0
SRR16352531	0	0	32	0	0	0	0	0	0	0	0	0	0	0	0	0	0	0	0	0	0	0	0	0	0	98	0	0	0	0	0	0	0	7	0	163	0	0	0	0	0	0	0	0	0	0	0	0	0
SRR16352532	0	0	616	0	0	0	0	0	0	0	0	0	0	0	0	0	0	0	0	0	0	0	0	0	0	875	532	0	0	0	0	0	4	70	0	839	0	0	0	0	0	0	0	0	0	0	0	0	0
SRR16352533	0	0	158	0	0	0	0	0	0	0	0	0	0	0	0	0	0	0	0	0	0	0	0	0	0	227	61	0	0	0	0	0	0	17	0	229	0	0	0	0	0	0	0	0	0	0	0	0	0
SRR16352534	0	5	148	0	0	0	0	0	0	0	0	0	0	0	0	0	0	0	0	0	0	0	0	0	0	174	279	0	0	0	0	0	0	21	0	223	0	0	0	0	0	2	0	0	0	0	0	0	0
SRR16352535	0	3	228	0	0	0	0	0	0	0	0	0	0	2	0	0	0	0	0	0	0	0	0	0	0	318	444	0	0	0	0	0	2	46	0	468	0	0	4	0	0	0	0	0	0	0	0	0	0
SRR16352536	0	0	235	0	0	0	0	0	0	0	0	0	0	0	0	0	0	0	0	0	0	0	0	0	0	345	402	0	0	0	0	0	4	48	0	472	0	0	0	0	0	0	0	0	0	0	0	0	0
SRR16352537	0	0	45	0	0	0	0	0	0	0	0	0	0	0	0	0	0	0	0	0	0	0	0	0	0	251	24	0	0	0	0	0	0	27	0	156	0	0	0	0	0	0	0	50	0	0	0	0	0
SRR16352538	0	3	171	0	0	0	0	0	0	0	0	0	0	0	0	0	0	0	0	0	0	0	0	0	0	337	258	0	0	0	0	0	3	31	0	356	0	0	0	0	0	0	0	36	0	0	0	0	0
SRR16352539	0	3	209	0	0	0	0	0	0	0	0	0	0	0	0	0	0	0	0	0	0	0	0	0	0	235	144	0	0	0	0	0	0	47	0	194	0	0	0	0	0	0	0	47	0	0	0	0	0
SRR16352540	0	0	211	0	0	0	0	0	0	0	0	0	0	0	0	0	0	0	0	0	0	0	0	0	0	309	635	0	0	0	0	0	0	44	0	412	0	0	0	6	0	0	0	51	0	0	0	0	0
SRR16352541	0	0	0	0	0	0	0	0	0	0	0	0	0	0	0	0	0	0	14	0	0	0	0	0	0	276	4	0	0	0	0	0	0	0	0	89	0	0	0	0	0	0	0	0	0	0	0	0	0
SRR16352542	0	0	19	0	0	0	0	0	0	0	0	0	0	0	0	0	0	0	0	0	0	0	0	0	0	69	0	0	0	0	0	0	0	0	0	133	0	0	0	0	0	0	0	0	0	0	0	0	0
SRR16352543	0	0	0	0	0	0	0	0	0	0	0	0	0	0	0	0	0	0	32	0	0	0	0	0	0	298	0	0	0	0	0	0	0	0	0	12	0	0	0	0	0	0	0	0	0	0	0	0	0
SRR16352544	0	0	57	0	0	0	0	0	0	0	0	0	0	0	0	0	0	0	5	0	0	0	0	0	0	283	21	0	0	0	0	0	3	25	0	141	0	0	0	0	0	0	0	0	0	0	0	0	0
SRR16352545	0	0	3	0	0	0	0	0	0	0	0	0	0	0	0	0	0	0	6	0	0	0	0	0	0	196	0	0	0	0	0	0	0	10	0	81	0	0	0	0	0	0	0	0	0	0	0	0	0
SRR16352546	0	2	106	0	0	0	0	0	0	0	0	0	0	0	0	0	0	0	0	0	0	0	0	0	0	355	210	0	0	0	0	0	3	18	0	303	0	0	0	0	0	0	0	0	0	0	0	0	0
SRR16352547	0	0	63	0	0	0	0	0	0	0	0	0	0	0	0	0	0	0	0	0	0	0	0	0	0	343	24	0	0	0	0	0	0	24	0	246	0	0	3	0	0	0	0	0	0	0	0	0	0
SRR16352548	0	0	180	0	0	0	0	0	0	0	0	0	0	0	0	0	0	0	0	0	0	0	0	0	0	283	121	0	0	0	0	0	0	28	0	274	0	0	0	0	0	0	0	0	0	0	0	0	0
SRR16352549	0	2	88	0	0	0	0	0	0	0	0	0	0	0	0	0	0	0	0	0	0	0	0	0	0	203	347	0	0	0	0	0	0	14	0	391	0	0	3	0	0	0	0	0	0	0	0	0	0
SRR16352550	0	0	171	0	0	0	0	0	0	0	0	0	0	0	0	0	0	4	0	0	0	0	0	0	0	406	559	0	0	0	0	0	0	24	0	470	0	0	11	0	0	0	0	0	0	0	0	0	0
SRR16352553	0	0	47	0	0	0	0	0	0	0	0	0	0	0	0	0	0	0	0	0	0	0	0	0	0	80	7	0	0	0	0	0	0	7	0	274	0	0	0	0	0	0	0	0	0	0	0	0	0
SRR16352564	0	0	36	0	0	0	0	0	0	0	0	0	0	0	0	0	0	0	0	0	0	0	0	0	0	65	7	0	0	0	0	0	0	8	0	196	0	0	0	0	0	0	0	0	0	0	0	0	0
SRR16352567	0	0	22	0	0	0	0	0	0	0	0	0	0	0	0	0	0	0	0	0	0	0	0	0	0	78	0	0	0	0	0	0	0	9	0	166	0	0	0	0	0	0	0	0	0	0	0	0	0
SRR16352568	0	0	0	0	0	0	0	0	0	0	0	0	0	0	0	0	0	0	0	0	0	0	0	0	0	71	0	0	0	0	0	0	0	0	0	69	0	0	0	0	0	0	0	0	0	0	0	0	0
SRR16352569	0	0	49	0	0	0	0	0	0	0	0	0	0	0	0	0	0	0	0	0	0	0	0	0	0	199	3	0	0	0	0	0	0	0	0	270	0	0	0	0	0	0	0	0	0	0	0	0	0
SRR16352570	0	0	25	0	0	0	0	0	0	0	0	0	0	0	0	0	0	0	0	0	0	0	0	0	0	106	0	0	0	0	0	0	0	0	0	156	0	0	0	0	0	0	0	0	0	0	0	0	0
SRR16352571	0	0	18	0	0	0	0	0	0	0	0	0	0	0	0	0	0	0	0	0	0	0	0	0	0	79	0	0	0	0	0	0	0	0	0	204	0	0	0	0	0	0	0	0	0	0	0	0	0
SRR16352572	0	0	25	0	0	0	0	0	0	0	0	0	0	0	0	0	0	0	0	0	0	0	0	0	0	155	0	0	0	0	0	0	0	0	0	401	0	0	0	0	0	0	0	0	0	0	0	0	0
SRR16352573	0	0	15	0	0	0	0	0	0	0	0	0	0	0	0	0	0	0	0	0	0	0	0	0	0	56	0	0	0	0	0	0	0	0	0	186	0	0	0	0	0	0	0	0	0	0	0	0	0
SRR16352574	0	0	0	0	0	0	0	0	0	0	0	0	0	0	0	0	0	0	0	0	0	0	0	0	0	71	0	0	0	0	0	0	0	0	0	49	0	0	0	0	0	0	0	0	0	0	0	0	0
SRR16352575	0	0	83	0	0	0	0	0	0	0	0	0	0	0	0	0	0	0	0	0	0	0	0	0	0	80	9	0	0	0	0	0	0	0	0	304	0	0	0	0	0	0	0	0	0	0	0	0	0
SRR16352576	0	0	29	0	0	0	0	0	0	0	0	0	0	0	0	0	0	0	0	0	0	0	0	0	0	70	0	0	0	0	0	0	0	12	0	273	0	0	0	0	0	0	0	0	0	0	0	0	0
SRR26157429	0	0	2	0	0	0	0	0	0	0	0	0	0	0	0	0	0	0	0	0	0	0	0	0	0	0	0	0	0	0	0	0	0	0	0	0	0	0	0	0	0	0	0	0	0	0	0	0	0
SRR26157430	0	0	0	0	0	0	0	0	0	0	0	0	0	0	0	0	0	0	0	0	0	0	0	0	0	60	0	0	0	5	0	0	0	0	0	0	0	0	0	0	0	0	0	0	0	0	0	0	0
SRR26157431	0	0	0	0	0	0	0	0	0	0	0	0	0	0	0	0	0	0	2	0	0	0	0	0	0	0	0	0	0	0	0	0	0	0	0	0	0	0	0	0	0	0	0	0	0	0	0	0	0
SRR26157432	0	0	0	0	0	0	0	0	0	0	0	0	0	0	0	0	0	7	0	0	0	0	0	0	0	0	0	0	0	0	0	0	0	0	0	0	0	0	0	0	0	0	0	0	0	0	0	0	0
SRR26157433	0	0	0	0	0	0	0	0	0	0	0	0	0	0	0	0	0	0	0	0	0	0	0	0	0	58	0	0	0	0	0	0	0	0	0	0	0	0	0	0	0	0	0	0	0	0	0	0	0
SRR26157434	0	0	0	0	0	0	0	0	0	0	0	0	0	0	0	0	0	0	0	0	0	0	0	0	0	299	0	0	0	0	0	0	0	0	0	0	0	0	0	0	0	0	0	0	0	0	0	0	0
SRR26157435	0	0	0	0	0	0	0	0	0	0	0	0	0	0	0	0	0	0	0	0	0	0	0	0	0	292	0	0	0	0	0	0	0	0	0	0	0	0	0	0	0	0	0	0	0	0	0	0	0
SRR26157436	0	0	0	0	0	0	0	0	0	0	0	0	0	0	0	0	0	0	0	0	0	0	0	0	0	145	0	0	0	0	0	0	0	21	0	15	0	0	0	0	0	0	0	0	0	0	0	0	0
SRR26157437	0	0	0	0	0	0	0	0	0	0	0	0	0	0	0	0	0	0	0	0	0	0	0	0	0	172	0	0	0	0	0	0	0	0	0	0	0	0	0	0	0	0	0	0	0	0	0	0	0
SRR26157438	0	0	0	0	0	0	0	0	0	0	0	0	0	0	0	0	0	0	0	0	0	0	0	0	0	0	0	0	0	0	0	0	0	0	0	0	0	0	0	0	0	0	0	0	0	0	0	0	0
SRR26157439	0	0	0	0	0	0	0	0	0	0	0	0	0	0	0	0	0	2	0	0	8	0	0	0	0	27	0	0	0	0	0	0	0	0	0	0	0	0	0	0	0	0	0	0	0	0	0	0	0
SRR26157440	0	0	0	0	0	0	0	0	0	0	0	0	0	0	0	0	0	0	0	0	5	0	0	0	0	0	0	0	0	0	0	0	0	0	0	0	0	0	0	0	0	0	0	0	0	0	0	0	0
SRR26157441	0	0	0	0	0	0	0	0	0	0	0	0	0	0	0	8	0	0	0	0	0	0	0	0	0	56	0	0	0	0	0	0	0	0	0	0	0	0	0	0	0	0	0	0	0	0	0	0	0
SRR26157442	0	0	0	0	0	0	0	0	0	0	0	0	0	0	0	0	0	0	0	0	0	0	0	0	0	0	0	0	0	0	0	0	0	0	0	0	0	0	0	0	0	0	0	0	0	0	0	0	0
SRR26157443	0	0	0	0	0	0	0	0	0	0	0	0	0	0	0	0	0	0	0	0	0	0	0	0	0	52	0	0	0	0	0	3	0	0	0	0	0	0	0	0	0	0	0	0	0	0	0	0	0
SRR26157444	0	0	0	0	0	0	0	0	0	0	0	0	0	0	0	0	0	0	0	0	0	0	0	0	0	84	0	0	0	0	0	0	0	0	0	0	0	0	0	0	0	0	0	0	0	0	0	0	0
SRR26157445	0	0	0	0	0	0	0	0	0	0	0	0	0	0	0	0	0	0	0	0	0	0	0	0	0	104	0	0	0	0	0	0	0	0	0	0	0	0	0	0	0	0	0	0	0	0	0	0	0
SRR26157446	0	0	0	0	0	0	0	0	0	0	0	0	0	0	0	0	0	0	0	0	0	0	0	0	0	24	0	0	0	0	0	0	0	0	0	0	0	0	0	0	0	0	0	0	0	0	0	0	0
SRR26157447	0	0	0	0	0	0	0	0	0	0	0	0	0	0	0	0	0	0	0	0	3	0	0	0	0	12	0	0	0	0	0	0	0	0	0	0	0	0	0	0	0	0	0	0	0	0	0	0	0
SRR26157448	0	0	0	0	0	0	0	0	0	0	0	0	0	0	0	0	0	0	0	0	0	0	0	0	0	15	0	0	0	0	0	0	0	0	0	0	0	0	0	0	0	0	0	0	0	0	0	0	0
SRR26157449	0	0	0	0	0	0	0	0	0	0	0	0	0	0	0	0	0	0	0	0	0	0	0	0	0	7	0	0	0	0	0	0	0	0	0	0	0	0	0	0	0	0	0	0	0	0	0	0	0
SRR26157450	0	0	0	0	0	0	0	0	0	0	0	0	0	0	0	0	0	0	0	0	0	0	0	0	0	0	0	0	0	0	0	0	0	0	0	0	0	0	0	0	0	0	0	0	0	0	0	0	0
SRR26157451	0	0	0	0	0	0	0	0	0	0	0	0	0	0	0	0	0	0	0	0	0	0	0	0	0	0	0	0	0	0	0	0	0	0	0	0	0	0	0	0	0	0	0	0	0	0	0	0	0
SRR26157452	0	0	0	0	0	0	0	0	0	0	0	0	0	0	0	0	0	0	0	0	0	0	0	0	0	0	0	0	0	0	0	0	0	0	0	0	0	0	0	0	0	0	0	0	0	0	0	0	0
SRR26157453	0	0	0	0	0	0	0	0	0	0	0	0	0	0	0	0	0	0	0	0	0	0	0	0	0	0	0	0	0	0	0	0	0	0	0	0	0	0	0	0	0	0	0	0	0	0	0	0	0
SRR26157454	0	0	0	0	0	0	0	0	0	0	0	0	0	0	0	0	0	0	0	0	0	0	0	0	0	0	0	0	0	0	0	0	0	0	0	0	0	0	0	0	0	0	0	0	0	0	0	0	0
SRR26157455	0	0	0	0	0	0	0	0	0	0	0	0	0	0	0	0	0	2	0	0	0	0	0	0	0	91	0	0	0	0	0	0	0	0	0	0	0	0	0	0	0	0	0	0	0	0	0	0	0
SRR26157456	0	0	0	0	0	0	0	0	0	0	0	0	0	0	0	0	0	0	0	0	0	0	0	0	0	0	0	0	0	0	0	0	0	0	0	0	0	0	0	0	0	0	0	0	0	0	0	0	0
SRR26157457	0	0	0	0	0	0	0	0	0	0	0	0	0	0	0	0	0	0	0	0	0	0	0	0	0	9	0	0	0	0	0	0	0	0	0	0	0	0	0	0	0	0	0	0	0	0	0	0	0
SRR26157458	0	0	0	0	0	0	0	0	0	0	0	0	0	0	0	0	0	0	0	0	0	0	4	0	0	0	0	0	0	0	0	0	0	0	0	0	0	0	0	0	0	0	0	0	0	0	0	0	0
SRR26157459	0	0	0	0	0	0	0	0	0	0	0	0	0	0	0	0	0	0	0	0	0	0	0	0	0	0	0	0	0	0	0	0	0	0	0	0	0	0	0	0	0	0	0	0	0	0	0	0	0
SRR26157460	0	0	0	0	0	0	0	0	0	0	0	0	0	0	0	0	0	0	0	0	0	0	0	0	0	96	0	0	0	0	0	0	0	0	0	0	0	0	0	0	0	0	0	0	0	0	0	0	0
SRR26157461	0	0	0	0	0	0	0	0	0	0	0	0	0	0	0	0	0	0	0	0	0	0	0	0	0	98	0	0	0	0	0	0	0	0	0	0	0	0	0	0	0	0	0	0	0	0	0	0	0
SRR26157462	0	0	0	0	0	0	0	0	0	0	0	0	0	0	0	0	0	0	0	0	0	0	0	0	0	0	0	0	0	0	0	0	0	0	0	0	0	0	0	0	0	0	0	0	0	0	0	0	0
SRR26157463	0	0	0	0	0	0	0	0	0	0	0	0	0	0	0	0	0	0	0	0	0	0	0	0	0	26	0	0	0	0	0	0	0	0	0	0	0	0	0	0	0	0	0	0	0	0	0	0	0
SRR26157464	0	0	0	0	0	0	0	0	0	0	0	0	0	0	0	0	0	0	0	0	0	0	0	0	0	14	0	0	0	0	0	0	0	0	0	0	0	0	0	0	0	0	0	0	0	0	0	0	0
SRR26157465	0	0	0	0	0	0	0	0	0	0	0	0	0	0	0	0	0	0	0	0	0	0	0	0	0	0	0	0	0	0	0	0	0	0	0	0	0	0	0	0	0	0	0	0	0	0	0	0	0
SRR26157466	0	0	0	0	0	0	0	0	0	0	0	0	0	0	0	0	0	0	0	0	0	0	0	0	0	5	0	0	0	0	0	0	0	0	0	0	0	0	0	0	0	0	0	0	0	0	0	0	0
SRR26157467	0	0	0	0	0	0	0	0	0	0	0	0	0	0	0	0	0	0	0	0	0	0	0	0	0	8	0	0	0	0	0	0	0	0	0	0	0	0	0	0	0	0	0	0	0	0	0	0	0
SRR26157468	0	0	0	0	0	0	0	0	0	0	0	0	0	0	0	0	0	0	0	0	0	0	0	0	0	0	0	0	0	0	0	0	0	0	0	0	0	0	0	0	0	0	0	0	0	0	0	0	0
SRR26157469	0	0	0	0	0	0	0	0	0	0	0	0	0	0	0	0	0	0	0	0	0	0	0	0	0	34	0	0	0	0	0	0	0	0	0	0	0	0	0	0	0	0	0	0	0	0	0	0	0
SRR26157470	0	0	0	0	0	0	0	0	0	0	0	0	0	0	0	0	0	0	0	0	0	0	0	0	0	0	0	0	0	0	0	0	0	0	0	0	0	0	0	0	0	0	0	0	0	0	0	0	0
SRR26157471	0	0	0	0	0	0	0	0	0	0	0	0	0	0	0	0	0	0	0	0	0	0	0	0	0	2	0	0	0	0	0	0	0	0	0	0	0	0	0	0	0	0	0	0	0	0	0	0	0
SRR26157472	0	0	0	0	0	0	0	0	0	0	0	0	0	0	0	0	0	0	0	0	0	0	0	0	0	58	0	0	0	0	0	0	0	5	0	0	0	0	0	0	0	0	0	0	0	0	0	0	0
SRR26157473	0	0	0	0	0	0	0	0	0	0	0	0	0	0	0	0	0	0	0	0	0	0	0	0	0	0	0	0	0	0	0	0	0	0	0	8	0	0	0	0	0	0	0	0	0	0	0	0	0
SRR26157474	0	0	0	0	0	0	0	0	0	0	0	0	0	0	0	0	0	0	0	0	0	0	0	0	0	42	0	0	0	0	0	0	0	0	0	0	0	0	0	0	0	0	0	0	0	0	0	0	0
SRR26157475	0	0	0	0	0	0	0	0	0	0	0	0	0	0	0	0	0	0	0	0	0	0	0	0	0	0	0	0	0	0	0	0	0	0	0	0	0	0	0	0	0	0	0	0	0	0	0	0	0
SRR26157476	0	0	0	0	0	0	0	0	0	0	0	0	0	0	0	0	0	0	0	0	0	0	0	0	0	0	0	0	0	0	0	0	0	0	0	0	0	0	0	0	0	0	0	0	0	0	0	0	0
SRR26157477	0	0	0	0	0	0	0	0	0	0	0	0	0	0	0	0	0	0	0	0	0	0	0	0	0	0	0	5	0	0	0	0	0	0	0	0	0	0	0	0	0	0	0	0	0	0	0	0	13
SRR26157478	0	0	0	0	0	0	0	0	0	0	0	0	0	0	0	0	0	0	0	0	0	0	0	0	0	0	0	0	0	0	0	0	0	0	0	0	0	0	0	0	0	0	0	0	0	0	0	0	0
SRR26157479	0	0	0	0	0	0	0	0	0	0	0	0	0	0	0	0	0	0	0	0	0	0	0	0	0	0	0	0	0	0	0	0	0	0	0	0	0	0	0	0	0	0	0	0	0	0	0	0	0
SRR26157480	0	0	0	0	0	0	0	0	0	0	0	0	0	0	0	0	0	0	0	0	33	0	0	0	0	176	0	0	0	0	0	0	0	0	0	0	0	0	0	0	0	0	0	0	0	0	0	0	0
SRR26157481	0	0	0	0	0	0	0	0	0	0	0	0	0	0	0	0	0	0	0	0	0	0	0	0	0	98	0	0	0	0	0	0	0	0	0	0	0	0	0	0	0	0	0	0	0	0	0	0	0
SRR26157482	0	0	0	0	0	0	0	0	0	0	0	0	0	0	0	0	0	0	0	0	0	0	0	0	0	4	0	0	0	0	0	0	0	0	0	0	0	0	0	0	0	0	0	0	0	0	0	0	0
SRR26157483	0	0	0	0	0	0	0	0	0	0	0	0	0	0	0	0	0	0	0	0	0	0	0	0	0	0	0	0	0	0	0	0	0	0	0	0	0	0	0	0	0	0	0	0	0	0	0	0	0
SRR26157484	0	0	0	0	0	0	0	0	0	0	0	0	0	0	0	0	0	0	0	0	0	0	0	0	0	36	0	0	0	0	0	0	0	7	0	0	0	0	0	0	0	0	0	0	0	0	0	0	0
SRR26157485	0	0	0	0	0	0	0	0	0	0	0	0	0	0	0	13	0	0	0	0	0	0	0	0	0	38	0	0	0	2	0	0	0	0	0	0	0	0	0	0	0	0	0	0	0	0	0	0	0
SRR26157486	0	0	0	0	0	0	0	0	0	0	0	0	0	0	0	0	0	0	0	0	0	0	0	0	0	0	0	0	0	0	0	0	0	0	0	0	0	0	0	0	0	0	0	0	0	0	0	0	0
SRR26157487	0	0	0	0	0	0	0	0	0	0	0	0	0	0	0	0	0	0	0	0	0	0	0	0	0	0	0	0	0	0	0	0	0	0	0	0	0	0	0	0	0	0	0	0	0	0	0	0	0
SRR26157488	0	0	0	0	0	0	0	0	0	0	0	0	0	0	0	0	0	0	0	0	0	0	0	0	0	0	0	0	0	0	0	0	0	0	0	0	0	0	0	0	0	0	0	0	0	0	0	0	0
SRR26157489	0	0	0	0	0	0	0	0	0	0	0	0	0	0	0	6	0	0	0	0	0	0	0	0	0	40	0	0	0	0	0	0	0	0	0	0	0	0	0	0	0	0	0	0	0	0	0	0	0
SRR26157490	0	0	0	0	0	0	0	0	0	0	0	0	0	0	0	0	0	0	0	0	18	0	0	0	0	84	0	0	0	0	0	0	0	0	0	0	0	0	0	0	0	0	0	0	0	3	0	0	0
SRR26157491	0	0	0	0	0	0	0	0	0	0	0	0	0	0	0	9	0	0	0	0	7	0	0	0	0	94	0	0	0	5	0	0	0	0	0	0	0	0	0	0	0	0	0	0	0	0	0	0	0
SRR26157492	0	0	0	0	0	0	0	0	0	0	0	0	0	0	0	0	0	0	0	0	0	0	0	0	0	0	0	0	0	0	0	0	0	0	0	0	0	0	0	0	0	0	0	0	0	0	0	0	0
SRR26157493	0	0	0	0	0	0	0	0	0	0	0	0	0	0	0	0	0	0	0	0	0	0	2	0	0	42	0	0	0	0	0	0	0	0	0	0	0	0	0	0	0	0	0	0	0	0	0	0	0
SRR26157494	0	0	0	0	0	0	0	0	0	0	0	0	0	0	0	0	0	0	0	0	0	0	0	0	0	0	0	0	0	0	0	0	0	0	0	0	0	0	0	0	0	0	0	0	0	0	0	0	0
SRR26157495	0	0	0	0	0	0	0	0	0	0	0	0	0	0	0	0	0	0	0	0	0	0	0	0	0	11	0	0	0	0	0	0	0	0	0	0	0	0	0	0	0	0	0	0	0	0	0	0	0
SRR26157496	0	0	0	0	0	0	0	0	0	0	0	0	0	0	0	0	0	0	0	0	0	0	0	0	0	0	0	0	0	0	0	0	0	0	0	0	0	0	0	0	0	0	0	0	0	0	0	0	0
SRR26157497	0	0	0	0	0	0	0	0	0	0	0	0	0	0	0	0	0	0	0	0	0	0	0	0	0	0	0	0	0	3	0	0	0	0	0	0	0	0	0	0	0	0	0	0	0	0	0	0	0
SRR26157498	0	0	0	0	0	0	0	0	0	0	0	0	0	0	0	10	0	0	0	0	0	0	0	0	0	2	0	0	0	0	0	0	0	0	0	0	0	0	0	0	0	0	0	0	0	0	0	0	0
SRR26157499	0	0	0	0	0	0	0	0	0	0	0	0	0	0	0	0	0	0	0	0	0	0	0	0	0	0	0	0	0	0	0	0	0	0	0	0	0	0	2	0	0	0	0	0	0	0	0	0	0
SRR26157500	0	0	0	0	0	0	0	0	0	0	0	0	0	0	0	0	0	0	0	0	0	0	0	0	0	153	0	0	0	0	0	0	0	0	0	0	0	0	0	0	0	0	0	0	0	0	0	0	0
SRR26157501	0	0	0	0	0	0	0	0	0	0	0	0	0	0	0	0	0	0	0	0	0	0	0	0	0	208	0	0	0	0	0	0	0	0	0	0	0	0	0	0	0	0	0	0	0	0	0	0	0
SRR26157502	0	0	0	0	0	0	0	0	0	0	0	0	0	0	0	0	0	0	0	0	0	0	0	0	0	29	0	0	0	0	0	0	0	0	0	0	0	0	0	0	0	0	0	0	0	0	0	0	0
SRR26157503	0	0	0	0	0	0	0	0	0	0	0	0	0	0	0	0	0	3	0	0	0	0	0	0	0	52	0	0	0	0	0	0	0	0	0	0	0	0	0	0	0	0	0	0	0	0	0	0	0
SRR26157504	0	0	0	0	0	0	0	0	0	0	0	0	0	0	0	0	0	0	0	0	0	0	0	0	0	4	0	0	0	0	0	0	0	0	0	0	0	0	0	0	0	0	0	0	0	0	0	0	0
SRR26157505	0	0	0	0	0	0	0	0	0	0	0	0	0	0	0	0	0	0	0	0	0	0	0	0	0	0	0	0	0	0	0	0	0	0	0	0	0	0	0	0	0	0	0	0	0	0	0	0	0
SRR26157506	0	0	0	0	0	0	0	0	0	0	0	0	0	0	0	0	0	0	0	0	0	0	0	0	0	0	0	0	0	0	0	0	0	0	0	0	0	0	0	0	0	0	0	0	0	0	0	0	0
SRR26157507	0	0	0	0	0	0	0	0	0	0	0	0	0	0	0	0	0	0	0	0	0	0	0	0	0	0	0	0	0	0	0	0	0	0	0	0	0	0	0	0	0	0	0	0	0	0	0	0	0
SRR26157508	0	0	0	0	0	0	0	0	0	0	0	0	0	0	0	0	0	0	0	0	0	0	0	0	0	530	0	0	0	0	0	0	0	0	0	0	0	0	0	0	0	0	0	0	0	0	0	0	0
SRR26157509	0	0	0	0	0	0	0	0	0	0	0	0	0	0	0	0	0	0	0	0	0	0	0	0	0	220	0	0	0	0	0	0	0	0	0	0	0	0	0	0	0	0	0	0	0	0	0	0	0
SRR26157510	0	0	0	0	0	0	0	0	0	0	0	0	0	0	0	0	0	0	0	0	0	0	0	0	0	510	0	0	0	0	0	0	0	0	0	0	0	0	0	0	0	0	0	0	0	0	0	0	0
SRR26157511	0	0	0	0	0	0	0	0	0	0	0	0	0	0	0	0	2	0	0	0	0	0	0	0	0	175	0	0	0	0	0	0	0	0	0	0	0	0	0	0	0	0	0	0	0	0	0	0	0
SRR26157512	0	0	0	0	0	0	0	0	0	0	0	0	0	0	0	0	0	0	0	0	0	0	0	0	0	0	0	0	0	0	0	0	0	0	0	0	0	0	0	0	0	0	0	0	0	0	0	0	0
SRR26157513	0	0	0	0	0	0	0	0	0	0	0	0	0	0	0	0	0	0	0	0	5	0	0	0	0	38	0	0	0	0	0	0	0	0	0	0	0	0	0	0	0	0	0	0	0	0	0	0	0
SRR26157514	0	0	0	0	0	0	0	0	0	0	0	0	0	0	0	0	0	0	0	0	0	0	0	0	0	37	0	0	0	0	0	0	0	4	0	0	0	0	0	0	0	0	0	0	0	0	0	0	0
SRR26157515	0	0	0	0	0	0	0	0	0	0	0	0	0	0	0	0	0	0	0	0	0	0	0	0	0	13	0	0	0	0	0	0	0	30	0	0	0	0	0	0	0	0	0	0	0	0	0	0	0
SRR26157516	0	0	0	0	0	0	0	0	0	0	0	0	0	0	0	0	0	0	2	0	0	0	0	0	0	236	0	0	0	0	0	0	0	0	0	0	0	0	0	0	0	0	0	0	0	0	0	0	0
SRR26157517	0	0	0	0	0	0	0	0	0	0	0	0	0	0	0	0	0	3	0	0	0	10	0	0	0	6	0	0	0	0	0	0	0	18	0	0	0	0	0	0	0	0	0	0	0	0	0	0	0
SRR26157518	0	0	0	0	0	0	0	0	0	0	0	0	0	0	0	0	0	0	0	0	0	0	0	0	0	2	0	0	0	0	0	0	0	0	0	0	0	0	0	0	0	0	0	0	0	0	0	0	0
SRR26157519	0	0	0	0	0	0	0	0	0	0	0	0	0	0	0	0	0	0	0	0	0	0	0	0	0	0	0	0	0	0	0	0	0	0	0	0	0	0	0	0	0	0	0	0	0	0	0	0	0
SRR26157520	0	0	0	0	0	0	0	0	0	0	0	0	0	0	0	0	0	0	0	0	0	0	0	0	0	59	0	0	0	0	0	0	0	0	0	0	0	0	0	0	4	0	0	0	0	0	0	0	0
SRR26157521	0	0	0	0	0	0	0	0	0	0	0	0	0	0	0	0	0	0	0	0	0	0	0	0	0	46	0	0	0	0	0	0	0	0	0	0	0	0	0	0	0	0	0	0	0	0	0	0	0
SRR26157522	0	0	0	0	0	0	0	0	0	0	0	0	0	0	0	0	0	0	0	0	0	0	0	0	0	0	0	0	0	0	0	0	0	0	0	0	0	0	0	0	0	0	0	0	0	0	0	0	0
SRR26157523	0	7	0	0	0	0	0	0	0	0	0	0	0	0	0	0	0	0	0	0	0	0	0	0	0	222	0	0	0	0	0	0	0	16	0	0	0	0	0	0	0	0	0	0	0	0	0	0	0
SRR26157524	0	0	0	0	0	0	0	0	0	0	0	0	0	0	0	0	0	0	0	0	0	0	0	0	0	0	0	0	0	0	0	0	0	9	0	20	0	0	0	0	0	0	0	0	0	0	0	0	0
SRR26157525	0	0	0	0	0	0	0	0	0	0	0	0	0	0	0	0	0	0	0	0	0	0	0	0	0	4	0	0	0	0	0	0	0	0	0	0	0	0	0	0	0	0	0	0	0	0	0	0	0
SRR26157526	0	0	0	0	0	0	0	0	0	0	0	0	0	0	0	0	0	0	2	0	0	0	0	0	0	262	0	0	0	0	0	0	0	21	0	0	0	0	0	0	0	0	0	0	0	0	0	0	0
SRR26157527	0	0	0	0	0	0	0	0	0	0	9	0	0	0	0	0	0	14	0	0	0	0	0	0	0	107	0	0	0	0	0	0	0	0	0	0	0	0	0	0	0	0	0	0	0	0	0	0	0
SRR26157528	0	0	0	0	0	0	0	0	0	0	0	0	0	0	0	0	0	0	0	0	0	0	0	0	0	36	0	0	0	0	0	0	0	0	0	0	0	0	0	0	0	0	0	0	0	0	0	0	0
SRR26157529	0	0	0	0	0	0	0	0	0	0	0	0	0	0	0	0	0	0	0	0	0	0	0	0	0	62	0	0	0	0	0	0	0	0	0	0	0	0	0	0	0	0	0	0	0	0	0	0	0
SRR26157530	0	0	0	0	0	0	0	0	0	0	0	0	0	0	0	0	0	0	0	0	0	0	0	0	0	133	0	0	0	0	0	0	0	0	0	0	0	0	0	0	0	0	0	0	0	0	0	0	0
SRR26157531	0	0	0	0	0	0	0	0	0	0	0	0	0	0	0	0	0	0	0	0	0	0	0	0	0	64	0	0	0	0	0	0	0	0	0	0	0	0	0	0	0	0	0	0	0	0	0	0	0
SRR26157532	0	0	0	0	0	0	0	0	0	0	0	0	0	0	0	0	0	0	0	0	0	0	0	0	0	0	0	0	0	0	0	0	0	11	0	0	0	0	0	0	0	0	0	0	0	0	0	0	0
SRR26157533	0	0	0	0	0	0	0	0	0	0	0	0	0	0	0	0	0	0	0	0	0	0	0	0	0	0	0	0	0	0	0	0	0	0	0	0	0	0	0	0	0	0	0	0	0	0	0	0	0
SRR26157534	0	0	0	0	0	0	0	0	10	20	0	0	0	0	0	0	0	0	0	0	0	0	0	0	0	18	0	0	0	0	0	0	0	12	0	0	0	0	0	0	0	0	0	0	0	0	0	0	0
SRR26157535	0	0	0	0	0	0	0	0	0	0	0	0	0	0	0	0	0	0	0	0	0	0	0	0	0	62	0	0	0	0	0	0	0	3	0	0	0	0	0	0	0	0	0	0	0	0	0	0	0
SRR26157536	0	0	0	0	0	0	0	0	0	0	0	0	0	0	0	0	0	0	0	0	0	0	0	0	0	0	0	0	0	0	0	0	0	0	0	0	0	0	0	0	0	0	0	0	0	0	0	0	0
SRR26157537	0	0	0	0	0	0	0	0	0	0	0	0	0	0	0	0	0	0	0	0	0	0	0	0	0	0	0	0	0	2	0	0	0	0	0	0	0	0	0	0	0	0	0	0	0	0	0	0	0
SRR26157538	0	0	0	0	0	0	0	0	0	0	0	0	0	0	0	0	0	0	0	0	0	0	0	0	0	115	0	0	0	0	0	0	0	0	0	0	0	0	0	0	0	0	0	0	0	0	0	0	0
SRR26157539	0	0	0	0	0	0	0	0	0	0	0	0	0	0	0	0	0	0	0	0	0	0	0	0	0	27	0	0	0	0	0	0	0	0	0	0	0	0	0	0	0	0	0	0	0	0	0	0	0
SRR26157540	0	0	0	0	0	0	0	0	0	0	0	0	0	0	0	0	0	2	0	0	11	0	0	0	0	0	0	0	0	0	0	0	0	2	0	0	0	0	0	0	0	0	0	0	0	0	0	0	0
SRR26157541	0	0	0	0	0	0	0	0	0	0	0	0	0	0	0	0	0	0	0	0	17	0	0	0	0	44	0	0	0	0	0	0	0	0	0	0	0	0	0	0	0	0	0	0	0	0	0	0	0
SRR26157542	0	0	0	0	0	0	0	0	0	0	0	0	0	0	0	0	0	0	0	0	0	0	0	0	0	0	0	0	0	0	0	0	0	0	0	0	0	0	0	0	0	0	0	0	0	0	0	0	0
SRR26157543	0	2	0	0	0	0	0	0	0	0	0	0	0	0	2	0	0	2	0	0	0	0	0	0	0	0	0	0	0	0	0	0	0	0	0	0	0	0	0	0	0	0	0	0	0	0	0	0	0
SRR26157544	0	0	0	0	0	0	0	0	0	0	0	0	0	0	0	0	0	0	0	0	0	0	0	0	0	0	0	0	0	0	0	0	0	6	0	0	0	0	0	0	0	0	0	0	0	0	0	0	0
SRR26157545	0	0	0	0	0	0	0	0	0	0	0	0	0	0	0	0	0	0	0	0	0	0	0	0	0	0	0	0	0	0	0	0	0	0	0	0	0	0	0	0	0	0	0	0	0	0	0	0	0
SRR26157546	0	0	0	0	0	0	0	0	0	0	0	0	0	0	0	0	0	0	0	0	0	0	0	0	0	369	0	0	0	0	0	0	0	0	0	0	0	0	0	0	0	0	0	0	0	0	0	0	0
SRR26157547	0	0	0	0	0	0	0	0	0	0	0	0	0	0	0	0	0	0	0	0	0	0	0	0	0	0	0	0	0	0	0	0	0	0	0	0	0	0	0	0	0	0	0	0	0	0	0	0	0
SRR26157548	0	0	0	0	0	0	0	0	0	0	0	0	0	0	0	0	0	0	0	0	0	0	0	0	0	253	0	0	0	0	0	0	0	0	0	0	0	0	0	0	0	0	0	0	0	0	0	0	0
SRR26157549	0	0	4	0	0	0	0	0	0	0	0	0	0	0	0	0	0	0	0	0	0	0	0	0	0	389	0	0	0	0	0	0	0	0	0	0	0	0	0	0	0	0	0	0	0	0	0	0	0
SRR26157550	0	25	0	0	0	0	0	0	0	0	0	0	0	0	0	0	0	0	0	0	0	0	0	0	0	24	0	0	0	0	0	0	0	0	0	0	0	0	0	0	0	0	0	0	0	0	0	0	0
SRR26157551	0	0	2	0	0	0	0	0	0	0	0	0	0	0	0	0	0	0	0	0	0	0	0	0	0	80	0	0	0	0	0	0	0	0	0	0	0	0	0	0	0	0	0	0	0	0	0	0	0
SRR26157552	0	0	0	0	0	0	0	0	0	0	0	0	0	0	0	0	0	0	0	0	0	0	0	0	0	0	0	0	0	0	0	0	0	11	0	0	0	0	0	0	0	0	0	0	0	0	0	0	0
SRR26157553	0	0	0	0	0	0	0	0	0	0	0	0	0	0	0	0	0	0	0	0	0	0	0	0	0	7	0	0	0	0	0	0	0	0	0	0	0	0	0	0	0	0	0	0	0	0	0	0	3
SRR26157554	0	0	0	0	0	0	0	0	0	0	0	0	0	0	0	0	0	0	0	0	0	0	0	0	0	0	0	0	0	0	0	0	0	0	0	0	0	0	0	0	0	0	0	0	0	0	0	0	0
SRR26157555	0	0	0	0	0	0	0	0	0	0	0	0	0	0	0	0	0	0	0	0	0	0	0	0	0	12	0	0	0	0	0	0	0	0	0	0	0	0	0	0	0	0	0	0	0	0	0	0	0
SRR26157556	0	0	0	0	0	0	0	0	0	0	0	0	0	0	0	0	0	0	0	0	0	0	0	0	0	189	0	0	0	0	0	0	0	0	0	0	0	0	0	0	0	0	0	0	0	0	0	0	0
SRR26157557	0	0	0	0	0	0	0	0	0	0	0	0	0	0	0	0	0	0	0	0	0	0	0	0	0	215	0	0	0	0	0	0	0	0	0	0	0	0	0	0	0	0	0	0	0	0	0	0	0
SRR26157558	0	0	0	0	0	0	0	0	0	0	0	0	0	0	0	0	0	0	0	0	0	0	0	0	0	70	0	0	0	0	0	0	0	0	0	0	0	0	0	0	0	0	0	0	0	0	0	0	0
SRR26157559	0	0	0	0	0	0	0	0	0	0	0	0	0	0	0	0	0	0	0	0	0	0	0	0	0	3	0	0	0	0	0	0	0	0	0	0	0	0	0	0	0	0	0	0	0	0	0	0	0
SRR26157560	0	0	0	0	0	0	0	0	0	0	0	0	0	0	0	0	0	0	0	0	0	0	0	0	0	0	0	0	0	0	0	0	0	0	0	0	0	0	0	0	0	0	0	0	0	0	0	0	0
SRR5809594	0	0	0	0	0	0	0	0	0	0	0	0	0	0	0	0	0	0	0	0	0	0	0	0	0	149	0	0	0	0	0	0	0	0	0	0	0	0	0	0	0	0	0	0	0	0	0	0	0
SRR5809595	0	0	0	0	0	0	0	0	0	0	0	0	0	0	0	0	0	0	0	0	231	0	0	0	0	191	0	0	0	0	0	0	0	0	0	375	0	0	0	0	0	0	0	0	0	0	0	0	0
SRR5809596	0	0	0	0	0	0	0	0	0	0	0	0	0	0	0	0	0	0	0	0	293	0	0	0	0	0	0	0	0	0	0	0	0	0	0	258	0	0	0	0	0	0	0	0	0	0	0	0	0
SRR5809597	0	0	0	0	0	0	0	0	0	0	0	0	0	0	0	0	0	0	0	0	0	0	0	0	0	0	0	0	0	0	0	0	0	0	0	216	0	0	0	0	0	0	0	0	0	0	0	0	0
SRR5809598	0	0	0	0	0	0	0	0	0	0	0	0	0	0	0	0	0	0	0	0	0	0	0	0	0	0	0	0	0	0	0	0	0	0	0	179	0	0	0	0	0	0	0	0	0	0	0	0	0
SRR5809599	0	0	0	0	0	0	0	0	0	0	0	0	0	0	0	0	0	0	0	0	0	0	0	0	0	0	0	0	0	0	0	0	0	0	0	0	0	0	0	0	0	0	0	0	0	0	0	0	0
SRR5809600	0	0	0	0	0	0	0	0	0	0	0	0	0	0	0	0	0	0	0	0	0	0	0	0	0	0	0	0	0	0	0	0	0	0	0	0	0	0	0	0	0	0	0	0	0	0	0	0	0
SRR5809601	0	0	0	0	0	0	0	0	0	0	0	0	0	0	0	0	0	0	0	0	0	0	0	0	0	0	0	0	0	0	0	0	0	0	0	0	0	0	0	0	0	0	0	0	0	0	0	0	0
SRR5809602	0	0	0	0	0	0	0	0	0	0	0	0	0	0	0	0	0	0	0	0	0	0	0	0	0	0	0	0	0	0	0	0	0	0	0	0	0	0	0	0	0	0	0	0	0	0	0	0	0
SRR5809603	0	0	0	0	0	0	0	0	0	0	0	0	0	0	0	0	0	0	0	0	0	0	0	0	0	0	0	0	0	0	0	0	0	0	0	0	0	0	0	0	0	0	0	0	0	0	0	0	0
SRR5809604	0	0	0	0	0	0	0	0	0	0	0	0	0	0	0	0	0	0	0	0	0	0	0	0	0	0	2763	0	0	0	0	0	0	0	0	0	0	0	0	0	0	0	0	0	0	0	0	0	0
SRR5809605	0	0	0	0	0	0	0	0	0	0	0	0	0	0	0	0	0	0	0	0	0	0	0	0	0	0	0	0	0	0	0	0	0	0	0	0	0	0	0	0	0	0	0	0	0	0	0	0	0
SRR5809606	0	0	0	0	0	0	0	0	0	0	0	0	0	0	0	0	0	0	0	0	0	0	0	0	0	0	0	0	0	0	0	0	0	0	0	380	0	0	0	0	0	0	0	0	0	0	0	0	0
SRR5809607	0	0	0	0	0	0	0	0	0	0	0	0	0	0	0	0	0	51	75	0	0	0	0	0	0	0	0	0	0	0	0	0	0	248	0	0	0	0	0	0	0	0	0	0	0	0	0	0	0
SRR5809608	0	0	0	0	0	0	0	0	0	0	0	0	0	0	0	0	0	0	0	0	0	0	0	0	0	0	0	0	0	0	0	0	0	0	0	168	0	0	0	0	0	0	0	0	0	0	0	0	0
SRR5809609	0	0	0	0	0	0	0	0	0	0	0	0	0	0	0	0	0	0	0	0	0	0	0	0	0	0	0	0	0	0	0	0	0	0	0	0	0	0	0	0	0	0	0	0	0	0	0	0	0
SRR5809610	0	0	0	0	0	0	0	0	0	0	0	0	0	0	0	0	0	0	0	0	0	0	0	0	0	0	0	0	0	0	0	0	0	0	0	44	0	0	0	0	0	0	0	0	0	0	0	0	0
SRR5809611	0	0	0	0	0	0	0	0	0	0	0	0	0	0	0	0	0	0	0	0	0	0	0	0	0	0	0	0	0	0	0	0	0	0	0	0	0	0	0	0	0	0	0	0	0	0	0	0	0
SRR5809612	0	0	0	0	0	0	0	0	0	0	0	0	0	0	0	0	0	0	0	0	0	0	0	0	0	769	0	0	0	0	0	0	0	117	0	68	0	0	0	0	0	0	0	0	0	0	0	0	0
SRR5809613	0	0	0	0	0	0	0	0	0	0	0	0	0	0	0	0	0	0	207	0	0	0	0	0	0	880	0	0	0	0	0	0	0	242	0	0	0	0	0	0	0	0	0	0	0	0	0	0	0
SRR5809614	0	0	0	0	0	0	0	0	0	0	0	0	0	0	0	0	0	0	0	0	0	0	0	0	0	1353	0	0	0	0	0	0	0	255	0	0	0	0	0	0	0	0	0	0	0	0	0	0	0
SRR5809615	0	0	0	0	0	0	0	0	0	0	0	0	0	0	0	0	0	0	242	0	0	0	0	0	0	818	0	0	0	0	0	0	0	208	0	0	0	0	0	0	0	0	0	0	0	0	0	0	0
SRR5809616	0	0	0	0	0	0	0	0	0	0	0	0	0	0	0	0	0	0	251	0	0	0	0	0	0	776	0	0	0	0	0	0	0	181	0	0	0	0	0	0	0	0	0	0	0	0	0	0	0
SRR5809617	0	0	0	0	0	0	0	0	0	0	0	0	0	0	0	0	0	0	0	0	0	0	0	0	0	36	0	0	0	0	0	0	0	0	0	0	0	0	0	0	0	0	0	0	0	0	0	0	0
SRR5809618	0	0	0	0	0	0	0	0	0	0	0	0	0	0	0	0	0	0	153	0	0	0	0	0	0	650	0	0	0	0	0	0	0	114	0	0	0	0	0	0	0	0	0	0	0	0	0	0	0
SRR5809619	0	0	0	0	0	0	0	0	0	0	0	0	0	0	0	0	0	0	0	0	156	0	0	0	0	220	0	0	0	0	0	0	0	56	0	224	0	0	0	0	0	0	0	0	0	0	0	0	0
SRR5809620	0	0	0	0	0	0	0	0	0	0	0	0	0	0	0	0	0	0	0	0	0	0	0	0	0	389	0	0	0	0	0	0	0	40	0	0	0	0	0	0	0	0	0	0	0	0	0	0	0
SRR5809621	0	0	0	0	0	0	0	0	0	0	0	0	0	0	0	0	0	0	0	0	499	0	0	0	0	131	33	0	0	0	0	0	0	60	0	211	0	0	0	0	0	0	0	0	0	0	0	0	0
SRR5809622	0	0	0	0	0	0	0	0	0	0	0	0	0	0	0	0	0	57	0	0	296	0	0	0	0	276	0	0	0	0	0	0	0	0	0	299	0	0	0	0	0	0	0	0	0	0	0	0	0
SRR5809623	0	0	0	0	0	0	0	0	0	0	0	0	0	0	0	0	0	0	0	0	0	0	0	0	0	342	0	0	0	0	0	0	0	0	0	0	0	0	0	0	0	0	0	0	0	0	0	0	0
SRR5809624	0	0	0	0	0	0	0	0	0	0	0	0	0	0	0	0	0	0	0	0	0	0	0	0	0	605	0	0	0	0	0	0	0	0	0	102	0	0	0	0	0	0	0	0	0	0	0	0	0
SRR5809625	0	0	0	0	0	0	0	0	0	0	0	0	0	0	0	0	0	0	0	0	326	0	0	0	0	45	0	0	0	0	0	0	0	0	0	390	0	0	0	0	0	0	0	0	0	0	0	0	0
SRR5809626	0	0	0	0	0	0	0	0	0	0	0	0	0	0	0	0	0	0	0	0	309	0	0	0	0	0	0	0	0	0	0	0	0	0	0	311	0	0	0	0	0	0	0	0	0	0	0	0	0
SRR5809627	0	0	28	0	0	0	0	0	0	0	0	0	0	0	0	0	0	0	0	0	0	0	0	0	0	0	0	0	0	0	0	0	0	0	0	136	0	0	0	0	0	0	0	0	0	0	0	0	0
SRR5809628	0	0	0	0	0	0	0	0	0	0	0	0	0	0	0	0	0	0	0	0	175	0	0	0	0	0	116	0	0	0	0	0	0	0	0	203	0	0	0	0	0	0	0	0	0	0	0	0	0
SRR5809629	0	0	0	0	0	0	0	0	0	0	0	0	0	0	0	0	0	0	0	0	0	0	0	0	0	0	0	0	0	0	0	0	0	189	0	0	0	0	0	0	0	0	0	0	0	0	0	0	0
SRR5809630	0	0	0	0	0	0	0	0	0	0	0	0	0	0	0	0	0	0	0	0	0	0	0	0	0	0	0	0	0	0	0	0	0	177	0	0	0	0	0	0	0	0	0	0	0	0	0	0	0
SRR5809631	0	0	0	0	0	0	0	0	0	0	0	0	0	0	0	0	0	0	0	0	0	0	0	0	0	0	0	0	0	0	0	0	0	0	0	0	0	0	0	0	0	0	0	0	0	0	0	0	0
SRR5809632	0	0	0	0	0	0	0	0	0	0	0	0	0	0	0	0	0	0	0	0	0	0	0	0	0	0	0	0	0	0	0	0	0	0	0	0	0	0	0	0	0	0	0	0	0	0	0	0	0
SRR5809633	0	0	0	0	0	0	0	0	0	0	0	0	0	0	0	0	0	0	0	0	0	0	0	0	0	0	0	0	0	0	0	0	0	0	0	0	0	0	0	0	0	0	0	0	0	0	0	0	0
SRR5809634	0	0	0	0	0	0	0	0	0	0	0	0	0	0	0	0	0	0	0	0	0	0	0	0	0	0	0	0	0	0	0	0	0	0	0	0	0	0	0	0	0	0	0	0	0	0	0	0	0
SRR5809635	0	0	0	0	0	0	0	0	0	0	0	0	0	0	0	0	0	0	0	0	0	0	0	0	0	0	0	0	0	0	0	0	0	0	0	0	0	0	0	0	0	0	0	0	0	0	0	0	0
SRR5809636	0	0	0	0	0	0	0	0	0	0	0	0	0	0	0	0	0	0	0	0	0	0	0	0	0	0	0	0	0	0	0	0	0	0	0	0	0	0	0	0	0	0	0	0	0	0	0	0	0
SRR5809637	0	0	0	0	0	0	0	0	0	0	0	0	0	0	0	0	0	0	330	0	33	0	0	0	0	994	0	0	0	0	0	0	0	79	0	0	0	0	0	0	0	0	0	0	0	0	0	0	0
SRR5809638	0	0	0	0	0	0	0	0	0	0	0	0	0	0	0	0	0	48	0	0	274	0	0	0	0	116	0	0	0	0	0	0	0	0	0	203	0	0	0	0	0	0	0	0	0	0	0	0	0
SRR5809639	0	0	0	0	0	0	0	0	0	0	0	0	0	0	0	0	0	0	161	0	143	0	0	0	0	699	0	0	0	0	0	0	0	0	0	211	0	0	0	0	0	0	0	0	0	0	0	0	0
SRR5809640	0	0	0	0	0	0	0	0	0	0	0	0	0	0	0	0	0	0	0	0	0	0	0	0	0	0	112	0	0	0	0	0	0	64	0	0	0	0	0	0	0	0	0	0	0	0	0	0	0
SRR5809641	0	0	0	0	0	0	0	0	0	0	0	0	0	0	0	0	0	0	35	0	88	0	0	0	0	336	0	0	0	0	0	0	0	0	0	267	0	0	0	0	0	0	0	0	0	0	0	0	0
SRR5809642	0	0	0	0	0	0	0	0	0	0	0	0	0	0	0	0	0	0	0	0	231	0	0	0	0	0	0	0	0	0	0	0	0	0	0	245	0	0	0	0	0	0	0	0	0	0	0	0	0
SRR5809643	0	0	0	0	0	0	0	0	0	0	0	0	0	0	0	0	0	0	0	0	0	0	0	0	0	0	0	0	0	0	0	0	0	0	0	300	0	0	0	0	0	0	0	0	0	0	0	0	0
SRR5809644	0	0	0	0	0	0	0	0	0	0	0	0	0	0	0	0	0	0	0	0	0	0	0	0	0	0	1145	0	0	0	0	0	0	0	0	37	0	0	0	0	0	0	0	0	0	0	0	0	0
SRR5809645	0	0	0	0	0	0	0	0	0	0	0	0	0	0	0	0	0	0	0	0	0	0	0	0	0	0	0	0	0	0	0	0	0	0	0	0	0	0	0	0	0	0	0	0	0	0	0	0	0
SRR5809646	0	0	0	0	0	0	0	0	0	0	0	0	0	0	0	0	0	0	0	0	223	0	0	0	0	169	0	0	0	0	0	0	0	18	0	285	0	0	0	0	0	0	0	0	0	0	0	0	0
SRR5809647	0	0	0	0	0	0	0	0	0	0	0	0	0	0	0	0	0	0	0	0	0	0	0	0	0	0	0	0	0	0	0	0	0	0	0	0	0	0	0	0	0	0	0	0	0	0	0	0	0
SRR5809648	0	0	0	0	0	0	0	0	0	0	0	0	0	0	0	0	0	0	51	0	148	0	0	0	0	263	0	0	0	0	0	0	0	59	0	295	0	0	0	0	0	0	0	0	0	0	0	0	0
SRR5809649	0	0	0	0	0	0	0	0	0	0	0	0	0	0	0	0	0	0	139	0	0	0	0	0	0	471	0	0	0	0	0	0	0	71	0	0	0	0	0	0	0	0	0	0	0	0	0	0	0
SRR5809650	0	0	0	0	0	0	0	0	0	0	0	0	0	0	0	0	0	0	130	0	0	0	0	0	0	577	0	0	0	0	0	0	0	104	0	0	0	0	0	0	0	0	0	0	0	0	0	0	0
SRR5809651	0	0	0	0	0	0	0	0	0	0	0	0	0	0	0	0	0	0	200	0	0	0	0	0	0	568	0	0	0	0	0	0	0	0	0	0	0	0	0	0	0	0	0	0	0	0	0	0	0
SRR5809652	0	0	0	0	0	0	0	0	0	0	0	0	0	0	0	0	0	0	0	0	0	0	0	0	0	1104	0	0	0	0	0	0	0	349	0	0	0	0	0	0	0	0	0	0	0	0	0	0	0
SRR5809653	0	0	0	0	0	0	0	0	0	0	0	0	0	0	0	0	0	0	0	0	0	0	0	0	0	647	0	0	0	0	0	0	0	36	0	0	0	0	0	0	0	0	0	0	0	0	0	0	0
SRR5809654	0	0	0	0	0	0	0	0	0	0	0	0	0	0	0	0	0	0	0	0	0	0	0	0	0	0	135	0	0	0	0	0	0	0	0	236	0	0	0	0	0	0	0	0	0	0	0	0	0
SRR5809655	0	0	0	0	0	0	0	0	0	0	0	0	0	0	0	0	0	0	0	0	0	0	0	0	0	0	0	0	0	0	0	0	0	0	0	205	0	0	0	0	0	0	0	0	0	0	0	0	0
SRR5809656	0	0	0	0	0	0	0	0	0	0	0	0	0	0	0	0	0	0	358	0	0	0	0	0	0	937	0	0	0	0	0	0	0	91	0	0	0	0	0	0	0	0	0	0	0	0	0	0	0
SRR5809657	0	0	0	0	0	0	0	0	0	0	0	0	0	0	0	0	0	0	0	0	0	0	0	0	0	0	170	0	0	0	0	0	0	0	0	0	0	0	0	0	0	0	0	0	0	0	0	0	0
SRR5809658	0	0	0	0	0	0	0	0	0	0	0	0	0	0	0	0	0	0	0	0	0	0	0	0	0	1093	0	0	0	0	0	0	0	0	0	0	0	0	0	0	0	0	0	0	0	0	0	0	0
SRR5809659	0	0	0	0	0	0	0	0	0	0	0	0	0	0	0	0	0	0	0	0	0	0	0	0	0	0	0	0	0	0	0	0	0	0	0	125	0	0	0	0	0	0	0	0	0	0	0	0	0
SRR5809660	0	0	0	0	0	0	0	0	0	0	0	0	0	0	0	0	0	0	0	0	0	0	0	0	0	1021	0	0	0	0	0	0	0	0	0	0	0	0	0	0	0	0	0	0	0	0	0	0	0
SRR5809661	0	0	0	0	0	0	0	0	0	0	0	0	0	0	0	0	0	0	0	0	0	0	0	0	0	1260	0	0	0	0	0	0	0	0	0	0	0	0	0	0	0	0	0	0	0	0	0	0	0
SRR5809662	0	0	0	0	0	0	0	0	0	0	0	0	0	0	0	0	0	0	30	0	0	0	0	0	0	337	0	0	0	0	0	0	0	0	0	0	0	0	0	0	0	0	0	0	0	0	0	0	0
SRR5809663	0	0	0	0	0	0	0	0	0	0	0	0	0	0	0	0	0	0	0	0	0	0	0	0	0	0	0	0	0	0	0	0	0	0	0	158	0	0	0	0	0	0	0	0	0	0	0	0	0
SRR5809664	0	0	0	0	0	0	0	0	0	0	0	0	0	0	0	0	0	0	0	0	0	0	0	0	0	0	83	0	0	0	0	0	0	0	0	104	0	0	0	0	0	0	0	0	0	0	0	0	0
SRR5809665	0	0	0	0	0	0	0	0	0	0	0	0	0	0	0	0	0	0	0	0	0	0	0	0	0	0	0	0	0	0	0	0	0	0	0	90	0	0	0	0	0	0	0	0	0	0	0	0	0
SRR5809666	0	0	0	0	0	0	0	0	0	0	0	0	0	0	0	0	0	0	0	0	0	0	0	0	0	0	0	0	0	0	0	0	0	0	0	0	0	0	0	0	0	0	0	0	0	0	0	0	0
SRR5809667	0	0	0	0	0	0	0	0	0	0	0	0	0	0	0	0	0	0	0	0	182	0	0	0	0	215	0	0	0	0	0	0	0	0	0	199	0	0	0	0	0	0	0	0	0	0	0	0	0
SRR5809668	0	0	0	0	0	0	0	0	0	0	0	0	0	0	0	0	0	0	0	0	0	0	0	0	0	846	0	0	0	0	0	0	0	0	0	0	0	0	0	0	0	0	0	0	0	0	0	0	0
SRR5809669	0	0	0	0	0	0	0	0	0	0	0	0	0	0	0	0	0	63	0	0	0	0	0	0	0	679	0	0	0	0	0	0	0	0	0	213	0	0	0	0	0	0	0	0	0	0	0	0	0
SRR5809670	0	0	0	0	0	0	0	0	0	0	0	0	0	0	0	0	0	0	47	0	122	0	0	0	0	948	0	0	0	0	0	0	0	0	0	138	0	0	0	0	0	0	0	0	0	0	0	0	0
SRR5809671	0	0	0	0	0	0	0	0	0	0	0	0	0	0	0	0	0	0	24	0	0	0	0	0	0	710	0	0	0	0	0	0	0	0	0	0	0	0	0	0	0	0	0	0	0	0	0	0	0
SRR5809672	0	0	0	0	0	0	0	0	0	0	0	0	0	0	0	0	0	37	0	0	0	0	0	0	0	490	0	0	0	0	0	0	0	44	0	0	0	0	0	0	0	0	0	0	0	0	0	0	0
SRR5809673	0	0	0	0	0	0	0	0	0	0	0	0	0	0	0	0	0	0	0	0	250	0	0	0	0	155	0	0	0	0	0	0	0	0	0	715	0	0	0	0	0	0	0	0	0	0	0	0	0
SRR5809674	0	0	0	0	0	0	0	0	0	0	0	0	0	0	0	0	0	0	185	0	0	0	0	0	0	1432	0	0	0	0	0	0	0	0	0	0	0	0	0	0	0	0	0	0	0	0	0	0	0
SRR5885861	0	0	0	0	0	0	0	0	0	0	0	0	0	0	0	0	0	0	0	0	0	0	0	0	0	343	0	0	0	0	0	0	0	0	0	0	0	0	0	0	0	0	17	0	0	0	0	0	0
SRR5885862	0	0	0	0	0	0	0	0	0	0	0	0	0	0	0	0	0	0	0	0	0	0	0	0	0	0	0	0	0	0	0	0	0	0	0	0	0	0	0	0	0	0	0	0	0	0	0	0	0
SRR5885864	0	0	0	0	0	0	0	0	0	0	0	0	0	0	0	0	0	0	0	0	0	0	0	0	0	102	0	0	0	0	0	0	0	0	0	0	0	0	0	0	0	0	0	0	0	0	0	0	0
SRR5885865	0	0	0	0	0	0	0	0	0	0	0	0	0	0	0	0	0	0	0	0	0	0	0	0	0	110	0	0	0	0	0	0	0	0	0	0	0	0	0	0	0	0	3	0	0	0	0	0	0
SRR5885867	0	0	0	0	0	0	0	0	0	0	0	0	0	0	0	0	0	0	0	0	0	0	0	0	0	171	0	0	0	0	0	0	0	0	0	0	0	0	0	0	0	0	6	0	0	0	0	0	0
SRR5885868	0	0	0	0	0	0	0	0	0	0	0	0	0	0	0	0	0	0	0	0	0	0	0	0	0	236	0	0	0	0	0	0	0	0	0	0	0	0	0	0	0	0	8	0	0	0	0	0	0
SRR5885869	0	0	0	0	0	0	0	0	0	0	0	0	0	0	0	0	0	0	0	0	0	0	0	0	0	120	0	0	0	0	0	0	0	0	0	0	0	0	0	0	0	0	0	0	0	0	0	0	0
SRR5885870	0	0	0	0	0	0	0	0	0	0	0	0	0	0	0	0	0	0	0	0	0	0	0	0	0	149	0	0	0	0	0	0	0	0	0	0	0	0	0	0	0	0	0	0	0	0	0	0	0
SRR5885871	0	0	0	0	0	0	0	0	0	0	0	0	0	0	9	0	0	0	0	0	0	0	0	0	0	164	0	0	0	0	0	0	0	0	0	0	0	0	0	0	0	0	17	0	0	0	0	0	0
SRR5885872	0	0	0	0	0	0	0	0	0	0	0	0	0	0	0	0	0	0	0	0	0	0	0	0	0	202	0	0	0	0	0	0	0	0	0	0	0	0	0	0	0	0	15	0	0	0	0	0	0
SRR5885873	0	0	0	0	0	0	0	0	0	0	0	0	0	0	0	0	0	0	0	0	0	0	0	0	0	297	0	0	0	0	0	0	0	0	0	0	0	0	0	0	0	0	24	0	0	0	0	0	0
SRR5885874	0	0	0	0	0	0	0	0	0	0	0	0	0	0	0	0	0	0	0	0	0	0	0	0	0	78	0	0	0	0	0	0	0	0	0	0	0	0	0	0	0	0	0	0	0	0	0	0	0
SRR5885875	0	0	0	0	0	0	0	0	0	0	0	0	0	0	0	0	0	0	0	0	0	0	0	0	0	138	0	0	0	0	0	0	0	0	0	0	0	0	0	0	0	0	0	0	0	0	0	0	0
SRR5885876	0	0	0	0	0	0	0	0	0	0	0	0	0	0	0	0	0	0	0	0	0	0	0	0	0	46	0	0	0	0	0	0	0	0	0	0	0	0	0	0	0	0	0	0	0	0	0	0	0
SRR5885877	0	0	0	0	0	0	0	0	0	0	0	0	0	0	0	0	0	0	0	0	0	0	0	0	0	131	0	0	0	0	0	0	0	0	0	0	0	0	0	0	0	0	8	0	0	0	0	0	0
SRR5885878	0	0	0	0	0	0	0	0	0	0	0	0	0	0	0	0	0	0	0	0	0	0	0	0	0	55	0	0	0	0	0	0	0	0	0	0	0	0	0	0	0	0	2	0	0	0	0	0	0
SRR5885879	0	0	0	0	0	0	0	0	0	0	0	0	0	0	0	0	0	0	0	0	0	0	0	0	0	236	0	0	0	0	0	0	0	0	0	0	0	0	0	0	0	0	25	0	0	0	0	0	0
SRR5885880	0	0	0	0	0	0	0	0	0	0	0	0	0	0	6	0	0	0	0	0	0	0	0	0	0	288	0	0	0	0	0	0	0	0	0	0	0	0	0	0	0	0	15	0	0	0	0	0	0
SRR5885882	0	0	0	0	0	0	0	0	0	0	0	0	0	0	0	0	0	0	0	0	0	0	0	0	0	79	0	0	0	0	0	0	0	0	0	0	0	0	0	0	0	0	0	0	0	0	0	0	0
Unlabeled40nMOXICRe3frac10	0	0	0	0	0	0	0	0	0	0	0	0	0	0	0	0	0	0	0	0	0	0	0	0	0	0	0	0	0	0	0	0	0	0	0	0	0	0	0	0	0	0	0	0	0	0	0	0	0
Unlabeled40nMOXICRe3frac11	0	0	0	0	0	0	0	0	0	0	0	0	0	0	0	0	0	0	0	0	0	0	0	0	0	0	0	0	0	0	0	0	0	0	0	0	0	0	0	0	0	0	0	0	0	0	0	0	0
Unlabeled40nMOXICRe3frac12	0	0	0	0	0	0	0	0	0	0	0	0	0	0	0	0	0	0	0	0	0	0	0	0	0	0	0	0	0	0	0	0	0	0	0	0	0	0	0	0	0	0	0	0	0	0	0	0	0
Unlabeled40nMOXICRe3frac13	0	0	0	0	0	0	0	0	0	0	0	0	0	0	0	0	0	0	0	0	0	0	0	0	0	0	0	0	0	0	0	0	0	0	0	0	0	0	0	0	0	0	0	0	0	0	0	0	0
Unlabeled40nMOXICRe3frac14	0	0	0	0	0	0	0	0	0	0	0	0	0	0	0	0	0	0	0	0	0	0	0	0	0	0	0	0	0	0	0	0	0	0	0	0	0	0	0	0	0	0	0	0	0	0	0	0	0
Unlabeled40nMOXICRe3frac15	0	0	0	0	0	0	0	0	0	0	0	0	0	0	0	0	0	0	0	0	0	0	0	0	0	0	0	0	0	0	0	0	0	0	0	0	0	0	0	0	0	0	0	0	0	0	0	0	0
Unlabeled40nMOXICRe3frac16	0	0	0	0	0	0	0	0	0	0	0	0	0	0	0	0	0	0	0	0	0	0	0	0	0	0	0	0	0	0	0	0	0	0	0	0	0	0	0	0	0	0	0	0	0	0	0	0	0
Unlabeled40nMOXICRe3frac17	0	0	0	0	0	0	0	0	0	0	0	0	0	0	0	0	0	0	0	0	0	0	0	0	0	17	0	0	0	0	0	0	0	0	0	0	6	0	0	0	0	0	0	0	0	0	0	0	0
Unlabeled40nMOXICRep1frac10	0	0	0	0	0	0	0	0	0	0	0	0	0	0	0	0	0	0	0	0	0	0	0	0	0	0	0	0	0	0	0	0	0	0	0	0	0	0	0	0	0	0	0	0	0	0	0	0	0
Unlabeled40nMOXICRep1frac11	0	0	0	0	0	0	0	0	0	0	0	0	0	0	0	0	0	0	0	0	0	0	0	0	0	0	0	0	0	0	0	0	0	0	0	0	0	0	0	0	0	0	0	0	0	0	0	0	0
Unlabeled40nMOXICRep1frac12	0	0	0	0	0	0	0	0	0	0	0	0	0	0	0	0	0	0	0	0	0	0	0	0	0	0	0	0	0	0	0	0	0	0	0	0	0	0	0	0	0	0	0	0	0	0	0	0	0
Unlabeled40nMOXICRep1frac13	0	0	0	0	0	0	0	0	0	0	0	0	0	0	0	0	0	0	0	0	0	0	0	0	0	0	0	0	0	0	0	0	0	0	0	0	0	0	0	0	0	0	0	0	0	0	0	0	0
Unlabeled40nMOXICRep1frac14	0	0	0	0	0	0	0	0	0	0	0	0	0	0	0	0	0	0	0	0	0	0	0	0	0	0	0	0	0	0	0	0	0	0	0	0	0	0	0	0	0	0	0	0	0	0	0	0	0
Unlabeled40nMOXICRep1frac15	0	0	0	0	0	0	0	0	0	0	0	0	0	0	0	0	0	0	0	0	0	0	0	0	0	0	0	0	0	0	0	0	0	0	0	0	0	0	0	0	0	0	0	0	0	0	0	0	0
Unlabeled40nMOXICRep1frac16	0	0	0	0	0	0	0	0	0	0	0	0	0	0	0	0	0	0	0	0	0	0	0	0	0	0	0	0	0	0	0	0	0	0	0	0	0	0	0	0	0	0	0	0	0	0	0	0	0
Unlabeled40nMOXICRep1frac7	0	0	0	0	0	0	0	0	0	0	0	0	0	0	0	0	0	0	0	0	0	0	0	0	0	0	0	0	0	0	0	0	0	0	0	0	0	0	0	0	0	0	0	0	0	0	0	0	0
Unlabeled40nMOXICRep1frac8	0	0	0	0	0	0	0	0	0	0	0	0	0	0	0	0	0	0	0	0	0	0	0	0	0	0	0	0	0	0	0	0	0	0	0	0	0	0	0	0	0	0	0	0	0	0	0	0	0
Unlabeled40nMOXICRep1frac9	0	0	0	0	0	0	0	0	0	0	0	0	0	0	0	0	0	0	0	0	0	0	0	0	0	0	0	0	0	0	0	0	0	0	0	0	0	0	0	0	0	0	0	0	0	0	0	0	0
Unlabeled40nMOXICRep2frac10	0	0	0	0	0	0	0	0	0	0	0	0	0	0	0	0	0	0	0	0	0	0	0	0	0	0	0	0	0	0	0	0	0	0	0	0	0	0	0	0	0	0	0	0	0	0	0	0	0
Unlabeled40nMOXICRep2frac11	0	0	0	0	0	0	0	0	0	0	0	0	0	0	0	0	0	0	0	0	0	0	0	0	0	0	0	0	0	0	0	0	0	0	0	0	0	0	0	0	0	0	0	0	0	0	0	0	0
Unlabeled40nMOXICRep2frac12	0	0	0	0	0	0	0	0	0	0	0	0	0	0	0	0	0	0	0	0	0	0	0	0	0	0	0	0	0	0	0	0	0	0	0	0	0	0	0	0	0	0	0	0	0	0	0	0	0
Unlabeled40nMOXICRep2frac13	0	0	0	0	0	0	0	0	0	0	0	0	0	0	0	0	0	0	0	0	0	0	0	0	0	0	0	0	0	0	0	0	0	0	0	0	0	0	0	0	0	0	0	0	0	0	0	0	0
Unlabeled40nMOXICRep2frac14	0	0	0	0	0	0	0	0	0	0	0	0	0	0	0	0	0	0	0	0	0	0	0	0	0	0	0	0	0	0	0	0	0	0	0	0	0	0	0	0	0	0	0	0	0	0	0	0	0
Unlabeled40nMOXICRep2frac15	0	0	0	0	0	0	0	0	0	0	0	0	0	0	0	0	0	0	0	0	0	0	0	0	0	0	0	0	0	0	0	0	0	0	0	0	0	0	0	0	0	0	0	0	0	0	0	0	0
Unlabeled40nMOXICRep2frac16	0	0	0	0	0	0	0	0	0	0	0	0	0	0	0	0	0	0	0	0	0	0	0	0	0	0	0	0	0	0	0	0	0	0	0	0	0	0	0	0	0	0	0	0	0	0	0	0	0
Unlabeled40nMOXICRep2frac17	0	0	0	0	0	0	0	0	0	0	0	0	0	0	0	0	0	0	0	0	0	0	0	0	0	0	0	0	0	0	0	0	0	0	0	0	0	0	0	0	0	0	0	0	0	0	0	0	0
Unlabeled40nMOXICRep2frac18	0	0	0	0	0	0	0	0	0	0	0	0	0	0	0	0	0	0	0	0	0	0	0	0	0	0	0	0	0	0	0	0	0	0	0	0	0	0	0	0	0	0	0	0	0	0	0	0	0
Unlabeled40nMOXICRep2frac7	0	0	0	0	0	0	0	0	0	0	0	0	0	0	0	0	0	0	0	0	0	0	0	0	0	0	0	0	0	0	0	0	0	0	0	0	0	0	0	0	0	0	0	0	0	0	0	0	0
Unlabeled40nMOXICRep2frac8	0	0	0	0	0	0	0	0	0	0	0	0	0	0	0	0	0	0	0	0	0	0	0	0	0	0	0	0	0	0	0	0	0	0	0	0	0	0	0	0	0	0	0	0	0	0	0	0	0
Unlabeled40nMOXICRep2frac9	0	0	0	0	0	0	0	0	0	0	0	0	0	0	0	0	0	0	0	0	0	0	0	0	0	0	0	0	0	0	0	0	0	0	0	0	0	0	0	0	0	0	0	0	0	0	0	0	0
Unlabeled40nMOXICRep3frac8	0	0	0	0	0	0	0	0	0	0	0	0	0	0	0	0	0	0	0	0	0	0	0	0	0	0	0	0	0	0	0	0	0	0	0	0	0	0	0	0	0	0	0	0	0	0	0	0	0
Unlabeled40nMOXICRep3frac9	0	0	0	0	0	0	0	0	0	0	0	0	0	0	0	0	0	0	0	0	0	0	0	0	0	0	0	0	0	0	0	0	0	0	0	0	0	0	0	0	0	0	0	0	0	0	0	0	0
Unlabeled40nMSUBOXICRep1frac10	0	0	0	0	0	0	0	0	0	0	0	0	0	0	0	0	0	0	0	0	0	0	0	0	0	0	0	0	0	0	0	0	0	0	0	0	0	0	0	0	0	0	0	0	0	0	0	0	0
Unlabeled40nMSUBOXICRep1frac11	0	0	66	0	0	0	0	0	0	0	0	0	0	0	43	0	0	0	0	0	0	0	0	0	0	13	0	0	0	0	0	0	0	0	0	0	0	0	0	0	0	0	0	0	0	0	0	0	0
Unlabeled40nMSUBOXICRep1frac12	0	0	0	0	0	0	0	0	0	0	0	0	0	0	0	0	0	0	0	0	0	0	0	0	0	0	0	0	0	0	0	0	0	0	0	0	0	0	0	0	0	0	0	0	0	0	0	0	0
Unlabeled40nMSUBOXICRep1frac13	0	0	0	0	0	0	0	0	0	0	0	0	0	0	0	0	0	0	0	0	0	0	0	0	0	0	0	0	0	0	0	0	0	0	0	0	0	0	0	0	0	0	0	0	0	0	0	0	0
Unlabeled40nMSUBOXICRep1frac14	0	0	0	0	0	0	0	0	0	0	0	0	0	0	0	0	0	0	0	0	0	0	0	0	0	0	0	0	0	0	0	0	0	0	0	0	0	0	0	0	0	0	0	0	0	0	0	0	0
Unlabeled40nMSUBOXICRep1frac15	0	0	0	0	0	0	0	0	0	0	0	0	0	0	0	0	0	0	0	0	0	0	0	0	0	0	0	0	0	0	0	0	0	0	0	0	0	0	0	0	0	0	0	0	0	0	0	0	0
Unlabeled40nMSUBOXICRep1frac16	0	0	0	0	0	0	0	0	0	0	0	0	0	0	0	0	0	0	0	0	0	0	0	0	0	0	0	0	0	0	0	0	0	0	0	0	0	0	0	0	0	0	0	0	0	0	0	0	0
Unlabeled40nMSUBOXICRep1frac17	0	0	0	0	0	0	0	0	0	0	0	0	0	0	0	0	0	0	0	0	0	0	0	0	0	16	0	0	0	0	0	0	0	0	0	0	0	0	13	0	0	0	0	0	0	0	0	0	0
Unlabeled40nMSUBOXICRep1frac9	0	0	0	0	0	0	0	0	0	0	0	0	0	0	0	0	0	0	0	0	0	0	0	0	0	0	0	0	0	0	0	0	0	0	0	0	0	0	0	0	0	0	0	0	0	0	0	0	0
Unlabeled40nMSUBOXICRep2frac10	0	0	0	0	0	0	0	0	0	0	0	0	0	0	0	0	0	0	0	0	0	0	0	0	0	0	0	0	0	0	0	0	0	0	0	0	0	0	0	0	0	0	0	0	0	0	0	0	0
Unlabeled40nMSUBOXICRep2frac11	0	0	0	0	0	0	0	0	0	0	0	0	0	0	0	0	0	0	0	0	0	0	0	0	0	0	0	0	0	0	0	0	0	0	0	0	0	0	0	0	0	0	0	0	0	0	0	0	0
Unlabeled40nMSUBOXICRep2frac12	0	0	0	0	0	0	0	0	0	0	0	0	0	0	0	0	0	0	0	0	0	0	0	0	0	0	0	0	0	0	0	0	0	0	0	0	0	0	0	0	0	0	0	0	0	0	0	0	0
Unlabeled40nMSUBOXICRep2frac13	0	0	0	0	0	0	0	0	0	0	0	0	0	0	0	0	0	0	0	0	0	0	0	0	0	0	0	0	0	0	0	0	0	0	0	0	0	0	0	0	0	0	0	0	0	0	0	0	0
Unlabeled40nMSUBOXICRep2frac14	0	0	0	0	0	0	0	0	0	0	0	0	0	0	0	0	0	0	0	0	0	0	0	0	0	0	0	0	0	0	0	0	0	0	0	0	0	0	0	0	0	0	0	0	0	0	0	0	0
Unlabeled40nMSUBOXICRep2frac15	0	0	0	0	0	0	0	0	0	0	0	0	0	0	0	0	0	0	0	0	0	0	0	0	0	0	0	0	0	0	0	0	0	0	0	0	0	0	0	0	0	0	0	0	0	0	0	0	0
Unlabeled40nMSUBOXICRep2frac16	0	0	0	0	0	0	0	0	0	0	0	0	0	0	0	0	0	0	0	0	0	0	0	0	0	0	0	0	0	0	0	0	0	0	0	0	0	0	0	0	0	0	0	0	0	0	0	0	0
Unlabeled40nMSUBOXICRep2frac17	0	0	0	0	0	0	0	0	0	0	0	0	0	0	0	0	0	0	0	0	0	0	0	0	0	0	0	0	0	0	0	0	0	0	0	0	0	0	0	0	0	0	0	0	0	0	0	0	0
Unlabeled40nMSUBOXICRep2frac18	0	0	0	0	0	0	0	0	0	0	0	0	0	0	0	0	0	0	0	0	0	0	0	0	0	0	0	0	0	0	0	0	0	0	0	0	0	0	0	0	0	0	0	0	0	0	0	0	0
Unlabeled40nMSUBOXICRep2frac7	0	0	0	0	0	0	0	0	0	0	0	0	0	0	0	0	0	0	0	0	0	0	0	0	0	0	0	0	0	0	0	0	0	0	0	0	0	0	0	0	0	0	0	0	0	0	0	0	0
Unlabeled40nMSUBOXICRep2frac8	0	0	0	0	0	0	0	0	0	0	0	0	0	0	0	0	0	0	0	0	0	0	0	0	0	0	0	0	0	0	0	0	0	0	0	0	0	0	0	0	0	0	0	0	0	0	0	0	0
Unlabeled40nMSUBOXICRep2frac9	0	0	0	0	0	0	0	0	0	0	0	0	0	0	0	0	0	0	0	0	0	0	0	0	0	0	0	0	0	0	0	0	0	0	0	0	0	0	0	0	0	0	0	0	0	0	0	0	0
Unlabeled40nMSUBOXICRep3frac10	0	0	0	0	0	0	0	0	0	0	0	0	0	0	0	0	0	0	0	0	0	0	0	0	0	0	0	0	0	0	0	0	0	0	0	0	0	0	0	0	0	0	0	0	0	0	0	0	0
Unlabeled40nMSUBOXICRep3frac11	0	0	0	0	0	0	0	0	0	0	0	0	0	0	0	0	0	0	0	0	0	0	0	0	0	0	0	0	0	0	0	0	0	0	0	0	0	0	0	0	0	0	0	0	0	0	0	0	0
Unlabeled40nMSUBOXICRep3frac12	0	0	0	0	0	0	0	0	0	0	0	0	0	0	0	0	0	0	0	0	0	0	0	0	0	0	0	0	0	0	0	0	0	0	0	0	0	0	0	0	0	0	0	0	0	0	0	0	0
Unlabeled40nMSUBOXICRep3frac13	0	0	0	0	0	0	0	0	0	0	0	0	0	0	0	0	0	0	0	0	0	0	0	0	0	0	0	0	0	0	0	0	0	0	0	0	0	0	0	0	0	0	0	0	0	0	0	0	0
Unlabeled40nMSUBOXICRep3frac14	0	0	0	0	0	0	0	0	0	0	0	0	0	0	0	0	0	0	0	0	0	0	0	0	0	0	0	0	0	0	0	0	0	0	0	0	0	0	0	0	0	0	0	0	0	0	0	0	0
Unlabeled40nMSUBOXICRep3frac15	0	0	0	0	0	0	0	0	0	0	0	0	0	0	0	0	0	0	0	0	0	0	0	0	0	0	0	0	0	0	0	0	0	0	0	0	0	0	0	0	0	0	0	0	0	0	0	0	0
Unlabeled40nMSUBOXICRep3frac16	0	0	0	0	0	0	0	0	0	0	0	0	0	0	0	0	0	0	0	0	0	0	0	0	0	0	0	0	0	0	0	0	0	0	0	0	0	0	0	0	0	0	0	0	0	0	0	0	0
Unlabeled40nMSUBOXICRep3frac17	0	0	0	0	0	0	0	0	0	0	0	0	0	0	0	0	0	0	0	0	0	0	0	0	0	0	0	0	0	0	0	0	0	0	0	0	0	0	0	0	0	0	0	0	0	0	0	0	0
Unlabeled40nMSUBOXICRep3frac18	0	0	0	0	0	0	0	0	0	0	0	0	0	0	0	0	0	0	0	0	0	0	0	0	0	0	0	0	0	0	0	0	0	0	0	0	0	0	0	0	0	0	0	0	0	0	0	0	0
Unlabeled40nMSUBOXICRep3frac5	0	0	0	0	0	0	0	0	0	0	0	0	0	0	0	0	0	0	0	0	0	0	0	0	0	0	0	0	0	0	0	0	0	0	0	0	0	0	0	0	0	0	0	0	0	0	0	0	0
Unlabeled40nMSUBOXICRep3frac6	0	0	0	0	0	0	0	0	0	0	0	0	0	0	0	0	0	0	0	0	0	0	0	0	0	0	0	0	0	0	0	0	0	0	0	0	0	0	0	0	0	0	0	0	0	0	0	0	0
Unlabeled40nMSUBOXICRep3frac7	0	0	0	0	0	0	0	0	0	0	0	0	0	0	0	0	0	0	0	0	0	0	0	0	0	6	0	0	0	0	0	0	0	0	0	0	0	0	0	0	0	0	0	0	0	0	0	0	0
Unlabeled40nMSUBOXICRep3frac8	0	0	0	0	0	0	0	0	0	0	0	0	0	0	0	0	0	0	0	0	0	0	0	0	0	0	0	0	0	0	0	0	0	0	0	0	0	0	0	0	0	0	0	0	0	0	0	0	0
Unlabeled40nMSUBOXICRep3frac9	0	0	0	0	0	0	0	0	0	0	0	0	0	0	0	0	0	0	0	0	0	0	0	0	0	0	0	0	0	0	0	0	0	0	0	0	0	0	0	0	0	0	0	0	0	0	0	0	0
[truncated: 1,561 more columns]

## Sheet: Metadata_for_PCoA and chao1
sample_tag	sample	study	condition	Sampling_depth_m	replicate	geographic_location_(country_and/or_sea)	geographic_location_(latitude)	geographic_location_(longitude)	sea_basin	salinity_CTD_mean	water_depth	temperature_CTD_mean
ERR_study::err14147041	err14147041	Kattegat	OXIC	5	1	North Sea	56.942	12.2098	Kattegat	19.89	32	19.5867
ERR_study::err14147042	err14147042	Skagerrak	OXIC	5	1	North Sea	58.2598	11.4355	Skagerrak	24.67	74	19.3767
ERR_study::err14147043	err14147043	Skagerrak	OXIC	5	1	North Sea	58.2845	10.5043	Skagerrak	29.26	348	17.14
ERR_study::err14147049	err14147049	Baltic Proper	OXIC	5	1	Baltic Sea	57.1172	17.6687	Baltic Proper	6.95	110	17.5867
ERR_study::err14147053	err14147053	Baltic Proper	OXIC	5	1	Baltic Sea	56.3708	16.202	Baltic Proper	7.36333	21	15.9267
ERR_study::err14147054	err14147054	Skagerrak	OXIC	5	1	North Sea	58.2598	11.4357	Skagerrak	25.6667	76	17.7667
ERR_study::err14147055	err14147055	Kattegat	OXIC	5	1	North Sea	56.6687	12.1112	Kattegat	21.3367	63	18.3767
ERR_study::err14147056	err14147056	Baltic Proper	OXIC	5	1	Baltic Sea	55.5553	18.4002	Baltic Proper	7.23	90	17.7967
ERR_study::err14147057	err14147057	Kattegat	OXIC	5	1	North Sea	56.6687	12.1112	Kattegat	21.17	63	17.3767
ERR_study::err14147058	err14147058	Baltic Proper	OXIC	5	1	Baltic Sea	55.25	15.9842	Baltic Proper	7.67	90	18.6667
ERR_study::err14147061	err14147061	Baltic Proper	OXIC	5	1	Baltic Sea	54.9712	14.0988	Baltic Proper	7.60333	47	19.1067
ERR_study::err14147064	err14147064	Baltic Proper	OXIC	5	1	Baltic Sea	57.1172	17.6687	Baltic Proper	6.71	110	17.2667
ERR_study::err14147065	err14147065	Baltic Proper	OXIC	5	1	Baltic Sea	56.3708	16.2017	Baltic Proper	7.38333	21	16.63
ERR_study::err14147066	err14147066	Kattegat	OXIC	5	1	North Sea	56.94	12.2118	Kattegat	20.0333	29	18.35
ERR_study::err14147072	err14147072	Skagerrak	OXIC	5	1	North Sea	58.2843	10.5043	Skagerrak	28.7633	350	12.4367
ERR_study::err14147074	err14147074	Baltic Proper	OXIC	5	1	Baltic Sea	54.9712	14.0988	Baltic Proper	8.16	47	13.8067
ERR_study::err14147139	err14147139	Skagerrak	OXIC	5	1	North Sea	58.2598	11.4357	Skagerrak	21.0967	74	16.4933
Saanich_Inlet::srr5809594	srr5809594	Saanich	HYPOXIC	100	1	Canada	48.35	-123.3	Canada: Saanich Inlet\, Vancouver Island\, BC	NA	NA	NA
Saanich_Inlet::srr5809595	srr5809595	Saanich	ANOXIC	120	1	Canada	48.35	-123.3	Canada: Saanich Inlet\, Vancouver Island\, BC	NA	NA	NA
Saanich_Inlet::srr5809596	srr5809596	Saanich	ANOXIC	135	1	Canada	48.35	-123.3	Canada: Saanich Inlet\, Vancouver Island\, BC	NA	NA	NA
Saanich_Inlet::srr5809597	srr5809597	Saanich	ANOXIC	150	1	Canada	48.35	-123.3	Canada: Saanich Inlet\, Vancouver Island\, BC	NA	NA	NA
Saanich_Inlet::srr5809598	srr5809598	Saanich	ANOXIC	165	1	Canada	48.35	-123.3	Canada: Saanich Inlet\, Vancouver Island\, BC	NA	NA	NA
Saanich_Inlet::srr5809604	srr5809604	Saanich	ANOXIC	200	1	Canada	48.35	-123.3	Canada: Saanich Inlet\, Vancouver Island\, BC	NA	NA	NA
Saanich_Inlet::srr5809606	srr5809606	Saanich	ANOXIC	165	1	Canada	48.35	-123.3	Canada: Saanich Inlet\, Vancouver Island\, BC	NA	NA	NA
Saanich_Inlet::srr5809607	srr5809607	Saanich	HYPOXIC	100	1	Canada	48.35	-123.3	Canada: Saanich Inlet\, Vancouver Island\, BC	NA	NA	NA
Saanich_Inlet::srr5809608	srr5809608	Saanich	ANOXIC	200	1	Canada	48.35	-123.3	Canada: Saanich Inlet\, Vancouver Island\, BC	NA	NA	NA
Saanich_Inlet::srr5809610	srr5809610	Saanich	ANOXIC	185	1	Canada	48.35	-123.3	Canada: Saanich Inlet\, Vancouver Island\, BC	NA	NA	NA
Saanich_Inlet::srr5809612	srr5809612	Saanich	OXIC	20	1	Canada	48.35	-123.3	Canada: Saanich Inlet\, Vancouver Island\, BC	NA	NA	NA
Saanich_Inlet::srr5809613	srr5809613	Saanich	HYPOXIC	75	1	Canada	48.35	-123.3	Canada: Saanich Inlet\, Vancouver Island\, BC	NA	NA	NA
Saanich_Inlet::srr5809614	srr5809614	Saanich	OXIC	60	1	Canada	48.35	-123.3	Canada: Saanich Inlet\, Vancouver Island\, BC	NA	NA	NA
Saanich_Inlet::srr5809615	srr5809615	Saanich	HYPOXIC	90	1	Canada	48.35	-123.3	Canada: Saanich Inlet\, Vancouver Island\, BC	NA	NA	NA
Saanich_Inlet::srr5809616	srr5809616	Saanich	HYPOXIC	85	1	Canada	48.35	-123.3	Canada: Saanich Inlet\, Vancouver Island\, BC	NA	NA	NA
Saanich_Inlet::srr5809617	srr5809617	Saanich	OXIC	10	1	Canada	48.35	-123.3	Canada: Saanich Inlet\, Vancouver Island\, BC	NA	NA	NA
Saanich_Inlet::srr5809618	srr5809618	Saanich	HYPOXIC	97	1	Canada	48.35	-123.3	Canada: Saanich Inlet\, Vancouver Island\, BC	NA	NA	NA
Saanich_Inlet::srr5809619	srr5809619	Saanich	HYPOXIC	110	1	Canada	48.35	-123.3	Canada: Saanich Inlet\, Vancouver Island\, BC	NA	NA	NA
Saanich_Inlet::srr5809620	srr5809620	Saanich	HYPOXIC	100	1	Canada	48.35	-123.3	Canada: Saanich Inlet\, Vancouver Island\, BC	NA	NA	NA
Saanich_Inlet::srr5809621	srr5809621	Saanich	ANOXIC	135	1	Canada	48.35	-123.3	Canada: Saanich Inlet\, Vancouver Island\, BC	NA	NA	NA
Saanich_Inlet::srr5809622	srr5809622	Saanich	ANOXIC	120	1	Canada	48.35	-123.3	Canada: Saanich Inlet\, Vancouver Island\, BC	NA	NA	NA
Saanich_Inlet::srr5809623	srr5809623	Saanich	OXIC	10	1	Canada	48.35	-123.3	Canada: Saanich Inlet\, Vancouver Island\, BC	NA	NA	NA
Saanich_Inlet::srr5809624	srr5809624	Saanich	HYPOXIC	97	1	Canada	48.35	-123.3	Canada: Saanich Inlet\, Vancouver Island\, BC	NA	NA	NA
Saanich_Inlet::srr5809625	srr5809625	Saanich	ANOXIC	165	1	Canada	48.35	-123.3	Canada: Saanich Inlet\, Vancouver Island\, BC	NA	NA	NA
Saanich_Inlet::srr5809626	srr5809626	Saanich	ANOXIC	150	1	Canada	48.35	-123.3	Canada: Saanich Inlet\, Vancouver Island\, BC	NA	NA	NA
Saanich_Inlet::srr5809627	srr5809627	Saanich	ANOXIC	135	1	Canada	48.35	-123.3	Canada: Saanich Inlet\, Vancouver Island\, BC	NA	NA	NA
Saanich_Inlet::srr5809628	srr5809628	Saanich	ANOXIC	120	1	Canada	48.35	-123.3	Canada: Saanich Inlet\, Vancouver Island\, BC	NA	NA	NA
Saanich_Inlet::srr5809629	srr5809629	Saanich	ANOXIC	135	1	Canada	48.35	-123.3	Canada: Saanich Inlet\, Vancouver Island\, BC	NA	NA	NA
Saanich_Inlet::srr5809630	srr5809630	Saanich	ANOXIC	120	1	Canada	48.35	-123.3	Canada: Saanich Inlet\, Vancouver Island\, BC	NA	NA	NA
Saanich_Inlet::srr5809632	srr5809632	Saanich	OXIC	10	1	Canada	48.35	-123.3	Canada: Saanich Inlet\, Vancouver Island\, BC	NA	NA	NA
Saanich_Inlet::srr5809634	srr5809634	Saanich	OXIC	10	1	Canada	48.35	-123.3	Canada: Saanich Inlet\, Vancouver Island\, BC	NA	NA	NA
Saanich_Inlet::srr5809637	srr5809637	Saanich	HYPOXIC	100	1	Canada	48.35	-123.3	Canada: Saanich Inlet\, Vancouver Island\, BC	NA	NA	NA
Saanich_Inlet::srr5809638	srr5809638	Saanich	ANOXIC	185	1	Canada	48.35	-123.3	Canada: Saanich Inlet\, Vancouver Island\, BC	NA	NA	NA
Saanich_Inlet::srr5809639	srr5809639	Saanich	ANOXIC	120	1	Canada	48.35	-123.3	Canada: Saanich Inlet\, Vancouver Island\, BC	NA	NA	NA
Saanich_Inlet::srr5809640	srr5809640	Saanich	ANOXIC	150	1	Canada	48.35	-123.3	Canada: Saanich Inlet\, Vancouver Island\, BC	NA	NA	NA
Saanich_Inlet::srr5809641	srr5809641	Saanich	ANOXIC	135	1	Canada	48.35	-123.3	Canada: Saanich Inlet\, Vancouver Island\, BC	NA	NA	NA
Saanich_Inlet::srr5809642	srr5809642	Saanich	ANOXIC	110	1	Canada	48.35	-123.3	Canada: Saanich Inlet\, Vancouver Island\, BC	NA	NA	NA
Saanich_Inlet::srr5809643	srr5809643	Saanich	ANOXIC	150	1	Canada	48.35	-123.3	Canada: Saanich Inlet\, Vancouver Island\, BC	NA	NA	NA
Saanich_Inlet::srr5809644	srr5809644	Saanich	ANOXIC	165	1	Canada	48.35	-123.3	Canada: Saanich Inlet\, Vancouver Island\, BC	NA	NA	NA
Saanich_Inlet::srr5809646	srr5809646	Saanich	HYPOXIC	100	1	Canada	48.35	-123.3	Canada: Saanich Inlet\, Vancouver Island\, BC	NA	NA	NA
Saanich_Inlet::srr5809648	srr5809648	Saanich	ANOXIC	135	1	Canada	48.35	-123.3	Canada: Saanich Inlet\, Vancouver Island\, BC	NA	NA	NA
Saanich_Inlet::srr5809649	srr5809649	Saanich	ANOXIC	120	1	Canada	48.35	-123.3	Canada: Saanich Inlet\, Vancouver Island\, BC	NA	NA	NA
Saanich_Inlet::srr5809650	srr5809650	Saanich	ANOXIC	110	1	Canada	48.35	-123.3	Canada: Saanich Inlet\, Vancouver Island\, BC	NA	NA	NA
Saanich_Inlet::srr5809651	srr5809651	Saanich	HYPOXIC	100	1	Canada	48.35	-123.3	Canada: Saanich Inlet\, Vancouver Island\, BC	NA	NA	NA
Saanich_Inlet::srr5809652	srr5809652	Saanich	OXIC	20	1	Canada	48.35	-123.3	Canada: Saanich Inlet\, Vancouver Island\, BC	NA	NA	NA
Saanich_Inlet::srr5809653	srr5809653	Saanich	HYPOXIC	75	1	Canada	48.35	-123.3	Canada: Saanich Inlet\, Vancouver Island\, BC	NA	NA	NA
Saanich_Inlet::srr5809654	srr5809654	Saanich	ANOXIC	165	1	Canada	48.35	-123.3	Canada: Saanich Inlet\, Vancouver Island\, BC	NA	NA	NA
Saanich_Inlet::srr5809655	srr5809655	Saanich	ANOXIC	150	1	Canada	48.35	-123.3	Canada: Saanich Inlet\, Vancouver Island\, BC	NA	NA	NA
Saanich_Inlet::srr5809656	srr5809656	Saanich	OXIC	40	1	Canada	48.35	-123.3	Canada: Saanich Inlet\, Vancouver Island\, BC	NA	NA	NA
Saanich_Inlet::srr5809657	srr5809657	Saanich	ANOXIC	200	1	Canada	48.35	-123.3	Canada: Saanich Inlet\, Vancouver Island\, BC	NA	NA	NA
Saanich_Inlet::srr5809658	srr5809658	Saanich	OXIC	60	1	Canada	48.35	-123.3	Canada: Saanich Inlet\, Vancouver Island\, BC	NA	NA	NA
Saanich_Inlet::srr5809659	srr5809659	Saanich	ANOXIC	200	1	Canada	48.35	-123.3	Canada: Saanich Inlet\, Vancouver Island\, BC	NA	NA	NA
Saanich_Inlet::srr5809660	srr5809660	Saanich	OXIC	40	1	Canada	48.35	-123.3	Canada: Saanich Inlet\, Vancouver Island\, BC	NA	NA	NA
Saanich_Inlet::srr5809661	srr5809661	Saanich	OXIC	60	1	Canada	48.35	-123.3	Canada: Saanich Inlet\, Vancouver Island\, BC	NA	NA	NA
Saanich_Inlet::srr5809662	srr5809662	Saanich	HYPOXIC	75	1	Canada	48.35	-123.3	Canada: Saanich Inlet\, Vancouver Island\, BC	NA	NA	NA
Saanich_Inlet::srr5809663	srr5809663	Saanich	ANOXIC	150	1	Canada	48.35	-123.3	Canada: Saanich Inlet\, Vancouver Island\, BC	NA	NA	NA
Saanich_Inlet::srr5809664	srr5809664	Saanich	ANOXIC	165	1	Canada	48.35	-123.3	Canada: Saanich Inlet\, Vancouver Island\, BC	NA	NA	NA
Saanich_Inlet::srr5809665	srr5809665	Saanich	ANOXIC	185	1	Canada	48.35	-123.3	Canada: Saanich Inlet\, Vancouver Island\, BC	NA	NA	NA
Saanich_Inlet::srr5809666	srr5809666	Saanich	OXIC	20	1	Canada	48.35	-123.3	Canada: Saanich Inlet\, Vancouver Island\, BC	NA	NA	NA
Saanich_Inlet::srr5809667	srr5809667	Saanich	HYPOXIC	97	1	Canada	48.35	-123.3	Canada: Saanich Inlet\, Vancouver Island\, BC	NA	NA	NA
Saanich_Inlet::srr5809668	srr5809668	Saanich	OXIC	10	1	Canada	48.35	-123.3	Canada: Saanich Inlet\, Vancouver Island\, BC	NA	NA	NA
Saanich_Inlet::srr5809669	srr5809669	Saanich	HYPOXIC	85	1	Canada	48.35	-123.3	Canada: Saanich Inlet\, Vancouver Island\, BC	NA	NA	NA
Saanich_Inlet::srr5809670	srr5809670	Saanich	HYPOXIC	90	1	Canada	48.35	-123.3	Canada: Saanich Inlet\, Vancouver Island\, BC	NA	NA	NA
Saanich_Inlet::srr5809671	srr5809671	Saanich	HYPOXIC	85	1	Canada	48.35	-123.3	Canada: Saanich Inlet\, Vancouver Island\, BC	NA	NA	NA
Saanich_Inlet::srr5809672	srr5809672	Saanich	HYPOXIC	90	1	Canada	48.35	-123.3	Canada: Saanich Inlet\, Vancouver Island\, BC	NA	NA	NA
Saanich_Inlet::srr5809673	srr5809673	Saanich	ANOXIC	200	1	Canada	48.35	-123.3	Canada: Saanich Inlet\, Vancouver Island\, BC	NA	NA	NA
Saanich_Inlet::srr5809674	srr5809674	Saanich	OXIC	40	1	Canada	48.35	-123.3	Canada: Saanich Inlet\, Vancouver Island\, BC	NA	NA	NA
v4_region_studies::10610mr	x10610m_r	Namibia	OXIC	10	1	Namibia
v4_region_studies::202125m10x	x202125m10x	Namibia	HYPOXIC	125	1	Namibia
v4_region_studies::202125m2l	x202125m2l	Namibia	HYPOXIC	125	2	Namibia
v4_region_studies::202125m40ml	x202125m40m_l	Namibia	HYPOXIC	125	3	Namibia
v4_region_studies::20285m2l	x20285m2l	Namibia	HYPOXIC	125	1	Namibia
v4_region_studies::20285m40ml	x20285m40m_l	Namibia	HYPOXIC	85	2	Namibia
v4_region_studies::20310m	x20310m	Namibia	OXIC	10	1	Namibia
v4_region_studies::20310m10x	x20310m10x	Namibia	OXIC	10	2	Namibia
v4_region_studies::2035m10x	x2035m10x	Namibia	OXIC	5	3	Namibia
v4_region_studies::20610mb	x20610m_b	Namibia	OXIC	10	1	Namibia
v4_region_studies::206125m	x206125m	Namibia	HYPOXIC	125	4	Namibia
v4_region_studies::20665m	x20665m	Namibia	HYPOXIC	65	1	Namibia
v4_region_studies::20710m	x20710m	Namibia	OXIC	10	1	Namibia
v4_region_studies::20760m	x20760m	Namibia	HYPOXIC	60	1	Namibia
v4_region_studies::20810m	x20810m	Namibia	OXIC	10	1	Namibia
v4_region_studies::208145m	x208145m	Namibia	HYPOXIC	145	1	Namibia
v4_region_studies::208380m	x208380m	Namibia	HYPOXIC	380	1	Namibia
v4_region_studies::20840m	x20840m	Namibia	OXIC	40	1	Namibia
v4_region_studies::20910m	x20910m	Namibia	OXIC	10	1	Namibia
v4_region_studies::a0141-7007	a0141_7007	contaminants	Contaminants	NA	NA
v4_region_studies::a0142-7007	a0142_7007	contaminants	Contaminants	NA	NA
v4_region_studies::a0143-7007	a0143_7007	contaminants	Contaminants	NA	NA
v4_region_studies::du1132-7007	du1132_7007	contaminants	Contaminants	NA	NA
v4_region_studies::du1133-7007	du1133_7007	contaminants	Contaminants	NA	NA
v4_region_studies::ebclean-7007	e_bclean_7007	contaminants	Contaminants	NA	NA
v4_region_studies::extractionblank2-7007	extractionblank2_7007	contaminants	Contaminants	NA	NA
v4_region_studies::extractionblank3-7007	extractionblank3_7007	contaminants	Contaminants	NA	NA
v4_region_studies::gertlab1-7007	gertlab1_7007	contaminants	Contaminants	NA	NA
v4_region_studies::gertlab2-7007	gertlab2_7007	contaminants	Contaminants	NA	NA
v4_region_studies::gertlab3-7007	gertlab3_7007	contaminants	Contaminants	NA	NA
v4_region_studies::gotlandqsip1	gotlandq_sip1	Gotland	OXIC	NA	NA	Gotland Basin
v4_region_studies::gotlandqsip14	gotlandq_sip14	Gotland	OXIC	NA	NA	Gotland Basin
v4_region_studies::gotlandqsip15	gotlandq_sip15	Gotland	OXIC	NA	NA	Gotland Basin
v4_region_studies::gotlandqsip17	gotlandq_sip17	Gotland	ANOXIC	NA	NA	Gotland Basin
v4_region_studies::gotlandqsip18	gotlandq_sip18	Gotland	ANOXIC	NA	NA	Gotland Basin
v4_region_studies::gotlandqsip2	gotlandq_sip2	Gotland	OXIC	NA	NA	Gotland Basin
v4_region_studies::gotlandqsip3	gotlandq_sip3	Gotland	OXIC	NA	NA	Gotland Basin
v4_region_studies::gotlandqsip4	gotlandq_sip4	Gotland	OXIC	NA	NA	Gotland Basin
v4_region_studies::gotlandqsip5	gotlandq_sip5	Gotland	OXIC	NA	NA	Gotland Basin
v4_region_studies::labeledglucose40nmoxicrep1frac10	labeled_glucose40n_moxic_rep1frac10	Mariager-Glucose	OXIC	5	NA	Mariager
v4_region_studies::labeledglucose40nmoxicrep1frac11	labeled_glucose40n_moxic_rep1frac11	Mariager-Glucose	OXIC	5	NA	Mariager
v4_region_studies::labeledglucose40nmoxicrep1frac12	labeled_glucose40n_moxic_rep1frac12	Mariager-Glucose	OXIC	5	NA	Mariager
v4_region_studies::labeledglucose40nmoxicrep1frac13	labeled_glucose40n_moxic_rep1frac13	Mariager-Glucose	OXIC	5	NA	Mariager
v4_region_studies::labeledglucose40nmoxicrep1frac14	labeled_glucose40n_moxic_rep1frac14	Mariager-Glucose	OXIC	5	NA	Mariager
v4_region_studies::labeledglucose40nmoxicrep1frac15	labeled_glucose40n_moxic_rep1frac15	Mariager-Glucose	OXIC	5	NA	Mariager
v4_region_studies::labeledglucose40nmoxicrep1frac6	labeled_glucose40n_moxic_rep1frac6	Mariager-Glucose	OXIC	5	NA	Mariager
v4_region_studies::labeledglucose40nmoxicrep1frac7	labeled_glucose40n_moxic_rep1frac7	Mariager-Glucose	OXIC	5	NA	Mariager
v4_region_studies::labeledglucose40nmoxicrep1frac8	labeled_glucose40n_moxic_rep1frac8	Mariager-Glucose	OXIC	5	NA	Mariager
v4_region_studies::labeledglucose40nmoxicrep1frac9	labeled_glucose40n_moxic_rep1frac9	Mariager-Glucose	OXIC	5	NA	Mariager
v4_region_studies::labeledglucose40nmoxicrep2frac10	labeled_glucose40n_moxic_rep2frac10	Mariager-Glucose	OXIC	5	NA	Mariager
v4_region_studies::labeledglucose40nmoxicrep2frac11	labeled_glucose40n_moxic_rep2frac11	Mariager-Glucose	OXIC	5	NA	Mariager
v4_region_studies::labeledglucose40nmoxicrep2frac12	labeled_glucose40n_moxic_rep2frac12	Mariager-Glucose	OXIC	5	NA	Mariager
v4_region_studies::labeledglucose40nmoxicrep2frac13	labeled_glucose40n_moxic_rep2frac13	Mariager-Glucose	OXIC	5	NA	Mariager
v4_region_studies::labeledglucose40nmoxicrep2frac14	labeled_glucose40n_moxic_rep2frac14	Mariager-Glucose	OXIC	5	NA	Mariager
v4_region_studies::labeledglucose40nmoxicrep2frac15	labeled_glucose40n_moxic_rep2frac15	Mariager-Glucose	OXIC	5	NA	Mariager
v4_region_studies::labeledglucose40nmoxicrep2frac16	labeled_glucose40n_moxic_rep2frac16	Mariager-Glucose	OXIC	5	NA	Mariager
v4_region_studies::labeledglucose40nmoxicrep2frac6	labeled_glucose40n_moxic_rep2frac6	Mariager-Glucose	OXIC	5	NA	Mariager
v4_region_studies::labeledglucose40nmoxicrep2frac7	labeled_glucose40n_moxic_rep2frac7	Mariager-Glucose	OXIC	5	NA	Mariager
v4_region_studies::labeledglucose40nmoxicrep2frac8	labeled_glucose40n_moxic_rep2frac8	Mariager-Glucose	OXIC	5	NA	Mariager
v4_region_studies::labeledglucose40nmoxicrep2frac9	labeled_glucose40n_moxic_rep2frac9	Mariager-Glucose	OXIC	5	NA	Mariager
v4_region_studies::labeledglucose40nmoxicrep3frac10	labeled_glucose40n_moxic_rep3frac10	Mariager-Glucose	OXIC	5	NA	Mariager
v4_region_studies::labeledglucose40nmoxicrep3frac11	labeled_glucose40n_moxic_rep3frac11	Mariager-Glucose	OXIC	5	NA	Mariager
v4_region_studies::labeledglucose40nmoxicrep3frac12	labeled_glucose40n_moxic_rep3frac12	Mariager-Glucose	OXIC	5	NA	Mariager
v4_region_studies::labeledglucose40nmoxicrep3frac13	labeled_glucose40n_moxic_rep3frac13	Mariager-Glucose	OXIC	5	NA	Mariager
v4_region_studies::labeledglucose40nmoxicrep3frac14	labeled_glucose40n_moxic_rep3frac14	Mariager-Glucose	OXIC	5	NA	Mariager
v4_region_studies::labeledglucose40nmoxicrep3frac15	labeled_glucose40n_moxic_rep3frac15	Mariager-Glucose	OXIC	5	NA	Mariager
v4_region_studies::labeledglucose40nmoxicrep3frac16	labeled_glucose40n_moxic_rep3frac16	Mariager-Glucose	OXIC	5	NA	Mariager
v4_region_studies::labeledglucose40nmoxicrep3frac17	labeled_glucose40n_moxic_rep3frac17	Mariager-Glucose	OXIC	5	NA	Mariager
v4_region_studies::labeledglucose40nmoxicrep3frac18	labeled_glucose40n_moxic_rep3frac18	Mariager-Glucose	OXIC	5	NA	Mariager
v4_region_studies::labeledglucose40nmoxicrep3frac19	labeled_glucose40n_moxic_rep3frac19	Mariager-Glucose	OXIC	5	NA	Mariager
v4_region_studies::labeledglucose40nmoxicrep3frac8	labeled_glucose40n_moxic_rep3frac8	Mariager-Glucose	OXIC	5	NA	Mariager
v4_region_studies::labeledglucose40nmoxicrep3frac9	labeled_glucose40n_moxic_rep3frac9	Mariager-Glucose	OXIC	5	NA	Mariager
v4_region_studies::labeledglucose40nmsuboxicrep1frac10	labeled_glucose40n_msuboxic_rep1frac10	Mariager-Glucose	HYPOXIC	25	NA	Mariager
v4_region_studies::labeledglucose40nmsuboxicrep1frac11	labeled_glucose40n_msuboxic_rep1frac11	Mariager-Glucose	HYPOXIC	25	NA	Mariager
v4_region_studies::labeledglucose40nmsuboxicrep1frac12	labeled_glucose40n_msuboxic_rep1frac12	Mariager-Glucose	HYPOXIC	25	NA	Mariager
v4_region_studies::labeledglucose40nmsuboxicrep1frac13	labeled_glucose40n_msuboxic_rep1frac13	Mariager-Glucose	HYPOXIC	25	NA	Mariager
v4_region_studies::labeledglucose40nmsuboxicrep1frac14	labeled_glucose40n_msuboxic_rep1frac14	Mariager-Glucose	HYPOXIC	25	NA	Mariager
v4_region_studies::labeledglucose40nmsuboxicrep1frac15	labeled_glucose40n_msuboxic_rep1frac15	Mariager-Glucose	HYPOXIC	25	NA	Mariager
v4_region_studies::labeledglucose40nmsuboxicrep1frac16	labeled_glucose40n_msuboxic_rep1frac16	Mariager-Glucose	HYPOXIC	25	NA	Mariager
v4_region_studies::labeledglucose40nmsuboxicrep1frac17	labeled_glucose40n_msuboxic_rep1frac17	Mariager-Glucose	HYPOXIC	25	NA	Mariager
v4_region_studies::labeledglucose40nmsuboxicrep1frac18	labeled_glucose40n_msuboxic_rep1frac18	Mariager-Glucose	HYPOXIC	25	NA	Mariager
v4_region_studies::labeledglucose40nmsuboxicrep1frac7	labeled_glucose40n_msuboxic_rep1frac7	Mariager-Glucose	HYPOXIC	25	NA	Mariager
v4_region_studies::labeledglucose40nmsuboxicrep1frac8	labeled_glucose40n_msuboxic_rep1frac8	Mariager-Glucose	HYPOXIC	25	NA	Mariager
v4_region_studies::labeledglucose40nmsuboxicrep1frac9	labeled_glucose40n_msuboxic_rep1frac9	Mariager-Glucose	HYPOXIC	25	NA	Mariager
v4_region_studies::labeledglucose40nmsuboxicrep2frac10	labeled_glucose40n_msuboxic_rep2frac10	Mariager-Glucose	HYPOXIC	25	NA	Mariager
v4_region_studies::labeledglucose40nmsuboxicrep2frac11	labeled_glucose40n_msuboxic_rep2frac11	Mariager-Glucose	HYPOXIC	25	NA	Mariager
v4_region_studies::labeledglucose40nmsuboxicrep2frac12	labeled_glucose40n_msuboxic_rep2frac12	Mariager-Glucose	HYPOXIC	25	NA	Mariager
v4_region_studies::labeledglucose40nmsuboxicrep2frac13	labeled_glucose40n_msuboxic_rep2frac13	Mariager-Glucose	HYPOXIC	25	NA	Mariager
v4_region_studies::labeledglucose40nmsuboxicrep2frac14	labeled_glucose40n_msuboxic_rep2frac14	Mariager-Glucose	HYPOXIC	25	NA	Mariager
v4_region_studies::labeledglucose40nmsuboxicrep2frac15	labeled_glucose40n_msuboxic_rep2frac15	Mariager-Glucose	HYPOXIC	25	NA	Mariager
v4_region_studies::labeledglucose40nmsuboxicrep2frac16	labeled_glucose40n_msuboxic_rep2frac16	Mariager-Glucose	HYPOXIC	25	NA	Mariager
v4_region_studies::labeledglucose40nmsuboxicrep2frac17	labeled_glucose40n_msuboxic_rep2frac17	Mariager-Glucose	HYPOXIC	25	NA	Mariager
v4_region_studies::labeledglucose40nmsuboxicrep2frac18	labeled_glucose40n_msuboxic_rep2frac18	Mariager-Glucose	HYPOXIC	25	NA	Mariager
v4_region_studies::labeledglucose40nmsuboxicrep2frac8	labeled_glucose40n_msuboxic_rep2frac8	Mariager-Glucose	HYPOXIC	25	NA	Mariager
v4_region_studies::labeledglucose40nmsuboxicrep2frac9	labeled_glucose40n_msuboxic_rep2frac9	Mariager-Glucose	HYPOXIC	25	NA	Mariager
v4_region_studies::labeledglucose40nmsuboxicrep3frac10	labeled_glucose40n_msuboxic_rep3frac10	Mariager-Glucose	HYPOXIC	25	NA	Mariager
v4_region_studies::labeledglucose40nmsuboxicrep3frac11	labeled_glucose40n_msuboxic_rep3frac11	Mariager-Glucose	HYPOXIC	25	NA	Mariager
v4_region_studies::labeledglucose40nmsuboxicrep3frac12	labeled_glucose40n_msuboxic_rep3frac12	Mariager-Glucose	HYPOXIC	25	NA	Mariager
v4_region_studies::labeledglucose40nmsuboxicrep3frac13	labeled_glucose40n_msuboxic_rep3frac13	Mariager-Glucose	HYPOXIC	25	NA	Mariager
v4_region_studies::labeledglucose40nmsuboxicrep3frac14	labeled_glucose40n_msuboxic_rep3frac14	Mariager-Glucose	HYPOXIC	25	NA	Mariager
v4_region_studies::labeledglucose40nmsuboxicrep3frac15	labeled_glucose40n_msuboxic_rep3frac15	Mariager-Glucose	HYPOXIC	25	NA	Mariager
v4_region_studies::labeledglucose40nmsuboxicrep3frac16	labeled_glucose40n_msuboxic_rep3frac16	Mariager-Glucose	HYPOXIC	25	NA	Mariager
v4_region_studies::labeledglucose40nmsuboxicrep3frac17	labeled_glucose40n_msuboxic_rep3frac17	Mariager-Glucose	HYPOXIC	25	NA	Mariager
v4_region_studies::labeledglucose40nmsuboxicrep3frac18	labeled_glucose40n_msuboxic_rep3frac18	Mariager-Glucose	HYPOXIC	25	NA	Mariager
v4_region_studies::labeledglucose40nmsuboxicrep3frac8	labeled_glucose40n_msuboxic_rep3frac8	Mariager-Glucose	HYPOXIC	25	NA	Mariager
v4_region_studies::labeledglucose40nmsuboxicrep3frac9	labeled_glucose40n_msuboxic_rep3frac9	Mariager-Glucose	HYPOXIC	25	NA	Mariager
v4_region_studies::labeledmethionine40nmoxicrep1frac10	labeled_methionine40n_moxic_rep1frac10	Mariager-Methionine	OXIC	5	NA	Mariager
v4_region_studies::labeledmethionine40nmoxicrep1frac11	labeled_methionine40n_moxic_rep1frac11	Mariager-Methionine	OXIC	5	NA	Mariager
v4_region_studies::labeledmethionine40nmoxicrep1frac12	labeled_methionine40n_moxic_rep1frac12	Mariager-Methionine	OXIC	5	NA	Mariager
v4_region_studies::labeledmethionine40nmoxicrep1frac13	labeled_methionine40n_moxic_rep1frac13	Mariager-Methionine	OXIC	5	NA	Mariager
v4_region_studies::labeledmethionine40nmoxicrep1frac14	labeled_methionine40n_moxic_rep1frac14	Mariager-Methionine	OXIC	5	NA	Mariager
v4_region_studies::labeledmethionine40nmoxicrep1frac15	labeled_methionine40n_moxic_rep1frac15	Mariager-Methionine	OXIC	5	NA	Mariager
v4_region_studies::labeledmethionine40nmoxicrep1frac16	labeled_methionine40n_moxic_rep1frac16	Mariager-Methionine	OXIC	5	NA	Mariager
v4_region_studies::labeledmethionine40nmoxicrep1frac17	labeled_methionine40n_moxic_rep1frac17	Mariager-Methionine	OXIC	5	NA	Mariager
v4_region_studies::labeledmethionine40nmoxicrep1frac18	labeled_methionine40n_moxic_rep1frac18	Mariager-Methionine	OXIC	5	NA	Mariager
v4_region_studies::labeledmethionine40nmoxicrep1frac8	labeled_methionine40n_moxic_rep1frac8	Mariager-Methionine	OXIC	5	NA	Mariager
v4_region_studies::labeledmethionine40nmoxicrep1frac9	labeled_methionine40n_moxic_rep1frac9	Mariager-Methionine	OXIC	5	NA	Mariager
v4_region_studies::labeledmethionine40nmoxicrep2frac10	labeled_methionine40n_moxic_rep2frac10	Mariager-Methionine	OXIC	5	NA	Mariager
v4_region_studies::labeledmethionine40nmoxicrep2frac11	labeled_methionine40n_moxic_rep2frac11	Mariager-Methionine	OXIC	5	NA	Mariager
v4_region_studies::labeledmethionine40nmoxicrep2frac12	labeled_methionine40n_moxic_rep2frac12	Mariager-Methionine	OXIC	5	NA	Mariager
v4_region_studies::labeledmethionine40nmoxicrep2frac13	labeled_methionine40n_moxic_rep2frac13	Mariager-Methionine	OXIC	5	NA	Mariager
v4_region_studies::labeledmethionine40nmoxicrep2frac14	labeled_methionine40n_moxic_rep2frac14	Mariager-Methionine	OXIC	5	NA	Mariager
v4_region_studies::labeledmethionine40nmoxicrep2frac15	labeled_methionine40n_moxic_rep2frac15	Mariager-Methionine	OXIC	5	NA	Mariager
v4_region_studies::labeledmethionine40nmoxicrep2frac16	labeled_methionine40n_moxic_rep2frac16	Mariager-Methionine	OXIC	5	NA	Mariager
v4_region_studies::labeledmethionine40nmoxicrep2frac17	labeled_methionine40n_moxic_rep2frac17	Mariager-Methionine	OXIC	5	NA	Mariager
v4_region_studies::labeledmethionine40nmoxicrep2frac8	labeled_methionine40n_moxic_rep2frac8	Mariager-Methionine	OXIC	5	NA	Mariager
v4_region_studies::labeledmethionine40nmoxicrep2frac9	labeled_methionine40n_moxic_rep2frac9	Mariager-Methionine	OXIC	5	NA	Mariager
v4_region_studies::labeledmethionine40nmoxicrep3frac10	labeled_methionine40n_moxic_rep3frac10	Mariager-Methionine	OXIC	5	NA	Mariager
v4_region_studies::labeledmethionine40nmoxicrep3frac11	labeled_methionine40n_moxic_rep3frac11	Mariager-Methionine	OXIC	5	NA	Mariager
v4_region_studies::labeledmethionine40nmoxicrep3frac12	labeled_methionine40n_moxic_rep3frac12	Mariager-Methionine	OXIC	5	NA	Mariager
v4_region_studies::labeledmethionine40nmoxicrep3frac14	labeled_methionine40n_moxic_rep3frac14	Mariager-Methionine	OXIC	5	NA	Mariager
v4_region_studies::labeledmethionine40nmoxicrep3frac15	labeled_methionine40n_moxic_rep3frac15	Mariager-Methionine	OXIC	5	NA	Mariager
v4_region_studies::labeledmethionine40nmoxicrep3frac16	labeled_methionine40n_moxic_rep3frac16	Mariager-Methionine	OXIC	5	NA	Mariager
v4_region_studies::labeledmethionine40nmoxicrep3frac7	labeled_methionine40n_moxic_rep3frac7	Mariager-Methionine	OXIC	5	NA	Mariager
v4_region_studies::labeledmethionine40nmoxicrep3frac8	labeled_methionine40n_moxic_rep3frac8	Mariager-Methionine	OXIC	5	NA	Mariager
v4_region_studies::labeledmethionine40nmoxicrep3frac9	labeled_methionine40n_moxic_rep3frac9	Mariager-Methionine	OXIC	5	NA	Mariager
v4_region_studies::labeledmethionine40nmsuboxicrep1frac11	labeled_methionine40n_msuboxic_rep1frac11	Mariager-Methionine	HYPOXIC	25	NA	Mariager
v4_region_studies::labeledmethionine40nmsuboxicrep1frac12	labeled_methionine40n_msuboxic_rep1frac12	Mariager-Methionine	HYPOXIC	25	NA	Mariager
v4_region_studies::labeledmethionine40nmsuboxicrep1frac13	labeled_methionine40n_msuboxic_rep1frac13	Mariager-Methionine	HYPOXIC	25	NA	Mariager
v4_region_studies::labeledmethionine40nmsuboxicrep1frac14	labeled_methionine40n_msuboxic_rep1frac14	Mariager-Methionine	HYPOXIC	25	NA	Mariager
v4_region_studies::labeledmethionine40nmsuboxicrep1frac15	labeled_methionine40n_msuboxic_rep1frac15	Mariager-Methionine	HYPOXIC	25	NA	Mariager
v4_region_studies::labeledmethionine40nmsuboxicrep1frac16	labeled_methionine40n_msuboxic_rep1frac16	Mariager-Methionine	HYPOXIC	25	NA	Mariager
v4_region_studies::labeledmethionine40nmsuboxicrep1frac17	labeled_methionine40n_msuboxic_rep1frac17	Mariager-Methionine	HYPOXIC	25	NA	Mariager
v4_region_studies::labeledmethionine40nmsuboxicrep1frac18	labeled_methionine40n_msuboxic_rep1frac18	Mariager-Methionine	HYPOXIC	25	NA	Mariager
v4_region_studies::labeledmethionine40nmsuboxicrep1frac9	labeled_methionine40n_msuboxic_rep1frac9	Mariager-Methionine	HYPOXIC	25	NA	Mariager
v4_region_studies::labeledmethionine40nmsuboxicrep2frac11	labeled_methionine40n_msuboxic_rep2frac11	Mariager-Methionine	HYPOXIC	25	NA	Mariager
v4_region_studies::labeledmethionine40nmsuboxicrep2frac12	labeled_methionine40n_msuboxic_rep2frac12	Mariager-Methionine	HYPOXIC	25	NA	Mariager
v4_region_studies::labeledmethionine40nmsuboxicrep2frac13	labeled_methionine40n_msuboxic_rep2frac13	Mariager-Methionine	HYPOXIC	25	NA	Mariager
v4_region_studies::labeledmethionine40nmsuboxicrep2frac14	labeled_methionine40n_msuboxic_rep2frac14	Mariager-Methionine	HYPOXIC	25	NA	Mariager
v4_region_studies::labeledmethionine40nmsuboxicrep2frac15	labeled_methionine40n_msuboxic_rep2frac15	Mariager-Methionine	HYPOXIC	25	NA	Mariager
v4_region_studies::labeledmethionine40nmsuboxicrep2frac16	labeled_methionine40n_msuboxic_rep2frac16	Mariager-Methionine	HYPOXIC	25	NA	Mariager
v4_region_studies::labeledmethionine40nmsuboxicrep2frac17	labeled_methionine40n_msuboxic_rep2frac17	Mariager-Methionine	HYPOXIC	25	NA	Mariager
v4_region_studies::labeledmethionine40nmsuboxicrep2frac18	labeled_methionine40n_msuboxic_rep2frac18	Mariager-Methionine	HYPOXIC	25	NA	Mariager
v4_region_studies::labeledmethionine40nmsuboxicrep3frac10	labeled_methionine40n_msuboxic_rep3frac10	Mariager-Methionine	HYPOXIC	25	NA	Mariager
v4_region_studies::labeledmethionine40nmsuboxicrep3frac11	labeled_methionine40n_msuboxic_rep3frac11	Mariager-Methionine	HYPOXIC	25	NA	Mariager
v4_region_studies::labeledmethionine40nmsuboxicrep3frac12	labeled_methionine40n_msuboxic_rep3frac12	Mariager-Methionine	HYPOXIC	25	NA	Mariager
v4_region_studies::labeledmethionine40nmsuboxicrep3frac13	labeled_methionine40n_msuboxic_rep3frac13	Mariager-Methionine	HYPOXIC	25	NA	Mariager
v4_region_studies::labeledmethionine40nmsuboxicrep3frac14	labeled_methionine40n_msuboxic_rep3frac14	Mariager-Methionine	HYPOXIC	25	NA	Mariager
v4_region_studies::labeledmethionine40nmsuboxicrep3frac15	labeled_methionine40n_msuboxic_rep3frac15	Mariager-Methionine	HYPOXIC	25	NA	Mariager
v4_region_studies::labeledmethionine40nmsuboxicrep3frac16	labeled_methionine40n_msuboxic_rep3frac16	Mariager-Methionine	HYPOXIC	25	NA	Mariager
v4_region_studies::labeledmethionine40nmsuboxicrep3frac17	labeled_methionine40n_msuboxic_rep3frac17	Mariager-Methionine	HYPOXIC	25	NA	Mariager
v4_region_studies::labeledmethionine40nmsuboxicrep3frac18	labeled_methionine40n_msuboxic_rep3frac18	Mariager-Methionine	HYPOXIC	25	NA	Mariager
v4_region_studies::labeledtaurine40nmoxicrep1frac10	labeled_taurine40n_moxic_rep1frac10	Mariager-Taurine	OXIC	5	NA	Mariager
v4_region_studies::labeledtaurine40nmoxicrep1frac11	labeled_taurine40n_moxic_rep1frac11	Mariager-Taurine	OXIC	5	NA	Mariager
v4_region_studies::labeledtaurine40nmoxicrep1frac12	labeled_taurine40n_moxic_rep1frac12	Mariager-Taurine	OXIC	5	NA	Mariager
v4_region_studies::labeledtaurine40nmoxicrep1frac13	labeled_taurine40n_moxic_rep1frac13	Mariager-Taurine	OXIC	5	NA	Mariager
v4_region_studies::labeledtaurine40nmoxicrep1frac14	labeled_taurine40n_moxic_rep1frac14	Mariager-Taurine	OXIC	5	NA	Mariager
v4_region_studies::labeledtaurine40nmoxicrep1frac15	labeled_taurine40n_moxic_rep1frac15	Mariager-Taurine	OXIC	5	NA	Mariager
v4_region_studies::labeledtaurine40nmoxicrep1frac16	labeled_taurine40n_moxic_rep1frac16	Mariager-Taurine	OXIC	5	NA	Mariager
v4_region_studies::labeledtaurine40nmoxicrep1frac17	labeled_taurine40n_moxic_rep1frac17	Mariager-Taurine	OXIC	5	NA	Mariager
v4_region_studies::labeledtaurine40nmoxicrep1frac18	labeled_taurine40n_moxic_rep1frac18	Mariager-Taurine	OXIC	5	NA	Mariager
v4_region_studies::labeledtaurine40nmoxicrep1frac19	labeled_taurine40n_moxic_rep1frac19	Mariager-Taurine	OXIC	5	NA	Mariager
v4_region_studies::labeledtaurine40nmoxicrep1frac9	labeled_taurine40n_moxic_rep2frac9	Mariager-Taurine	OXIC	5	NA	Mariager
v4_region_studies::labeledtaurine40nmoxicrep2frac10	labeled_taurine40n_moxic_rep2frac10	Mariager-Taurine	OXIC	5	NA	Mariager
v4_region_studies::labeledtaurine40nmoxicrep2frac11	labeled_taurine40n_moxic_rep2frac11	Mariager-Taurine	OXIC	5	NA	Mariager
v4_region_studies::labeledtaurine40nmoxicrep2frac12	labeled_taurine40n_moxic_rep2frac12	Mariager-Taurine	OXIC	5	NA	Mariager
v4_region_studies::labeledtaurine40nmoxicrep2frac13	labeled_taurine40n_moxic_rep2frac13	Mariager-Taurine	OXIC	5	NA	Mariager
v4_region_studies::labeledtaurine40nmoxicrep2frac14	labeled_taurine40n_moxic_rep2frac14	Mariager-Taurine	OXIC	5	NA	Mariager
v4_region_studies::labeledtaurine40nmoxicrep2frac15	labeled_taurine40n_moxic_rep2frac15	Mariager-Taurine	OXIC	5	NA	Mariager
v4_region_studies::labeledtaurine40nmoxicrep2frac7	labeled_taurine40n_moxic_rep2frac7	Mariager-Taurine	OXIC	5	NA	Mariager
v4_region_studies::labeledtaurine40nmoxicrep2frac8	labeled_taurine40n_moxic_rep2frac8	Mariager-Taurine	OXIC	5	NA	Mariager
v4_region_studies::labeledtaurine40nmoxicrep2frac9	labeled_taurine40n_moxic_rep2frac9	Mariager-Taurine	OXIC	5	NA	Mariager
v4_region_studies::labeledtaurine40nmoxicrep3frac10	labeled_taurine40n_moxic_rep3frac10	Mariager-Taurine	OXIC	5	NA	Mariager
v4_region_studies::labeledtaurine40nmoxicrep3frac12	labeled_taurine40n_moxic_rep3frac12	Mariager-Taurine	OXIC	5	NA	Mariager
v4_region_studies::labeledtaurine40nmoxicrep3frac13	labeled_taurine40n_moxic_rep3frac13	Mariager-Taurine	OXIC	5	NA	Mariager
v4_region_studies::labeledtaurine40nmoxicrep3frac14	labeled_taurine40n_moxic_rep3frac14	Mariager-Taurine	OXIC	5	NA	Mariager
v4_region_studies::labeledtaurine40nmoxicrep3frac15	labeled_taurine40n_moxic_rep3frac15	Mariager-Taurine	OXIC	5	NA	Mariager
v4_region_studies::labeledtaurine40nmoxicrep3frac16	labeled_taurine40n_moxic_rep3frac16	Mariager-Taurine	OXIC	5	NA	Mariager
v4_region_studies::labeledtaurine40nmoxicrep3frac17	labeled_taurine40n_moxic_rep3frac17	Mariager-Taurine	OXIC	5	NA	Mariager
v4_region_studies::labeledtaurine40nmoxicrep3frac7	labeled_taurine40n_msuboxic_rep1frac7	Mariager-Taurine	OXIC	5	NA	Mariager
v4_region_studies::labeledtaurine40nmoxicrep3frac8	labeled_taurine40n_msuboxic_rep1frac8	Mariager-Taurine	OXIC	5	NA	Mariager
v4_region_studies::labeledtaurine40nmsuboxicrep1frac10	labeled_taurine40n_msuboxic_rep1frac10	Mariager-Taurine	HYPOXIC	25	NA	Mariager
v4_region_studies::labeledtaurine40nmsuboxicrep1frac11	labeled_taurine40n_msuboxic_rep1frac11	Mariager-Taurine	HYPOXIC	25	NA	Mariager
v4_region_studies::labeledtaurine40nmsuboxicrep1frac12	labeled_taurine40n_msuboxic_rep1frac12	Mariager-Taurine	HYPOXIC	25	NA	Mariager
v4_region_studies::labeledtaurine40nmsuboxicrep1frac13	labeled_taurine40n_msuboxic_rep1frac13	Mariager-Taurine	HYPOXIC	25	NA	Mariager
v4_region_studies::labeledtaurine40nmsuboxicrep1frac14	labeled_taurine40n_msuboxic_rep1frac14	Mariager-Taurine	HYPOXIC	25	NA	Mariager
v4_region_studies::labeledtaurine40nmsuboxicrep1frac15	labeled_taurine40n_msuboxic_rep1frac15	Mariager-Taurine	HYPOXIC	25	NA	Mariager
v4_region_studies::labeledtaurine40nmsuboxicrep1frac16	labeled_taurine40n_msuboxic_rep1frac16	Mariager-Taurine	HYPOXIC	25	NA	Mariager
v4_region_studies::labeledtaurine40nmsuboxicrep1frac17	labeled_taurine40n_msuboxic_rep1frac17	Mariager-Taurine	HYPOXIC	25	NA	Mariager
v4_region_studies::labeledtaurine40nmsuboxicrep1frac18	labeled_taurine40n_msuboxic_rep1frac18	Mariager-Taurine	HYPOXIC	25	NA	Mariager
v4_region_studies::labeledtaurine40nmsuboxicrep1frac9	labeled_taurine40n_msuboxic_rep1frac9	Mariager-Taurine	HYPOXIC	25	NA	Mariager
v4_region_studies::labeledtaurine40nmsuboxicrep2frac11	labeled_taurine40n_msuboxic_rep2frac11	Mariager-Taurine	HYPOXIC	25	NA	Mariager
v4_region_studies::labeledtaurine40nmsuboxicrep2frac12	labeled_taurine40n_msuboxic_rep2frac12	Mariager-Taurine	HYPOXIC	25	NA	Mariager
v4_region_studies::labeledtaurine40nmsuboxicrep2frac13	labeled_taurine40n_msuboxic_rep2frac13	Mariager-Taurine	HYPOXIC	25	NA	Mariager
v4_region_studies::labeledtaurine40nmsuboxicrep2frac14	labeled_taurine40n_msuboxic_rep2frac14	Mariager-Taurine	HYPOXIC	25	NA	Mariager
v4_region_studies::labeledtaurine40nmsuboxicrep2frac15	labeled_taurine40n_msuboxic_rep2frac15	Mariager-Taurine	HYPOXIC	25	NA	Mariager
v4_region_studies::labeledtaurine40nmsuboxicrep2frac16	labeled_taurine40n_msuboxic_rep2frac16	Mariager-Taurine	HYPOXIC	25	NA	Mariager
v4_region_studies::labeledtaurine40nmsuboxicrep2frac17	labeled_taurine40n_msuboxic_rep2frac17	Mariager-Taurine	HYPOXIC	25	NA	Mariager
v4_region_studies::labeledtaurine40nmsuboxicrep3frac10	labeled_taurine40n_msuboxic_rep3frac10	Mariager-Taurine	HYPOXIC	25	NA	Mariager
v4_region_studies::labeledtaurine40nmsuboxicrep3frac11	labeled_taurine40n_msuboxic_rep3frac11	Mariager-Taurine	HYPOXIC	25	NA	Mariager
v4_region_studies::labeledtaurine40nmsuboxicrep3frac12	labeled_taurine40n_msuboxic_rep3frac12	Mariager-Taurine	HYPOXIC	25	NA	Mariager
v4_region_studies::labeledtaurine40nmsuboxicrep3frac13	labeled_taurine40n_msuboxic_rep3frac13	Mariager-Taurine	HYPOXIC	25	NA	Mariager
v4_region_studies::labeledtaurine40nmsuboxicrep3frac14	labeled_taurine40n_msuboxic_rep3frac14	Mariager-Taurine	HYPOXIC	25	NA	Mariager
v4_region_studies::labeledtaurine40nmsuboxicrep3frac15	labeled_taurine40n_msuboxic_rep3frac15	Mariager-Taurine	HYPOXIC	25	NA	Mariager
v4_region_studies::labeledtaurine40nmsuboxicrep3frac16	labeled_taurine40n_msuboxic_rep3frac16	Mariager-Taurine	HYPOXIC	25	NA	Mariager
v4_region_studies::labeledtaurine40nmsuboxicrep3frac17	labeled_taurine40n_msuboxic_rep3frac17	Mariager-Taurine	HYPOXIC	25	NA	Mariager
v4_region_studies::labeledtaurine40nmsuboxicrep3frac18	labeled_taurine40n_msuboxic_rep3frac18	Mariager-Taurine	HYPOXIC	25	NA	Mariager
v4_region_studies::labeledtaurine40nmsuboxicrep3frac9	labeled_taurine40n_msuboxic_rep3frac9	Mariager-Taurine	HYPOXIC	25	NA	Mariager
v4_region_studies::mariagerd1a	mariager_d1a	Mariager-in_situ	OXIC	5	NA	Mariager
v4_region_studies::mariagerd3b	mariager_d3b	Mariager-in_situ	OXIC	15	NA	Mariager
v4_region_studies::mariagerd5a	mariager_d5a	Mariager-in_situ	HYPOXIC	25	NA	Mariager
v4_region_studies::mariagerqsip1	mariagerq_sip1	Mariager-SIP	OXIC	5	NA	Mariager
v4_region_studies::mariagerqsip14	mariagerq_sip14	Mariager-SIP	HYPOXIC	25	NA	Mariager
v4_region_studies::mariagerqsip15	mariagerq_sip15	Mariager-Glucose	HYPOXIC	25	NA	Mariager
v4_region_studies::mariagerqsip16	mariagerq_sip16	Mariager-Taurine	HYPOXIC	25	NA	Mariager
v4_region_studies::mariagerqsip17	mariagerq_sip17	Mariager-Methionine	HYPOXIC	25	NA	Mariager
v4_region_studies::mariagerqsip2	mariagerq_sip2	Mariager-Glucose	OXIC	5	NA	Mariager
v4_region_studies::mariagerqsip26	mariagerq_sip26	Mariager-SIP	HYPOXIC-bottle	25	NA	Mariager
v4_region_studies::mariagerqsip3	mariagerq_sip3	Mariager-Taurine	OXIC	5	NA	Mariager
v4_region_studies::mariagerqsip4	mariagerq_sip4	Mariager-Methionine	OXIC	5	NA	Mariager
V4_region_studies::srr16352517	srr16352517	Costa_Rica	HYPOXIC	75	NA	Costa Rica: Golfo dulce	8.68528	-83.3853
V4_region_studies::srr16352518	srr16352518	Costa_Rica	ANOXIC	185	NA	Costa Rica: Golfo dulce	8.68528	-83.3853
V4_region_studies::srr16352519	srr16352519	Costa_Rica	ANOXIC	120	NA	Costa Rica: Golfo dulce	8.68528	-83.3853
V4_region_studies::srr16352520	srr16352520	Costa_Rica	ANOXIC	110	NA	Costa Rica: Golfo dulce	8.68528	-83.3853
V4_region_studies::srr16352521	srr16352521	Costa_Rica	HYPOXIC	60	NA	Costa Rica: Golfo dulce	8.68528	-83.3853
V4_region_studies::srr16352522	srr16352522	Costa_Rica	HYPOXIC	80	NA	Costa Rica: Golfo dulce	8.68528	-83.3853
V4_region_studies::srr16352523	srr16352523	Costa_Rica	HYPOXIC	100	NA	Costa Rica: Golfo dulce	8.68528	-83.3853
V4_region_studies::srr16352524	srr16352524	Costa_Rica	HYPOXIC	90	NA	Costa Rica: Golfo dulce	8.68528	-83.3853
V4_region_studies::srr16352525	srr16352525	Costa_Rica	ANOXIC	105	NA	Costa Rica: Golfo dulce	8.68528	-83.3853
V4_region_studies::srr16352526	srr16352526	Costa_Rica	HYPOXIC	95	NA	Costa Rica: Golfo dulce	8.68528	-83.3853
V4_region_studies::srr16352527	srr16352527	Costa_Rica	ANOXIC	120	NA	Costa Rica: Golfo dulce	8.68528	-83.3853
V4_region_studies::srr16352528	srr16352528	Costa_Rica	ANOXIC	115	NA	Costa Rica: Golfo dulce	8.68528	-83.3853
V4_region_studies::srr16352529	srr16352529	Costa_Rica	ANOXIC	110	NA	Costa Rica: Golfo dulce	8.68528	-83.3853
V4_region_studies::srr16352530	srr16352530	Costa_Rica	ANOXIC	150	NA	Costa Rica: Golfo dulce	8.68528	-83.3853
V4_region_studies::srr16352531	srr16352531	Costa_Rica	ANOXIC	140	NA	Costa Rica: Golfo dulce	8.68528	-83.3853
V4_region_studies::srr16352532	srr16352532	Costa_Rica	ANOXIC	140	NA	Costa Rica: Golfo dulce	8.68528	-83.3853
V4_region_studies::srr16352533	srr16352533	Costa_Rica	ANOXIC	130	NA	Costa Rica: Golfo dulce	8.68528	-83.3853
V4_region_studies::srr16352534	srr16352534	Costa_Rica	ANOXIC	180	NA	Costa Rica: Golfo dulce	8.68528	-83.3853
V4_region_studies::srr16352535	srr16352535	Costa_Rica	ANOXIC	170	NA	Costa Rica: Golfo dulce	8.68528	-83.3853
V4_region_studies::srr16352536	srr16352536	Costa_Rica	ANOXIC	160	NA	Costa Rica: Golfo dulce	8.68528	-83.3853
V4_region_studies::srr16352537	srr16352537	Costa_Rica	ANOXIC	110	NA	Costa Rica: Golfo dulce	8.68528	-83.3853
V4_region_studies::srr16352538	srr16352538	Costa_Rica	ANOXIC	130	NA	Costa Rica: Golfo dulce	8.68528	-83.3853
V4_region_studies::srr16352539	srr16352539	Costa_Rica	ANOXIC	120	NA	Costa Rica: Golfo dulce	8.68528	-83.3853
V4_region_studies::srr16352540	srr16352540	Costa_Rica	ANOXIC	170	NA	Costa Rica: Golfo dulce	8.68528	-83.3853
V4_region_studies::srr16352541	srr16352541	Costa_Rica	HYPOXIC	90	NA	Costa Rica: Golfo dulce	8.68528	-83.3853
V4_region_studies::srr16352542	srr16352542	Costa_Rica	ANOXIC	130	NA	Costa Rica: Golfo dulce	8.68528	-83.3853
V4_region_studies::srr16352543	srr16352543	Costa_Rica	HYPOXIC	80	NA	Costa Rica: Golfo dulce	8.68528	-83.3853
V4_region_studies::srr16352544	srr16352544	Costa_Rica	HYPOXIC	100	NA	Costa Rica: Golfo dulce	8.68528	-83.3853
V4_region_studies::srr16352545	srr16352545	Costa_Rica	HYPOXIC	95	NA	Costa Rica: Golfo dulce	8.68528	-83.3853
V4_region_studies::srr16352546	srr16352546	Costa_Rica	ANOXIC	130	NA	Costa Rica: Golfo dulce	8.68528	-83.3853
V4_region_studies::srr16352547	srr16352547	Costa_Rica	ANOXIC	105	NA	Costa Rica: Golfo dulce	8.68528	-83.3853
V4_region_studies::srr16352548	srr16352548	Costa_Rica	ANOXIC	110	NA	Costa Rica: Golfo dulce	8.68528	-83.3853
V4_region_studies::srr16352549	srr16352549	Costa_Rica	ANOXIC	170	NA	Costa Rica: Golfo dulce	8.68528	-83.3853
V4_region_studies::srr16352550	srr16352550	Costa_Rica	ANOXIC	150	NA	Costa Rica: Golfo dulce	8.68528	-83.3853
V4_region_studies::srr16352553	srr16352553	Costa_Rica	ANOXIC	150	NA	Costa Rica: Golfo dulce	8.68528	-83.3853
V4_region_studies::srr16352564	srr16352564	Costa_Rica	ANOXIC	145	NA	Costa Rica: Golfo dulce	8.68528	-83.3853
V4_region_studies::srr16352567	srr16352567	Costa_Rica	ANOXIC	110	NA	Costa Rica: Golfo dulce	8.68528	-83.3853
V4_region_studies::srr16352568	srr16352568	Costa_Rica	HYPOXIC	90	NA	Costa Rica: Golfo dulce	8.68528	-83.3853
V4_region_studies::srr16352569	srr16352569	Costa_Rica	ANOXIC	130	NA	Costa Rica: Golfo dulce	8.68528	-83.3853
V4_region_studies::srr16352570	srr16352570	Costa_Rica	ANOXIC	125	NA	Costa Rica: Golfo dulce	8.68528	-83.3853
V4_region_studies::srr16352571	srr16352571	Costa_Rica	ANOXIC	145	NA	Costa Rica: Golfo dulce	8.68528	-83.3853
V4_region_studies::srr16352572	srr16352572	Costa_Rica	ANOXIC	180	NA	Costa Rica: Golfo dulce	8.68528	-83.3853
V4_region_studies::srr16352573	srr16352573	Costa_Rica	ANOXIC	160	NA	Costa Rica: Golfo dulce	8.68528	-83.3853
V4_region_studies::srr16352574	srr16352574	Costa_Rica	HYPOXIC	100	NA	Costa Rica: Golfo dulce	8.68528	-83.3853
V4_region_studies::srr16352575	srr16352575	Costa_Rica	ANOXIC	180	NA	Costa Rica: Golfo dulce	8.68528	-83.3853
V4_region_studies::srr16352576	srr16352576	Costa_Rica	ANOXIC	160	NA	Costa Rica: Golfo dulce	8.68528	-83.3853
v4_region_studies::unlabeled40nmoxicre3frac10	unlabeled40n_moxic_re3frac10	Mariager-SIP	OXIC	NA	NA	Mariager
v4_region_studies::unlabeled40nmoxicre3frac11	unlabeled40n_moxic_re3frac11	Mariager-SIP	OXIC	NA	NA	Mariager
v4_region_studies::unlabeled40nmoxicre3frac12	unlabeled40n_moxic_re3frac12	Mariager-SIP	OXIC	NA	NA	Mariager
v4_region_studies::unlabeled40nmoxicre3frac13	unlabeled40n_moxic_re3frac13	Mariager-SIP	OXIC	NA	NA	Mariager
v4_region_studies::unlabeled40nmoxicre3frac14	unlabeled40n_moxic_re3frac14	Mariager-SIP	OXIC	NA	NA	Mariager
v4_region_studies::unlabeled40nmoxicre3frac15	unlabeled40n_moxic_re3frac15	Mariager-SIP	OXIC	NA	NA	Mariager
v4_region_studies::unlabeled40nmoxicre3frac16	unlabeled40n_moxic_re3frac16	Mariager-SIP	OXIC	NA	NA	Mariager
v4_region_studies::unlabeled40nmoxicre3frac17	unlabeled40n_moxic_re3frac17	Mariager-SIP	OXIC	NA	NA	Mariager
v4_region_studies::unlabeled40nmoxicrep1frac10	unlabeled40n_moxic_rep1frac10	Mariager-SIP	OXIC	NA	NA	Mariager
v4_region_studies::unlabeled40nmoxicrep1frac11	unlabeled40n_moxic_rep1frac11	Mariager-SIP	OXIC	NA	NA	Mariager
v4_region_studies::unlabeled40nmoxicrep1frac12	unlabeled40n_moxic_rep1frac12	Mariager-SIP	OXIC	NA	NA	Mariager
v4_region_studies::unlabeled40nmoxicrep1frac13	unlabeled40n_moxic_rep1frac13	Mariager-SIP	OXIC	NA	NA	Mariager
v4_region_studies::unlabeled40nmoxicrep1frac14	unlabeled40n_moxic_rep1frac14	Mariager-SIP	OXIC	NA	NA	Mariager
v4_region_studies::unlabeled40nmoxicrep1frac15	unlabeled40n_moxic_rep1frac15	Mariager-SIP	OXIC	NA	NA	Mariager
v4_region_studies::unlabeled40nmoxicrep1frac16	unlabeled40n_moxic_rep1frac16	Mariager-SIP	OXIC	NA	NA	Mariager
v4_region_studies::unlabeled40nmoxicrep1frac7	unlabeled40n_moxic_rep1frac7	Mariager-SIP	OXIC	NA	NA	Mariager
v4_region_studies::unlabeled40nmoxicrep1frac8	unlabeled40n_moxic_rep1frac8	Mariager-SIP	OXIC	NA	NA	Mariager
v4_region_studies::unlabeled40nmoxicrep1frac9	unlabeled40n_moxic_rep1frac9	Mariager-SIP	OXIC	NA	NA	Mariager
v4_region_studies::unlabeled40nmoxicrep2frac10	unlabeled40n_moxic_rep2frac10	Mariager-SIP	OXIC	NA	NA	Mariager
v4_region_studies::unlabeled40nmoxicrep2frac11	unlabeled40n_moxic_rep2frac11	Mariager-SIP	OXIC	NA	NA	Mariager
v4_region_studies::unlabeled40nmoxicrep2frac12	unlabeled40n_moxic_rep2frac12	Mariager-SIP	OXIC	NA	NA	Mariager
v4_region_studies::unlabeled40nmoxicrep2frac13	unlabeled40n_moxic_rep2frac13	Mariager-SIP	OXIC	NA	NA	Mariager
v4_region_studies::unlabeled40nmoxicrep2frac14	unlabeled40n_moxic_rep2frac14	Mariager-SIP	OXIC	NA	NA	Mariager
v4_region_studies::unlabeled40nmoxicrep2frac15	unlabeled40n_moxic_rep2frac15	Mariager-SIP	OXIC	NA	NA	Mariager
v4_region_studies::unlabeled40nmoxicrep2frac16	unlabeled40n_moxic_rep2frac16	Mariager-SIP	OXIC	NA	NA	Mariager
v4_region_studies::unlabeled40nmoxicrep2frac17	unlabeled40n_moxic_rep2frac17	Mariager-SIP	OXIC	NA	NA	Mariager
v4_region_studies::unlabeled40nmoxicrep2frac18	unlabeled40n_moxic_rep2frac18	Mariager-SIP	OXIC	NA	NA	Mariager
v4_region_studies::unlabeled40nmoxicrep2frac7	unlabeled40n_moxic_rep2frac7	Mariager-SIP	OXIC	NA	NA	Mariager
v4_region_studies::unlabeled40nmoxicrep2frac8	unlabeled40n_moxic_rep2frac8	Mariager-SIP	OXIC	NA	NA	Mariager
v4_region_studies::unlabeled40nmoxicrep2frac9	unlabeled40n_moxic_rep2frac9	Mariager-SIP	OXIC	NA	NA	Mariager
v4_region_studies::unlabeled40nmoxicrep3frac8	unlabeled40n_moxic_rep3frac8	Mariager-SIP	OXIC	NA	NA	Mariager
v4_region_studies::unlabeled40nmoxicrep3frac9	unlabeled40n_moxic_rep3frac9	Mariager-SIP	OXIC	NA	NA	Mariager
v4_region_studies::unlabeled40nmsuboxicrep1frac10	unlabeled40n_msuboxic_rep1frac10	Mariager-SIP	HYPOXIC	NA	NA	Mariager
v4_region_studies::unlabeled40nmsuboxicrep1frac11	unlabeled40n_msuboxic_rep1frac11	Mariager-SIP	HYPOXIC	NA	NA	Mariager
v4_region_studies::unlabeled40nmsuboxicrep1frac12	unlabeled40n_msuboxic_rep1frac12	Mariager-SIP	HYPOXIC	NA	NA	Mariager
v4_region_studies::unlabeled40nmsuboxicrep1frac13	unlabeled40n_msuboxic_rep1frac13	Mariager-SIP	HYPOXIC	NA	NA	Mariager
v4_region_studies::unlabeled40nmsuboxicrep1frac14	unlabeled40n_msuboxic_rep1frac14	Mariager-SIP	HYPOXIC	NA	NA	Mariager
v4_region_studies::unlabeled40nmsuboxicrep1frac15	unlabeled40n_msuboxic_rep1frac15	Mariager-SIP	HYPOXIC	NA	NA	Mariager
v4_region_studies::unlabeled40nmsuboxicrep1frac16	unlabeled40n_msuboxic_rep1frac16	Mariager-SIP	HYPOXIC	NA	NA	Mariager
v4_region_studies::unlabeled40nmsuboxicrep1frac17	unlabeled40n_msuboxic_rep1frac17	Mariager-SIP	HYPOXIC	NA	NA	Mariager
v4_region_studies::unlabeled40nmsuboxicrep1frac9	unlabeled40n_msuboxic_rep1frac9	Mariager-SIP	HYPOXIC	NA	NA	Mariager
v4_region_studies::unlabeled40nmsuboxicrep2frac10	unlabeled40n_msuboxic_rep2frac10	Mariager-SIP	HYPOXIC	NA	NA	Mariager
v4_region_studies::unlabeled40nmsuboxicrep2frac11	unlabeled40n_msuboxic_rep2frac11	Mariager-SIP	HYPOXIC	NA	NA	Mariager
v4_region_studies::unlabeled40nmsuboxicrep2frac12	unlabeled40n_msuboxic_rep2frac12	Mariager-SIP	HYPOXIC	NA	NA	Mariager
v4_region_studies::unlabeled40nmsuboxicrep2frac13	unlabeled40n_msuboxic_rep2frac13	Mariager-SIP	HYPOXIC	NA	NA	Mariager
v4_region_studies::unlabeled40nmsuboxicrep2frac14	unlabeled40n_msuboxic_rep2frac14	Mariager-SIP	HYPOXIC	NA	NA	Mariager
v4_region_studies::unlabeled40nmsuboxicrep2frac15	unlabeled40n_msuboxic_rep2frac15	Mariager-SIP	HYPOXIC	NA	NA	Mariager
v4_region_studies::unlabeled40nmsuboxicrep2frac16	unlabeled40n_msuboxic_rep2frac16	Mariager-SIP	HYPOXIC	NA	NA	Mariager
v4_region_studies::unlabeled40nmsuboxicrep2frac17	unlabeled40n_msuboxic_rep2frac17	Mariager-SIP	HYPOXIC	NA	NA	Mariager
v4_region_studies::unlabeled40nmsuboxicrep2frac18	unlabeled40n_msuboxic_rep2frac18	Mariager-SIP	HYPOXIC	NA	NA	Mariager
v4_region_studies::unlabeled40nmsuboxicrep2frac7	unlabeled40n_msuboxic_rep2frac7	Mariager-SIP	HYPOXIC	NA	NA	Mariager
v4_region_studies::unlabeled40nmsuboxicrep2frac8	unlabeled40n_msuboxic_rep2frac8	Mariager-SIP	HYPOXIC	NA	NA	Mariager
v4_region_studies::unlabeled40nmsuboxicrep2frac9	unlabeled40n_msuboxic_rep2frac9	Mariager-SIP	HYPOXIC	NA	NA	Mariager
v4_region_studies::unlabeled40nmsuboxicrep3frac10	unlabeled40n_msuboxic_rep3frac10	Mariager-SIP	HYPOXIC	NA	NA	Mariager
v4_region_studies::unlabeled40nmsuboxicrep3frac11	unlabeled40n_msuboxic_rep3frac11	Mariager-SIP	HYPOXIC	NA	NA	Mariager
v4_region_studies::unlabeled40nmsuboxicrep3frac12	unlabeled40n_msuboxic_rep3frac12	Mariager-SIP	HYPOXIC	NA	NA	Mariager
v4_region_studies::unlabeled40nmsuboxicrep3frac13	unlabeled40n_msuboxic_rep3frac13	Mariager-SIP	HYPOXIC	NA	NA	Mariager
v4_region_studies::unlabeled40nmsuboxicrep3frac14	unlabeled40n_msuboxic_rep3frac14	Mariager-SIP	HYPOXIC	NA	NA	Mariager
v4_region_studies::unlabeled40nmsuboxicrep3frac15	unlabeled40n_msuboxic_rep3frac15	Mariager-SIP	HYPOXIC	NA	NA	Mariager
v4_region_studies::unlabeled40nmsuboxicrep3frac16	unlabeled40n_msuboxic_rep3frac16	Mariager-SIP	HYPOXIC	NA	NA	Mariager
v4_region_studies::unlabeled40nmsuboxicrep3frac17	unlabeled40n_msuboxic_rep3frac17	Mariager-SIP	HYPOXIC	NA	NA	Mariager
v4_region_studies::unlabeled40nmsuboxicrep3frac18	unlabeled40n_msuboxic_rep3frac18	Mariager-SIP	HYPOXIC	NA	NA	Mariager
v4_region_studies::unlabeled40nmsuboxicrep3frac5	unlabeled40n_msuboxic_rep3frac5	Mariager-SIP	HYPOXIC	NA	NA	Mariager
v4_region_studies::unlabeled40nmsuboxicrep3frac6	unlabeled40n_msuboxic_rep3frac6	Mariager-SIP	HYPOXIC	NA	NA	Mariager
v4_region_studies::unlabeled40nmsuboxicrep3frac7	unlabeled40n_msuboxic_rep3frac7	Mariager-SIP	HYPOXIC	NA	NA	Mariager
v4_region_studies::unlabeled40nmsuboxicrep3frac8	unlabeled40n_msuboxic_rep3frac8	Mariager-SIP	HYPOXIC	NA	NA	Mariager
v4_region_studies::unlabeled40nmsuboxicrep3frac9	unlabeled40n_msuboxic_rep3frac9	Mariager-SIP	HYPOXIC	NA	NA	Mariager
Roskilde::srr5885861	srr5885861	Outer Roskilde Fjord	OXIC	4	NA	Denmark			Kattegat Sea	19		17
Roskilde::srr5885864	srr5885864	Outer Roskilde Fjord	OXIC	1	NA	Denmark			Kattegat Sea	19		17
Roskilde::srr5885865	srr5885865	Outer Roskilde Fjord	OXIC	1	NA	Denmark			Kattegat Sea	19		17
Roskilde::srr5885867	srr5885867	Outer Roskilde Fjord	OXIC	4	NA	Denmark			Kattegat Sea	19		17
Roskilde::srr5885868	srr5885868	Outer Roskilde Fjord	OXIC	4	NA	Denmark			Kattegat Sea	19		17
Roskilde::srr5885869	srr5885869	Outer Roskilde Fjord	OXIC	1	NA	Denmark			Kattegat Sea	19		17
Roskilde::srr5885870	srr5885870	Outer Roskilde Fjord	OXIC	4	NA	Denmark			Kattegat Sea	19		17
Roskilde::srr5885871	srr5885871	Outer Roskilde Fjord	OXIC	4	NA	Denmark			Kattegat Sea	19		17
Roskilde::srr5885872	srr5885872	Outer Roskilde Fjord	OXIC	4	NA	Denmark			Kattegat Sea	19		17
Roskilde::srr5885873	srr5885873	Outer Roskilde Fjord	OXIC	4	NA	Denmark			Kattegat Sea	19		17
Roskilde::srr5885874	srr5885874	Outer Roskilde Fjord	OXIC	4	NA	Denmark			Kattegat Sea	19		17
Roskilde::srr5885875	srr5885875	Outer Roskilde Fjord	OXIC	4	NA	Denmark			Kattegat Sea	19		17
Roskilde::srr5885876	srr5885876	Outer Roskilde Fjord	OXIC	4	NA	Denmark			Kattegat Sea	19		17
Roskilde::srr5885877	srr5885877	Outer Roskilde Fjord	OXIC	4	NA	Denmark			Kattegat Sea	19		17
Roskilde::srr5885878	srr5885878	Outer Roskilde Fjord	OXIC	4	NA	Denmark			Kattegat Sea	19		17
Roskilde::srr5885879	srr5885879	Outer Roskilde Fjord	OXIC	4	NA	Denmark			Kattegat Sea	19		17
Roskilde::srr5885880	srr5885880	Outer Roskilde Fjord	OXIC	4	NA	Denmark			Kattegat Sea	19		17
Roskilde::srr5885882	srr5885882	Outer Roskilde Fjord	OXIC	4	NA	Denmark			Kattegat Sea	19		17
Indian_Ocean::srr26157429	srr26157429	Indian Ocean	OXIC	3700		Indian Ocean
Indian_Ocean::srr26157430	srr26157430	Indian Ocean	HYPOXIC	150		Indian Ocean
Indian_Ocean::srr26157431	srr26157431	Indian Ocean	OXIC	3700		Indian Ocean
Indian_Ocean::srr26157432	srr26157432	Indian Ocean	OXIC	3700		Indian Ocean
Indian_Ocean::srr26157433	srr26157433	Indian Ocean	OXIC	70		Indian Ocean
Indian_Ocean::srr26157434	srr26157434	Indian Ocean	OXIC	70		Indian Ocean
Indian_Ocean::srr26157435	srr26157435	Indian Ocean	OXIC	70		Indian Ocean
Indian_Ocean::srr26157436	srr26157436	Indian Ocean	HYPOXIC	1000		Indian Ocean
Indian_Ocean::srr26157437	srr26157437	Indian Ocean	HYPOXIC	1000		Indian Ocean
Indian_Ocean::srr26157438	srr26157438	Indian Ocean	HYPOXIC	1000		Indian Ocean
Indian_Ocean::srr26157439	srr26157439	Indian Ocean	OXIC	3200		Indian Ocean
Indian_Ocean::srr26157440	srr26157440	Indian Ocean	OXIC	3200		Indian Ocean
Indian_Ocean::srr26157441	srr26157441	Indian Ocean	HYPOXIC	150		Indian Ocean
Indian_Ocean::srr26157442	srr26157442	Indian Ocean	OXIC	3200		Indian Ocean
Indian_Ocean::srr26157443	srr26157443	Indian Ocean	OXIC	63		Indian Ocean
Indian_Ocean::srr26157444	srr26157444	Indian Ocean	OXIC	63		Indian Ocean
Indian_Ocean::srr26157445	srr26157445	Indian Ocean	OXIC	63		Indian Ocean
Indian_Ocean::srr26157446	srr26157446	Indian Ocean	HYPOXIC	200		Indian Ocean
Indian_Ocean::srr26157447	srr26157447	Indian Ocean	HYPOXIC	200		Indian Ocean
Indian_Ocean::srr26157448	srr26157448	Indian Ocean	HYPOXIC	200		Indian Ocean
Indian_Ocean::srr26157449	srr26157449	Indian Ocean	OXIC	4000		Indian Ocean
Indian_Ocean::srr26157450	srr26157450	Indian Ocean	OXIC	4000		Indian Ocean
Indian_Ocean::srr26157451	srr26157451	Indian Ocean	OXIC	4000		Indian Ocean
Indian_Ocean::srr26157452	srr26157452	Indian Ocean	HYPOXIC	150		Indian Ocean
Indian_Ocean::srr26157453	srr26157453	Indian Ocean	OXIC	62		Indian Ocean
Indian_Ocean::srr26157454	srr26157454	Indian Ocean	OXIC	62		Indian Ocean
Indian_Ocean::srr26157455	srr26157455	Indian Ocean	OXIC	62		Indian Ocean
Indian_Ocean::srr26157456	srr26157456	Indian Ocean	HYPOXIC	1500		Indian Ocean
Indian_Ocean::srr26157457	srr26157457	Indian Ocean	HYPOXIC	1500		Indian Ocean
Indian_Ocean::srr26157458	srr26157458	Indian Ocean	HYPOXIC	1500		Indian Ocean
Indian_Ocean::srr26157459	srr26157459	Indian Ocean	HYPOXIC	125		Indian Ocean
Indian_Ocean::srr26157460	srr26157460	Indian Ocean	HYPOXIC	125		Indian Ocean
Indian_Ocean::srr26157461	srr26157461	Indian Ocean	HYPOXIC	125		Indian Ocean
Indian_Ocean::srr26157462	srr26157462	Indian Ocean	HYPOXIC	500		Indian Ocean
Indian_Ocean::srr26157463	srr26157463	Indian Ocean	HYPOXIC	500		Indian Ocean
Indian_Ocean::srr26157464	srr26157464	Indian Ocean	HYPOXIC	500		Indian Ocean
Indian_Ocean::srr26157465	srr26157465	Indian Ocean	HYPOXIC	500		Indian Ocean
Indian_Ocean::srr26157466	srr26157466	Indian Ocean	OXIC	4000		Indian Ocean
Indian_Ocean::srr26157467	srr26157467	Indian Ocean	OXIC	4000		Indian Ocean
Indian_Ocean::srr26157468	srr26157468	Indian Ocean	OXIC	4000		Indian Ocean
Indian_Ocean::srr26157469	srr26157469	Indian Ocean	OXIC	75		Indian Ocean
Indian_Ocean::srr26157470	srr26157470	Indian Ocean	OXIC	75		Indian Ocean
Indian_Ocean::srr26157471	srr26157471	Indian Ocean	OXIC	75		Indian Ocean
Indian_Ocean::srr26157472	srr26157472	Indian Ocean	HYPOXIC	500		Indian Ocean
Indian_Ocean::srr26157473	srr26157473	Indian Ocean	HYPOXIC	500		Indian Ocean
Indian_Ocean::srr26157474	srr26157474	Indian Ocean	HYPOXIC	500		Indian Ocean
Indian_Ocean::srr26157475	srr26157475	Indian Ocean	HYPOXIC	500		Indian Ocean
Indian_Ocean::srr26157476	srr26157476	Indian Ocean	OXIC	3600		Indian Ocean
Indian_Ocean::srr26157477	srr26157477	Indian Ocean	OXIC	3600		Indian Ocean
Indian_Ocean::srr26157478	srr26157478	Indian Ocean	OXIC	3600		Indian Ocean
Indian_Ocean::srr26157479	srr26157479	Indian Ocean	OXIC	75		Indian Ocean
Indian_Ocean::srr26157480	srr26157480	Indian Ocean	OXIC	75		Indian Ocean
Indian_Ocean::srr26157481	srr26157481	Indian Ocean	OXIC	75		Indian Ocean
Indian_Ocean::srr26157482	srr26157482	Indian Ocean	ANOXIC	1000		Indian Ocean
Indian_Ocean::srr26157483	srr26157483	Indian Ocean	ANOXIC	1000		Indian Ocean
Indian_Ocean::srr26157484	srr26157484	Indian Ocean	ANOXIC	1000		Indian Ocean
Indian_Ocean::srr26157485	srr26157485	Indian Ocean	HYPOXIC	500		Indian Ocean
Indian_Ocean::srr26157486	srr26157486	Indian Ocean	OXIC	3300		Indian Ocean
Indian_Ocean::srr26157487	srr26157487	Indian Ocean	OXIC	3300		Indian Ocean
Indian_Ocean::srr26157488	srr26157488	Indian Ocean	OXIC	3300		Indian Ocean
Indian_Ocean::srr26157489	srr26157489	Indian Ocean	OXIC	62		Indian Ocean
Indian_Ocean::srr26157490	srr26157490	Indian Ocean	OXIC	62		Indian Ocean
Indian_Ocean::srr26157491	srr26157491	Indian Ocean	OXIC	62		Indian Ocean
Indian_Ocean::srr26157492	srr26157492	Indian Ocean	HYPOXIC	2000		Indian Ocean
Indian_Ocean::srr26157493	srr26157493	Indian Ocean	HYPOXIC	2000		Indian Ocean
Indian_Ocean::srr26157494	srr26157494	Indian Ocean	HYPOXIC	2000		Indian Ocean
Indian_Ocean::srr26157495	srr26157495	Indian Ocean	HYPOXIC	100		Indian Ocean
Indian_Ocean::srr26157496	srr26157496	Indian Ocean	OXIC	4000		Indian Ocean
Indian_Ocean::srr26157497	srr26157497	Indian Ocean	HYPOXIC	100		Indian Ocean
Indian_Ocean::srr26157498	srr26157498	Indian Ocean	HYPOXIC	100		Indian Ocean
Indian_Ocean::srr26157499	srr26157499	Indian Ocean	ANOXIC	500		Indian Ocean
Indian_Ocean::srr26157500	srr26157500	Indian Ocean	OXIC	70		Indian Ocean
Indian_Ocean::srr26157501	srr26157501	Indian Ocean	ANOXIC	500		Indian Ocean
Indian_Ocean::srr26157502	srr26157502	Indian Ocean	HYPOXIC	500		Indian Ocean
Indian_Ocean::srr26157503	srr26157503	Indian Ocean	HYPOXIC	500		Indian Ocean
Indian_Ocean::srr26157504	srr26157504	Indian Ocean	HYPOXIC	500		Indian Ocean
Indian_Ocean::srr26157505	srr26157505	Indian Ocean	OXIC	3900		Indian Ocean
Indian_Ocean::srr26157506	srr26157506	Indian Ocean	OXIC	3900		Indian Ocean
Indian_Ocean::srr26157507	srr26157507	Indian Ocean	OXIC	3900		Indian Ocean
Indian_Ocean::srr26157508	srr26157508	Indian Ocean	OXIC	70		Indian Ocean
Indian_Ocean::srr26157509	srr26157509	Indian Ocean	OXIC	70		Indian Ocean
Indian_Ocean::srr26157510	srr26157510	Indian Ocean	OXIC	70		Indian Ocean
Indian_Ocean::srr26157511	srr26157511	Indian Ocean	HYPOXIC	1000		Indian Ocean
Indian_Ocean::srr26157512	srr26157512	Indian Ocean	OXIC	1500		Indian Ocean
Indian_Ocean::srr26157513	srr26157513	Indian Ocean	OXIC	1500		Indian Ocean
Indian_Ocean::srr26157514	srr26157514	Indian Ocean	OXIC	1500		Indian Ocean
Indian_Ocean::srr26157515	srr26157515	Indian Ocean	HYPOXIC	300		Indian Ocean
Indian_Ocean::srr26157516	srr26157516	Indian Ocean	HYPOXIC	300		Indian Ocean
Indian_Ocean::srr26157517	srr26157517	Indian Ocean	HYPOXIC	300		Indian Ocean
Indian_Ocean::srr26157518	srr26157518	Indian Ocean	HYPOXIC	1000		Indian Ocean
Indian_Ocean::srr26157519	srr26157519	Indian Ocean	HYPOXIC	1000		Indian Ocean
Indian_Ocean::srr26157520	srr26157520	Indian Ocean	HYPOXIC	1000		Indian Ocean
Indian_Ocean::srr26157521	srr26157521	Indian Ocean	ANOXIC	500		Indian Ocean
Indian_Ocean::srr26157522	srr26157522	Indian Ocean	OXIC	3500		Indian Ocean
Indian_Ocean::srr26157523	srr26157523	Indian Ocean	HYPOXIC	200		Indian Ocean
Indian_Ocean::srr26157524	srr26157524	Indian Ocean	HYPOXIC	200		Indian Ocean
Indian_Ocean::srr26157525	srr26157525	Indian Ocean	OXIC	3500		Indian Ocean
Indian_Ocean::srr26157526	srr26157526	Indian Ocean	HYPOXIC	200		Indian Ocean
Indian_Ocean::srr26157527	srr26157527	Indian Ocean	OXIC	70		Indian Ocean
Indian_Ocean::srr26157528	srr26157528	Indian Ocean	OXIC	70		Indian Ocean
Indian_Ocean::srr26157529	srr26157529	Indian Ocean	OXIC	70		Indian Ocean
Indian_Ocean::srr26157530	srr26157530	Indian Ocean	HYPOXIC	1000		Indian Ocean
Indian_Ocean::srr26157531	srr26157531	Indian Ocean	HYPOXIC	1000		Indian Ocean
Indian_Ocean::srr26157532	srr26157532	Indian Ocean	HYPOXIC	1000		Indian Ocean
Indian_Ocean::srr26157533	srr26157533	Indian Ocean	HYPOXIC	300		Indian Ocean
Indian_Ocean::srr26157534	srr26157534	Indian Ocean	HYPOXIC	300		Indian Ocean
Indian_Ocean::srr26157535	srr26157535	Indian Ocean	HYPOXIC	300		Indian Ocean
Indian_Ocean::srr26157536	srr26157536	Indian Ocean	OXIC	3500		Indian Ocean
Indian_Ocean::srr26157537	srr26157537	Indian Ocean	HYPOXIC	500		Indian Ocean
Indian_Ocean::srr26157538	srr26157538	Indian Ocean	HYPOXIC	500		Indian Ocean
Indian_Ocean::srr26157539	srr26157539	Indian Ocean	HYPOXIC	500		Indian Ocean
Indian_Ocean::srr26157540	srr26157540	Indian Ocean	OXIC	2900		Indian Ocean
Indian_Ocean::srr26157541	srr26157541	Indian Ocean	OXIC	2900		Indian Ocean
Indian_Ocean::srr26157542	srr26157542	Indian Ocean	OXIC	2900		Indian Ocean
Indian_Ocean::srr26157543	srr26157543	Indian Ocean	HYPOXIC	200		Indian Ocean
Indian_Ocean::srr26157544	srr26157544	Indian Ocean	HYPOXIC	200		Indian Ocean
Indian_Ocean::srr26157545	srr26157545	Indian Ocean	HYPOXIC	200		Indian Ocean
Indian_Ocean::srr26157546	srr26157546	Indian Ocean	OXIC	68		Indian Ocean
Indian_Ocean::srr26157547	srr26157547	Indian Ocean	HYPOXIC	1000		Indian Ocean
Indian_Ocean::srr26157548	srr26157548	Indian Ocean	OXIC	68		Indian Ocean
Indian_Ocean::srr26157549	srr26157549	Indian Ocean	OXIC	68		Indian Ocean
Indian_Ocean::srr26157550	srr26157550	Indian Ocean	HYPOXIC	500		Indian Ocean
Indian_Ocean::srr26157551	srr26157551	Indian Ocean	HYPOXIC	500		Indian Ocean
Indian_Ocean::srr26157552	srr26157552	Indian Ocean	HYPOXIC	500		Indian Ocean
Indian_Ocean::srr26157553	srr26157553	Indian Ocean	OXIC	3200		Indian Ocean
Indian_Ocean::srr26157554	srr26157554	Indian Ocean	OXIC	3200		Indian Ocean
Indian_Ocean::srr26157555	srr26157555	Indian Ocean	OXIC	3200		Indian Ocean
Indian_Ocean::srr26157556	srr26157556	Indian Ocean	OXIC	70		Indian Ocean
Indian_Ocean::srr26157557	srr26157557	Indian Ocean	OXIC	70		Indian Ocean
Indian_Ocean::srr26157558	srr26157558	Indian Ocean	HYPOXIC	1000		Indian Ocean
Indian_Ocean::srr26157559	srr26157559	Indian Ocean	OXIC	4000		Indian Ocean
Indian_Ocean::srr26157560	srr26157560	Indian Ocean	OXIC	4000		Indian Ocean

## Sheet: Alpha_metrics_per_sample
sample	S_obs	Chao1	se_Chao1	Shannon	Simpson	InvSimpson	Evenness
a0141_7007	166	166	0	2.91108	0.8809	1.1352	0.569461
a0142_7007	100	100	0	3.15374	0.930725	1.07443	0.684825
a0143_7007	106	106	0	3.08476	0.904046	1.10614	0.661477
du1132_7007	161	161	0	3.36637	0.915899	1.09182	0.662487
du1133_7007	120	120	0	2.66008	0.874603	1.14338	0.555631
e_bclean_7007	41	41	0	2.76307	0.887293	1.12702	0.744047
err14147041	1036	1036.09	0.358849	4.66063	0.977198	1.02333	0.671258
err14147042	880	880.857	1.39532	4.65348	0.974274	1.02641	0.686363
err14147043	1134	1134	0	4.52571	0.975081	1.02556	0.643451
err14147049	892	892	0	4.64584	0.974742	1.02591	0.68387
err14147053	1126	1126.23	0.552465	4.89948	0.979325	1.02111	0.697293
err14147054	1093	1093.07	0.294853	4.81603	0.979276	1.02116	0.688331
err14147055	1301	1301	0.0416507	4.63696	0.96766	1.03342	0.646636
err14147056	1052	1052	0.0384433	4.80281	0.975788	1.02481	0.690213
err14147057	887	887.2	0.621559	4.48928	0.964433	1.03688	0.66137
err14147058	771	771	0	4.74528	0.978663	1.0218	0.713824
err14147061	724	724	0	4.5551	0.973772	1.02693	0.691761
err14147064	790	790	0	4.50283	0.971229	1.02962	0.674881
err14147065	993	994.111	1.57572	4.857	0.977019	1.02352	0.703838
err14147066	685	685	0.0832725	4.49123	0.96957	1.03139	0.687845
err14147072	1422	1422.1	0.348071	5.39009	0.986815	1.01336	0.742455
err14147074	1897	1897.35	0.658907	4.97408	0.974038	1.02665	0.65899
err14147139	307	307	0.499185	4.37085	0.971381	1.02946	0.763221
extractionblank2_7007	127	127	0	3.14581	0.900777	1.11015	0.6494
extractionblank3_7007	166	166	0	4.61071	0.982802	1.0175	0.90194
gertlab1_7007	501	501.5	1.29861	5.1481	0.980232	1.02017	0.828121
gertlab2_7007	491	491	0.0713558	5.441	0.990401	1.00969	0.878084
gertlab3_7007	714	714.333	0.926147	5.81247	0.993114	1.00693	0.884579
gotlandq_sip1	259	259	0.0712905	4.27255	0.966697	1.03445	0.768883
gotlandq_sip14	227	227	0.0997795	4.16505	0.965915	1.03529	0.767758
gotlandq_sip15	265	265	0	4.36401	0.973543	1.02718	0.782118
gotlandq_sip17	455	455	0	3.49339	0.845719	1.18243	0.570787
gotlandq_sip18	566	566	0	4.02373	0.908494	1.10072	0.634799
gotlandq_sip2	266	266	0	4.18612	0.962397	1.03907	0.74973
gotlandq_sip3	491	491.3	0.703942	4.33588	0.963891	1.03746	0.699737
gotlandq_sip4	470	470.083	0.339259	4.40888	0.970707	1.03018	0.716572
gotlandq_sip5	284	284.143	0.486928	4.35062	0.971153	1.0297	0.77016
labeled_glucose40n_moxic_rep1frac10	78	78	0	2.5361	0.8173	1.22354	0.582114
labeled_glucose40n_moxic_rep1frac11	61	61	0	2.42792	0.799083	1.25143	0.590609
labeled_glucose40n_moxic_rep1frac12	57	57	0	3.16147	0.914039	1.09405	0.781951
labeled_glucose40n_moxic_rep1frac13	38	38	0	2.69531	0.867337	1.15295	0.740961
labeled_glucose40n_moxic_rep1frac14	46	46	0	2.78359	0.867218	1.15311	0.727045
labeled_glucose40n_moxic_rep1frac15	36	36	0	2.89555	0.901992	1.10866	0.808018
labeled_glucose40n_moxic_rep1frac6	41	41	0	2.4414	0.819008	1.22099	0.657425
labeled_glucose40n_moxic_rep1frac7	56	56	0	3.16286	0.928959	1.07647	0.785734
labeled_glucose40n_moxic_rep1frac8	117	117	0	3.76261	0.953606	1.04865	0.790104
labeled_glucose40n_moxic_rep1frac9	107	107	0	3.51931	0.948051	1.0548	0.753143
labeled_glucose40n_moxic_rep2frac10	71	71	0	2.96916	0.910993	1.0977	0.696549
labeled_glucose40n_moxic_rep2frac11	37	37	0	2.2804	0.805564	1.24137	0.631528
labeled_glucose40n_moxic_rep2frac12	17	17	0	2.01797	0.784868	1.2741	0.712255
labeled_glucose40n_moxic_rep2frac13	23	23	0	2.46599	0.863872	1.15758	0.786476
labeled_glucose40n_moxic_rep2frac14	31	31	0	2.6628	0.887575	1.12667	0.775426
labeled_glucose40n_moxic_rep2frac15	34	34	0	2.82833	0.909626	1.09935	0.802053
labeled_glucose40n_moxic_rep2frac16	20	20	0	2.23903	0.834142	1.19884	0.747408
labeled_glucose40n_moxic_rep2frac6	37	37	0	2.84136	0.896392	1.11558	0.786879
labeled_glucose40n_moxic_rep2frac7	27	27	0	2.67019	0.885602	1.12918	0.810171
labeled_glucose40n_moxic_rep2frac8	44	44	0	2.81243	0.881542	1.13438	0.743207
labeled_glucose40n_moxic_rep2frac9	12	12	0	2.10554	0.850876	1.17526	0.84733
labeled_glucose40n_moxic_rep3frac10	18	18	0	2.45439	0.876833	1.14047	0.84916
labeled_glucose40n_moxic_rep3frac11	27	27	0	2.61087	0.893468	1.11923	0.792172
labeled_glucose40n_moxic_rep3frac12	15	15	0	2.25083	0.866672	1.15384	0.831161
labeled_glucose40n_moxic_rep3frac13	86	86	0	1.74593	0.597457	1.67376	0.39196
labeled_glucose40n_moxic_rep3frac14	49	49	0	2.38529	0.806073	1.24058	0.612898
labeled_glucose40n_moxic_rep3frac15	22	22	0	2.056	0.794314	1.25895	0.665149
labeled_glucose40n_moxic_rep3frac16	19	19	0	2.32901	0.851219	1.17479	0.790986
labeled_glucose40n_moxic_rep3frac18	24	24	0	2.53771	0.863924	1.15751	0.79851
labeled_glucose40n_moxic_rep3frac19	18	18	0	2.08673	0.786521	1.27142	0.721958
labeled_glucose40n_moxic_rep3frac8	36	36	0	2.92552	0.914091	1.09398	0.816381
labeled_glucose40n_moxic_rep3frac9	10	10	0	1.82456	0.786276	1.27182	0.792395
labeled_glucose40n_msuboxic_rep1frac10	64	64	0	2.7746	0.865406	1.15553	0.66715
labeled_glucose40n_msuboxic_rep1frac11	51	51	0	2.88032	0.888762	1.12516	0.732566
labeled_glucose40n_msuboxic_rep1frac12	30	30	0	2.8168	0.910972	1.09773	0.828178
labeled_glucose40n_msuboxic_rep1frac13	28	28	0	2.84096	0.908461	1.10076	0.852576
labeled_glucose40n_msuboxic_rep1frac14	146	146	0	3.67544	0.918106	1.0892	0.737506
labeled_glucose40n_msuboxic_rep1frac15	41	41	0	2.72344	0.846193	1.18176	0.733374
labeled_glucose40n_msuboxic_rep1frac16	35	35	0	2.52746	0.841961	1.1877	0.71089
labeled_glucose40n_msuboxic_rep1frac17	34	34	0	2.62206	0.854347	1.17048	0.743558
labeled_glucose40n_msuboxic_rep1frac18	32	32	0	2.73424	0.877044	1.14019	0.788934
labeled_glucose40n_msuboxic_rep1frac7	63	63	0	2.6112	0.796383	1.25568	0.630248
labeled_glucose40n_msuboxic_rep1frac8	25	25	0	2.02893	0.728593	1.37251	0.630321
labeled_glucose40n_msuboxic_rep1frac9	21	21	0	2.11499	0.797318	1.2542	0.694688
labeled_glucose40n_msuboxic_rep2frac10	21	21	0	2.27597	0.835417	1.19701	0.747562
labeled_glucose40n_msuboxic_rep2frac11	23	23	0	2.49604	0.865545	1.15534	0.796061
labeled_glucose40n_msuboxic_rep2frac12	352	352	0.0312056	3.94944	0.947582	1.05532	0.673549
labeled_glucose40n_msuboxic_rep2frac13	30	30	0	2.90603	0.909717	1.09924	0.854414
labeled_glucose40n_msuboxic_rep2frac14	38	38	0	2.79124	0.844138	1.18464	0.767333
labeled_glucose40n_msuboxic_rep2frac15	37	37	0	2.62718	0.831803	1.20221	0.727565
labeled_glucose40n_msuboxic_rep2frac16	13	13	0	1.88504	0.76742	1.30307	0.734923
labeled_glucose40n_msuboxic_rep2frac17	30	30	0	2.45528	0.844954	1.1835	0.721887
labeled_glucose40n_msuboxic_rep2frac18	33	33	0	2.52256	0.842395	1.18709	0.721451
labeled_glucose40n_msuboxic_rep2frac8	18	18	0	1.9208	0.723498	1.38217	0.66455
labeled_glucose40n_msuboxic_rep2frac9	32	32	0	2.29373	0.813154	1.22978	0.661832
labeled_glucose40n_msuboxic_rep3frac10	213	213	0	3.79704	0.934468	1.07013	0.708232
labeled_glucose40n_msuboxic_rep3frac11	159	159	0	3.74398	0.95103	1.05149	0.738617
labeled_glucose40n_msuboxic_rep3frac12	129	129	0	3.78294	0.958181	1.04364	0.778413
labeled_glucose40n_msuboxic_rep3frac13	146	146	0	3.89417	0.95919	1.04255	0.781396
labeled_glucose40n_msuboxic_rep3frac14	208	208	0	4.12826	0.960918	1.04067	0.77344
labeled_glucose40n_msuboxic_rep3frac15	161	161	0	3.50486	0.906175	1.10354	0.689742
labeled_glucose40n_msuboxic_rep3frac16	213	213	0.0277125	3.5283	0.906245	1.10345	0.658107
labeled_glucose40n_msuboxic_rep3frac17	216	216	0.0311776	3.5485	0.915534	1.09226	0.660152
labeled_glucose40n_msuboxic_rep3frac18	354	354	0	4.31221	0.956163	1.04585	0.734707
labeled_glucose40n_msuboxic_rep3frac8	401	401	0.124844	3.84489	0.891426	1.1218	0.64146
labeled_glucose40n_msuboxic_rep3frac9	173	173	0	3.44238	0.896499	1.11545	0.667995
labeled_methionine40n_moxic_rep1frac10	25	25	0	2.68717	0.901747	1.10896	0.834816
labeled_methionine40n_moxic_rep1frac11	14	14	0	2.21483	0.866396	1.15421	0.839251
labeled_methionine40n_moxic_rep1frac12	167	167	0.0383462	3.38773	0.934359	1.07025	0.661925
labeled_methionine40n_moxic_rep1frac13	115	115	0	3.23436	0.918715	1.08848	0.681646
labeled_methionine40n_moxic_rep1frac14	11	11	0	1.34363	0.61621	1.62282	0.560337
labeled_methionine40n_moxic_rep1frac15	85	85	0	3.1501	0.914549	1.09343	0.709058
labeled_methionine40n_moxic_rep1frac16	55	55	0.495434	2.6913	0.855896	1.16837	0.671595
labeled_methionine40n_moxic_rep1frac17	36	36	0	2.78468	0.898589	1.11286	0.777081
labeled_methionine40n_moxic_rep1frac18	29	29	0	2.62279	0.886111	1.12853	0.778902
labeled_methionine40n_moxic_rep1frac8	19	19	0	2.40983	0.875587	1.14209	0.818433
labeled_methionine40n_moxic_rep1frac9	14	14	0	2.05248	0.82649	1.20994	0.777734
labeled_methionine40n_moxic_rep2frac10	119	119	0	3.31662	0.933203	1.07158	0.69398
labeled_methionine40n_moxic_rep2frac11	86	86	0	3.14805	0.908286	1.10097	0.706738
labeled_methionine40n_moxic_rep2frac12	22	22	0	2.27741	0.830494	1.2041	0.736777
labeled_methionine40n_moxic_rep2frac13	40	40	0	2.95107	0.915084	1.0928	0.79999
labeled_methionine40n_moxic_rep2frac14	50	50	0	2.98399	0.907496	1.10193	0.762774
labeled_methionine40n_moxic_rep2frac15	29	29	0	2.77258	0.911767	1.09677	0.823384
labeled_methionine40n_moxic_rep2frac16	29	29	0	2.76436	0.911614	1.09696	0.820943
labeled_methionine40n_moxic_rep2frac17	37	37	0	2.46971	0.831689	1.20237	0.683956
labeled_methionine40n_moxic_rep2frac8	69	69	0	3.42423	0.94393	1.0594	0.808725
labeled_methionine40n_moxic_rep2frac9	20	20	0	2.51261	0.897603	1.11408	0.838731
labeled_methionine40n_moxic_rep3frac10	18	18	0	1.83859	0.764727	1.30766	0.63611
labeled_methionine40n_moxic_rep3frac11	31	31	0	2.47675	0.87853	1.13827	0.721246
labeled_methionine40n_moxic_rep3frac12	29	29	0	2.54273	0.883513	1.13185	0.755124
labeled_methionine40n_moxic_rep3frac14	26	26	0	1.87349	0.703794	1.42087	0.575027
labeled_methionine40n_moxic_rep3frac15	62	62	0	3.1161	0.916244	1.09141	0.755027
labeled_methionine40n_moxic_rep3frac16	67	67	0	2.87986	0.861092	1.16132	0.684916
labeled_methionine40n_moxic_rep3frac7	36	36	0	2.80453	0.896837	1.11503	0.782618
labeled_methionine40n_moxic_rep3frac8	18	18	0	2.22275	0.831928	1.20203	0.769019
labeled_methionine40n_moxic_rep3frac9	14	14	0	2.11062	0.841779	1.18796	0.799761
labeled_methionine40n_msuboxic_rep1frac11	602	602	0.0237897	3.86193	0.906415	1.10325	0.603402
labeled_methionine40n_msuboxic_rep1frac12	138	138	0	3.64092	0.924279	1.08192	0.738935
labeled_methionine40n_msuboxic_rep1frac13	109	109	0	3.54001	0.908186	1.1011	0.754583
labeled_methionine40n_msuboxic_rep1frac14	204	204	0	3.27795	0.828714	1.20669	0.616374
labeled_methionine40n_msuboxic_rep1frac15	158	158	0	2.87513	0.776345	1.28809	0.567916
labeled_methionine40n_msuboxic_rep1frac16	284	284	0	3.25102	0.854062	1.17088	0.575506
labeled_methionine40n_msuboxic_rep1frac17	115	115	0	2.94947	0.835677	1.19663	0.621603
labeled_methionine40n_msuboxic_rep1frac18	286	286	0	2.98938	0.775005	1.29031	0.528534
labeled_methionine40n_msuboxic_rep1frac9	228	228	0	3.26457	0.794097	1.25929	0.601282
labeled_methionine40n_msuboxic_rep2frac11	347	347	0	3.56995	0.870866	1.14828	0.610319
labeled_methionine40n_msuboxic_rep2frac12	154	154	0	3.59616	0.90048	1.11052	0.713955
labeled_methionine40n_msuboxic_rep2frac13	170	170	0.0498527	3.79193	0.91984	1.08715	0.738333
labeled_methionine40n_msuboxic_rep2frac14	210	210	0.0332539	3.44348	0.858172	1.16527	0.64399
labeled_methionine40n_msuboxic_rep2frac15	133	133	0	2.91576	0.793173	1.26076	0.596228
labeled_methionine40n_msuboxic_rep2frac16	193	193	0	3.18575	0.844421	1.18424	0.605346
labeled_methionine40n_msuboxic_rep2frac17	129	129	0	2.90751	0.799861	1.25022	0.598276
labeled_methionine40n_msuboxic_rep2frac18	173	173	0	2.7152	0.718488	1.39181	0.526887
labeled_methionine40n_msuboxic_rep3frac10	240	240	0	3.62381	0.87849	1.13832	0.661202
labeled_methionine40n_msuboxic_rep3frac11	159	159	0	3.51748	0.885319	1.12954	0.693933
labeled_methionine40n_msuboxic_rep3frac12	224	224	0	3.73104	0.900167	1.1109	0.689447
labeled_methionine40n_msuboxic_rep3frac13	206	206	0	3.33454	0.842397	1.18709	0.625866
labeled_methionine40n_msuboxic_rep3frac14	425	425	0.0227005	3.22854	0.81564	1.22603	0.53346
labeled_methionine40n_msuboxic_rep3frac15	138	138	0	3.15878	0.836192	1.1959	0.641084
labeled_methionine40n_msuboxic_rep3frac16	135	135	0	3.03522	0.813788	1.22882	0.618768
labeled_methionine40n_msuboxic_rep3frac17	128	128	0	3.05637	0.809319	1.23561	0.629917
labeled_methionine40n_msuboxic_rep3frac18	120	120	0	2.75151	0.745572	1.34125	0.57473
labeled_taurine40n_moxic_rep1frac10	34	34	0	2.93399	0.922523	1.08398	0.832018
labeled_taurine40n_moxic_rep1frac11	17	17	0	2.28161	0.865099	1.15594	0.805308
labeled_taurine40n_moxic_rep1frac12	12	12	0	2.21729	0.870405	1.14889	0.892303
labeled_taurine40n_moxic_rep1frac13	54	54	0	2.13352	0.761814	1.31266	0.534853
labeled_taurine40n_moxic_rep1frac14	18	18	0	2.27421	0.84839	1.1787	0.786824
labeled_taurine40n_moxic_rep1frac15	17	17	0	2.47563	0.894269	1.11823	0.87379
labeled_taurine40n_moxic_rep1frac16	60	60	0	3.22529	0.919876	1.0871	0.787743
labeled_taurine40n_moxic_rep1frac17	71	71	0	3.20185	0.909491	1.09952	0.751135
labeled_taurine40n_moxic_rep1frac18	52	52	0	3.35605	0.945062	1.05813	0.849366
labeled_taurine40n_moxic_rep1frac19	41	41	0	3.01812	0.911612	1.09696	0.812727
labeled_taurine40n_moxic_rep2frac10	21	21	0	2.66034	0.91583	1.09191	0.873813
labeled_taurine40n_moxic_rep2frac11	18	18	0	1.94902	0.763052	1.31053	0.674315
labeled_taurine40n_moxic_rep2frac12	39	39	0	2.84947	0.883468	1.1319	0.777786
labeled_taurine40n_moxic_rep2frac13	45	45	0	3.22038	0.936771	1.0675	0.845986
labeled_taurine40n_moxic_rep2frac14	56	56	0	3.43358	0.950329	1.05227	0.852988
labeled_taurine40n_moxic_rep2frac7	29	29	0	2.52397	0.854935	1.16968	0.749553
labeled_taurine40n_moxic_rep2frac8	36	36	0	2.91373	0.91267	1.09569	0.813092
labeled_taurine40n_moxic_rep2frac9	24	24	0	2.61256	0.902118	1.1085	0.822064
labeled_taurine40n_moxic_rep3frac10	166	166	0.0453174	2.80105	0.823217	1.21475	0.547937
labeled_taurine40n_moxic_rep3frac12	74	74	0	2.51863	0.837113	1.19458	0.585174
labeled_taurine40n_moxic_rep3frac13	9	9	0	1.9481	0.827957	1.20779	0.886619
labeled_taurine40n_moxic_rep3frac14	62	62	0	1.72438	0.587457	1.70225	0.417816
labeled_taurine40n_moxic_rep3frac15	152	152	0	3.11489	0.851868	1.17389	0.620016
labeled_taurine40n_moxic_rep3frac16	26	26	0	3.00022	0.939279	1.06465	0.920851
labeled_taurine40n_moxic_rep3frac17	22	22	0	2.64635	0.89772	1.11393	0.856135
labeled_taurine40n_msuboxic_rep1frac10	249	249	0	4.02033	0.938465	1.06557	0.728657
labeled_taurine40n_msuboxic_rep1frac11	248	248	0	4.1334	0.959732	1.04196	0.749696
labeled_taurine40n_msuboxic_rep1frac12	214	214	0	4.0756	0.964107	1.03723	0.759526
labeled_taurine40n_msuboxic_rep1frac13	107	107	0	3.92473	0.97142	1.02942	0.839904
labeled_taurine40n_msuboxic_rep1frac14	143	143	0	4.13623	0.974243	1.02644	0.83344
labeled_taurine40n_msuboxic_rep1frac15	373	373.062	0.283364	4.31282	0.966867	1.03427	0.728323
labeled_taurine40n_msuboxic_rep1frac16	132	132	0	3.4746	0.924599	1.08155	0.711601
labeled_taurine40n_msuboxic_rep1frac17	255	255	0	3.75849	0.935248	1.06923	0.678274
labeled_taurine40n_msuboxic_rep1frac18	181	181	0	3.76718	0.94316	1.06027	0.724667
labeled_taurine40n_msuboxic_rep1frac9	271	271	0	4.1173	0.938716	1.06528	0.734954
labeled_taurine40n_msuboxic_rep2frac11	212	212.077	0.322394	3.76359	0.934045	1.07061	0.702611
labeled_taurine40n_msuboxic_rep2frac12	138	138	0	3.93018	0.968602	1.03242	0.797641
labeled_taurine40n_msuboxic_rep2frac13	184	184	0	4.16588	0.975154	1.02548	0.798836
labeled_taurine40n_msuboxic_rep2frac14	422	422	0.0249704	4.37415	0.972389	1.02839	0.723598
labeled_taurine40n_msuboxic_rep2frac15	172	172	0	3.71676	0.938825	1.06516	0.722053
labeled_taurine40n_msuboxic_rep2frac16	191	191	0	3.66187	0.930174	1.07507	0.697198
labeled_taurine40n_msuboxic_rep2frac17	274	274	0	3.95077	0.940401	1.06338	0.703845
labeled_taurine40n_msuboxic_rep3frac10	204	204	0.045343	4.08074	0.961528	1.04001	0.767327
labeled_taurine40n_msuboxic_rep3frac11	364	364	0	4.33006	0.973026	1.02772	0.734264
labeled_taurine40n_msuboxic_rep3frac12	243	243	0	4.31468	0.976358	1.02421	0.785478
labeled_taurine40n_msuboxic_rep3frac13	179	179	0	4.16859	0.968314	1.03272	0.803601
labeled_taurine40n_msuboxic_rep3frac14	172	172	0.0415454	3.89873	0.952692	1.04966	0.757403
labeled_taurine40n_msuboxic_rep3frac15	483	483	0.0227037	4.30593	0.962929	1.0385	0.69675
labeled_taurine40n_msuboxic_rep3frac16	198	198	0	4.06097	0.959739	1.04195	0.76792
labeled_taurine40n_msuboxic_rep3frac17	169	169	0	3.92552	0.954724	1.04742	0.765223
labeled_taurine40n_msuboxic_rep3frac18	257	257	0.0311891	4.16603	0.95934	1.04238	0.750762
labeled_taurine40n_msuboxic_rep3frac9	125	125	0	3.89101	0.949699	1.05296	0.805873
mariager_d1a	61	61	0	1.74905	0.565642	1.7679	0.425468
mariager_d3b	84	84	0	1.58831	0.49345	2.02655	0.358469
mariager_d5a	251	251	0	3.91716	0.930714	1.07444	0.708931
mariagerq_sip1	45	45	0	2.05838	0.71933	1.39018	0.540732
mariagerq_sip14	24	24	0	1.92603	0.779189	1.28338	0.606041
mariagerq_sip15	58	58	0	3.19249	0.898289	1.11323	0.786242
mariagerq_sip16	59	59	0	3.55841	0.95622	1.04578	0.872686
mariagerq_sip17	91	91	0	3.12264	0.848905	1.17799	0.692251
mariagerq_sip2	31	31	0	1.68153	0.624508	1.60126	0.489672
mariagerq_sip26	92	92	0	3.66341	0.946113	1.05696	0.810169
mariagerq_sip3	13	13	0	1.67586	0.732846	1.36454	0.653368
mariagerq_sip4	14	14	0	1.9274	0.797898	1.25329	0.730338
srr16352517	425	425	0	4.683	0.978329	1.02215	0.773782
srr16352518	228	228	0	3.76783	0.943993	1.05933	0.693975
srr16352519	323	323	0	4.43247	0.970821	1.03006	0.767175
srr16352520	450	450	0.0499444	4.78797	0.97728	1.02325	0.783726
srr16352521	1195	1195.21	0.5276	5.89487	0.993648	1.00639	0.831915
srr16352522	992	992	0.0277638	5.55358	0.990057	1.01004	0.804899
srr16352523	1119	1119	0	5.58827	0.990862	1.00922	0.796029
srr16352524	859	859.071	0.307765	5.47442	0.990626	1.00946	0.810333
srr16352525	755	755.1	0.381948	5.38189	0.989841	1.01026	0.81215
srr16352526	143	143	0.249124	4.05482	0.932302	1.07261	0.817035
srr16352527	701	701	0.0312277	5.36167	0.991102	1.00898	0.818262
srr16352528	710	710	0.0384344	5.32695	0.990164	1.00993	0.811384
srr16352529	735	735	0.0262979	5.29635	0.989241	1.01088	0.802493
srr16352530	685	685	0	5.25032	0.989121	1.011	0.804102
srr16352531	263	263	0.124762	4.42031	0.973421	1.0273	0.793286
srr16352532	862	862.043	0.228169	5.3638	0.989966	1.01014	0.793549
srr16352533	495	495	0	5.06128	0.987093	1.01308	0.815737
srr16352534	534	534	0	4.86739	0.982748	1.01756	0.775014
srr16352535	642	642	0	5.10516	0.985972	1.01423	0.789712
srr16352536	617	617	0	5.07173	0.986238	1.01395	0.78939
srr16352537	549	549.167	0.475372	4.78461	0.974772	1.02588	0.758486
srr16352538	609	609.167	0.475374	5.08588	0.98657	1.01361	0.793204
srr16352539	634	634.4	0.792271	5.0998	0.982999	1.0173	0.790416
srr16352540	734	734.029	0.179628	5.17245	0.98602	1.01418	0.783881
srr16352541	588	588.25	0.620441	4.89484	0.980001	1.02041	0.76761
srr16352542	244	244	0.124744	4.34147	0.971434	1.02941	0.789765
srr16352543	572	572	0.0713661	5.00321	0.982865	1.01743	0.788014
srr16352544	576	576.833	1.19577	4.96619	0.981988	1.01834	0.781326
srr16352545	538	538	0.0416279	4.92864	0.983306	1.01698	0.783834
srr16352546	509	509	0	4.94863	0.983898	1.01637	0.79401
srr16352547	557	557	0	5.0145	0.985842	1.01436	0.793112
srr16352548	568	568	0	4.98001	0.983076	1.01722	0.785227
srr16352549	551	551	0.0237879	4.97301	0.983941	1.01632	0.7879
srr16352550	669	669	0	5.13248	0.986508	1.01368	0.78891
srr16352553	276	276	0.0623867	4.30522	0.970108	1.03081	0.765999
srr16352564	256	256	0	4.24709	0.96671	1.03444	0.765907
srr16352567	332	332	0	4.22834	0.959604	1.0421	0.72838
srr16352568	337	337	0	4.50321	0.970327	1.03058	0.773737
srr16352569	408	408	0	4.5718	0.975603	1.02501	0.760539
srr16352570	343	343	0	4.34766	0.966743	1.0344	0.744751
srr16352571	230	230	0.124728	4.19584	0.968604	1.03241	0.771566
srr16352572	330	330	0	4.2681	0.966324	1.03485	0.735994
srr16352573	223	223	0	3.88449	0.950329	1.05227	0.718395
srr16352574	312	312	0	4.36116	0.954925	1.0472	0.759387
srr16352575	332	332	0	4.3711	0.96999	1.03094	0.752972
srr16352576	293	293	0	4.38063	0.9714	1.02944	0.771215
srr26157429	65	65	0.0826898	3.7792	0.971985	1.02882	0.905331
srr26157430	132	132.176	0.49295	4.32761	0.981905	1.01843	0.886297
srr26157431	107	107	0.0497658	4.29786	0.983276	1.01701	0.919755
srr26157432	76	76	0	3.90936	0.975892	1.0247	0.902702
srr26157433	153	153.857	1.395	4.64462	0.987794	1.01236	0.923304
srr26157434	165	165	0.0830804	4.74399	0.989276	1.01084	0.929112
srr26157435	163	163.143	0.486857	4.70658	0.988548	1.01158	0.92399
srr26157436	160	160	0.0498435	4.68109	0.988752	1.01138	0.92235
srr26157437	161	161.143	0.486855	4.59551	0.98674	1.01344	0.904378
srr26157438	160	160.545	0.987253	4.60658	0.986915	1.01326	0.90767
srr26157439	136	136	0	4.4997	0.986175	1.01402	0.91594
srr26157440	167	167.111	0.409628	4.64083	0.987159	1.01301	0.906767
srr26157441	131	131.429	0.830978	4.26749	0.980745	1.01963	0.875348
srr26157442	145	145	0	4.53807	0.98508	1.01515	0.911857
srr26157443	114	114	0	4.30321	0.982318	1.018	0.90858
srr26157444	119	119	0	4.455	0.985251	1.01497	0.932179
srr26157445	102	102	0	4.24232	0.981142	1.01922	0.917263
srr26157446	99	99.1429	0.486748	4.29009	0.984022	1.01624	0.933619
srr26157447	116	116	0	4.44623	0.986272	1.01392	0.935341
srr26157448	102	102.75	1.42277	4.30983	0.983513	1.01676	0.93186
srr26157449	91	91	0	4.25547	0.983195	1.01709	0.943383
srr26157450	96	96	0	4.24156	0.983028	1.01726	0.92928
srr26157451	93	93	0	4.23599	0.982786	1.01752	0.934561
srr26157452	111	111	0	4.18674	0.980407	1.01998	0.888993
srr26157453	111	111	0	4.24365	0.979936	1.02048	0.901077
srr26157454	106	107.2	1.84027	4.20141	0.980593	1.01979	0.900924
srr26157455	112	112	0	4.35646	0.984494	1.01575	0.923272
srr26157456	127	127	0	4.4608	0.985986	1.01421	0.920857
srr26157457	116	116.25	0.736294	4.35145	0.983519	1.01676	0.915403
srr26157458	94	94	0.165778	4.19983	0.982166	1.01816	0.924401
srr26157459	110	110	0.0829537	4.30006	0.98389	1.01637	0.914812
srr26157460	127	127	0	4.38739	0.984378	1.01587	0.905701
srr26157461	109	109	0.0995402	4.26258	0.981894	1.01844	0.908605
srr26157462	121	121	0	4.39637	0.984649	1.01559	0.916714
srr26157463	77	77	0	3.84972	0.972265	1.02853	0.886255
srr26157464	115	115	0.0995643	4.37048	0.9847	1.01554	0.921084
srr26157465	134	137.5	3.66153	4.40461	0.984221	1.01603	0.899297
srr26157466	109	109	0.0622126	4.18163	0.979132	1.02131	0.891349
srr26157467	134	134	0.0553479	4.43837	0.984102	1.01615	0.90619
srr26157468	108	108	0	4.33685	0.983847	1.01642	0.926255
srr26157469	105	105	0	4.16383	0.977804	1.0227	0.894685
srr26157470	89	89	0.0497183	3.92314	0.971831	1.02899	0.874015
srr26157471	78	78	0	3.94883	0.974376	1.0263	0.906379
srr26157472	123	123	0	4.31751	0.983049	1.01724	0.897203
srr26157473	131	131	0.0830147	4.46431	0.985513	1.0147	0.915718
srr26157474	132	132.1	0.381849	4.25803	0.980838	1.01954	0.872045
srr26157475	120	120	0	4.29614	0.982868	1.01743	0.897368
srr26157476	93	93	0	4.11384	0.980234	1.02016	0.907612
srr26157477	118	118	0	4.35167	0.984054	1.0162	0.912168
srr26157478	88	88	0.0497151	4.04223	0.977612	1.0229	0.902821
srr26157479	102	102	0	4.12047	0.977998	1.0225	0.890917
srr26157480	148	148.111	0.409613	4.42445	0.983169	1.01712	0.885383
srr26157481	133	133	0	4.42077	0.983605	1.01667	0.903979
srr26157482	90	90	0.0994429	4.05801	0.977152	1.02338	0.901818
srr26157483	102	102	0	4.16368	0.980942	1.01943	0.900261
srr26157484	107	107.667	1.1466	4.2056	0.981294	1.01906	0.900011
srr26157485	125	125	0.0292939	4.14256	0.977015	1.02353	0.857973
srr26157486	88	88	0	4.06529	0.97867	1.02179	0.90797
srr26157487	88	88	0	4.02442	0.976718	1.02384	0.898843
srr26157488	92	92.1667	0.543244	4.14316	0.980943	1.01943	0.916267
srr26157489	179	179.111	0.370475	4.4831	0.984069	1.01619	0.864231
srr26157490	126	126	0	4.3288	0.982082	1.01824	0.895068
srr26157491	156	156	0	4.46465	0.984781	1.01545	0.884115
srr26157492	78	78	0	3.96342	0.976504	1.02406	0.909729
srr26157493	104	104	0.0829317	4.18302	0.979868	1.02055	0.90066
srr26157494	93	93	0	4.1669	0.980831	1.01954	0.919318
srr26157495	128	128.136	0.419365	4.27861	0.982038	1.01829	0.881818
srr26157496	107	107	0.0552953	4.22528	0.980971	1.0194	0.904222
srr26157497	130	130	0.0292984	4.29344	0.98152	1.01883	0.882057
srr26157498	127	127.385	0.734689	4.21969	0.980076	1.02033	0.871084
srr26157499	115	115	0	4.19999	0.98123	1.01913	0.885152
srr26157500	148	148	0	4.63345	0.988373	1.01176	0.927206
srr26157501	108	108.333	0.925311	4.18616	0.979815	1.0206	0.894072
srr26157502	94	94	0	4.07743	0.978046	1.02245	0.897461
srr26157503	97	97	0.0829027	4.13905	0.980209	1.02019	0.904768
srr26157504	96	96.4286	0.912649	4.09022	0.978047	1.02245	0.896123
srr26157505	118	118	0.0331918	4.32038	0.983661	1.01661	0.90561
srr26157506	102	102.1	0.381813	4.20034	0.981026	1.01934	0.908186
srr26157507	126	126	0	4.41411	0.984539	1.0157	0.912707
srr26157508	169	169.333	0.758646	4.72947	0.989106	1.01101	0.921942
srr26157509	165	165125	0.443736	4.7034	0.988693	1.01144	0.921162
srr26157510	174	174	0	4.6956	0.988244	1.0119	0.910167
srr26157511	134	134.067	0.294797	4.37582	0.984196	1.01606	0.893419
srr26157512	79	79	0	4.04307	0.978651	1.02181	0.925303
srr26157513	113	113	0	4.276	0.98222	1.0181	0.904517
srr26157514	128	128	0	4.44294	0.985237	1.01498	0.915686
srr26157515	129	129	0	4.32074	0.982258	1.01806	0.889076
srr26157516	153	153	0.0553737	4.56741	0.986333	1.01386	0.907954
srr26157517	131	131	0.0996176	4.32536	0.980337	1.02006	0.887218
srr26157518	74	74	0.099322	3.82884	0.973089	1.02766	0.889586
srr26157519	97	97	0	4.15358	0.979126	1.02132	0.907944
srr26157520	125	125	0	4.37906	0.984277	1.01597	0.906953
srr26157521	108	108.091	0.358736	4.18092	0.980194	1.02021	0.892953
srr26157522	73	73	0	3.97746	0.977231	1.0233	0.927047
srr26157523	130	130	0.0622592	4.33531	0.982673	1.01763	0.890658
srr26157524	145	145	0.0355909	4.39307	0.983942	1.01632	0.882722
srr26157525	79	79	0	4.00493	0.977327	1.0232	0.916575
srr26157526	160	160	0	4.55284	0.98603	1.01417	0.89708
srr26157527	176	181	4.31327	4.65472	0.987025	1.01315	0.900248
srr26157528	111	111	0.035553	4.20996	0.980966	1.0194	0.893923
srr26157529	132	132	0.0332068	4.43217	0.984654	1.01559	0.90771
srr26157530	129	129	0.0553398	4.41766	0.984278	1.01597	0.909018
srr26157531	172	172	0.0166181	4.48285	0.984288	1.01596	0.87088
srr26157532	153	153	0	4.52115	0.98498	1.01525	0.898758
srr26157533	124	124	0	4.37145	0.98297	1.01733	0.906887
srr26157534	137	137	0.0332115	4.35627	0.981505	1.01884	0.885424
srr26157535	112	112.167	0.543312	4.30553	0.982314	1.018	0.912479
srr26157536	94	94	0	4.11509	0.97867	1.02179	0.90575
srr26157537	150	150.833	1.26055	4.50748	0.985755	1.01445	0.899583
srr26157538	153	153	0.0311477	4.52786	0.986246	1.01395	0.900093
srr26157539	124	124.043	0.228138	4.31193	0.982752	1.01755	0.894539
srr26157540	136	136.167	0.475323	4.4126	0.984663	1.01558	0.89821
srr26157541	165	165	0	4.53432	0.985316	1.0149	0.888046
srr26157542	100	100.1	0.38181	4.18089	0.980825	1.01955	0.90787
srr26157543	103	103	0	4.27929	0.983506	1.01677	0.92331
srr26157544	137	137	0.0293042	4.39508	0.984672	1.01557	0.893313
srr26157545	97	97	0.062177	4.16014	0.979739	1.02068	0.909378
srr26157546	174	174	0.0830935	4.71772	0.988297	1.01184	0.914454
srr26157547	136	136.429	0.830983	4.29453	0.980515	1.01987	0.874177
srr26157548	121	121	0	4.34881	0.982665	1.01764	0.906797
srr26157549	161	161.667	1.14672	4.60847	0.986307	1.01388	0.906928
srr26157550	122	122.25	0.736322	4.48305	0.986628	1.01355	0.933187
srr26157551	105	105.667	1.14659	4.21285	0.982243	1.01808	0.905217
srr26157552	124	137	9.25774	4.24032	0.981736	1.0186	0.879684
srr26157553	85	85	0	4.00127	0.975399	1.02522	0.90065
srr26157554	85	85	0.0621313	4.05695	0.979198	1.02124	0.913182
srr26157555	122	122375	0.826378	4.30857	0.982482	1.01783	0.896868
srr26157556	127	127	0.0996055	4.51994	0.986704	1.01348	0.933065
srr26157557	124	124	0.07114	4.45031	0.985583	1.01463	0.923247
srr26157558	121	121	0	4.4211	0.985417	1.0148	0.92187
srr26157559	100	100	0	4.10322	0.976528	1.02404	0.891002
srr26157560	101	101	0	4.2176	0.981404	1.01895	0.913865
srr5809594	130	130	0	4.2802	0.981296	1.01906	0.879336
srr5809595	139	139	0	4.37475	0.982705	1.0176	0.88657
srr5809596	92	92	0	3.84686	0.970912	1.02996	0.850738
srr5809597	82	82	0	3.65475	0.964485	1.03682	0.829358
srr5809598	84	84	0	3.86601	0.974028	1.02666	0.872527
srr5809604	123	123	0	4.13334	0.978931	1.02152	0.858931
srr5809606	109	109	0	4.0319	0.976025	1.02456	0.859434
srr5809607	175	175	0	4.45856	0.982696	1.01761	0.863262
srr5809608	95	95	0	3.79403	0.970753	1.03013	0.833142
srr5809610	92	92	0	3.87582	0.971575	1.02926	0.857142
srr5809612	169	169	0	4.51875	0.985266	1.01495	0.880865
srr5809613	187	187	0	4.55023	0.984417	1.01583	0.86984
srr5809614	190	190	0	4.65813	0.986786	1.01339	0.887766
srr5809615	184	184	0	4.59135	0.98579	1.01442	0.880424
srr5809616	195	195	0	4.64999	0.986441	1.01375	0.881849
srr5809617	78	78	0	3.86109	0.974163	1.02652	0.886241
srr5809618	172	172	0	4.45393	0.981913	1.01842	0.865262
srr5809619	184	184	0	4.51112	0.984123	1.01613	0.865039
srr5809620	155	155	0	4.38085	0.982044	1.01828	0.868626
srr5809621	130	130	0	4.09643	0.976279	1.0243	0.841582
srr5809622	185	185	0	4.46726	0.982985	1.01731	0.855738
srr5809623	128	128	0	4.29859	0.982831	1.01747	0.885936
srr5809624	162	162	0	4.45243	0.984132	1.01612	0.875153
srr5809625	113	113	0	4.08697	0.976465	1.0241	0.864531
srr5809626	140	140	0	4.22435	0.978447	1.02203	0.854847
srr5809627	88	88	0	3.80446	0.971178	1.02968	0.849714
srr5809628	121	121	0	3.9448	0.971043	1.02982	0.822554
srr5809629	193	193	0	4.55242	0.984439	1.01581	0.865037
srr5809630	168	168	0	4.53656	0.985245	1.01498	0.885361
srr5809632	101	101	0	3.98908	0.975987	1.0246	0.86435
srr5809634	95	95	0	4.03168	0.97759	1.02292	0.885328
srr5809637	157	157	0	4.45236	0.984397	1.01585	0.880567
srr5809638	134	134	0	4.14367	0.976355	1.02422	0.84602
srr5809639	157	157	0	4.33915	0.980807	1.01957	0.858176
srr5809640	174	174	0	4.49979	0.984343	1.01591	0.872212
srr5809641	110	110	0	3.97958	0.972401	1.02838	0.846632
srr5809642	186	186	0	4.51034	0.984499	1.01575	0.8631
srr5809643	94	94	0	3.73942	0.963282	1.03812	0.823063
srr5809644	169	169	0	4.28998	0.979775	1.02064	0.836269
srr5809646	164	164	0	4.428	0.982151	1.01817	0.868258
srr5809648	164	164	0	4.35099	0.980045	1.02036	0.853157
srr5809649	144	144	0	4.25591	0.977545	1.02297	0.856352
srr5809650	164	164	0	4.42933	0.981819	1.01852	0.868519
srr5809651	170	170	0	4.49255	0.984132	1.01612	0.874752
srr5809652	176	176	0	4.56993	0.98559	1.01462	0.883849
srr5809653	178	178	0	4.5039	0.98452	1.01572	0.869179
srr5809654	113	113	0	4.08187	0.97763	1.02288	0.863451
srr5809655	143	143	0	4.21148	0.978823	1.02164	0.848603
srr5809656	144	144	0	4.32587	0.981919	1.01841	0.870428
srr5809657	76	76	0	3.65701	0.964685	1.03661	0.844432
srr5809658	194	194	0	4.67086	0.986984	1.01319	0.886672
srr5809659	75	75	0	3.69519	0.967456	1.03364	0.855865
srr5809660	175	175	0	4.60856	0.986817	1.01336	0.892303
srr5809661	194	194	0	4.63906	0.986552	1.01363	0.880635
srr5809662	166	166	0	4.52766	0.985572	1.01464	0.885695
srr5809663	89	89	0	3.80552	0.969149	1.03183	0.847812
srr5809664	93	93	0	3.90505	0.973038	1.02771	0.861548
srr5809665	80	80	0	3.81791	0.972156	1.02864	0.871265
srr5809666	78	78	0	3.83606	0.972357	1.02843	0.880495
srr5809667	160	160	0	4.36317	0.981159	1.0192	0.859708
srr5809668	125	125	0	4.32522	0.983127	1.01716	0.895803
srr5809669	173	173	0	4.48818	0.98408	1.01618	0.870934
srr5809670	212	212	0	4.71423	0.987368	1.01279	0.880082
srr5809671	194	194	0	4.62066	0.98604	1.01416	0.877142
srr5809672	163	163	0	4.47729	0.984258	1.01599	0.878978
srr5809673	163	163	0	4.37026	0.98175	1.01859	0.857966
srr5809674	178	178	0	4.63157	0.986825	1.01335	0.893818
srr5885861	254	254.5	1.02719	4.87013	0.985595	1.01462	0.879508
srr5885864	109	109	0	4.25103	0.981582	1.01876	0.906143
srr5885865	88	88	0	3.96243	0.974093	1.0266	0.884997
srr5885867	95	95	0.0994723	3.94482	0.971225	1.02963	0.866255
srr5885868	109	116	7.11649	4.16091	0.978722	1.02174	0.886932
srr5885869	101	101	0	3.37118	0.929079	1.07633	0.730464
srr5885870	103	103	0.248783	3.41944	0.930652	1.07452	0.737787
srr5885871	177	177	0	4.41541	0.975703	1.0249	0.85303
srr5885872	123	123	0	4.28474	0.978668	1.0218	0.890393
srr5885873	244	244	0	4.75777	0.984318	1.01593	0.865494
srr5885874	163	163	0.249232	4.66055	0.987326	1.01284	0.914955
srr5885875	142	142	0	4.56891	0.986594	1.01359	0.921926
srr5885876	134	137	4.64782	4.49315	0.985774	1.01443	0.917373
srr5885877	109	112	3.41865	4.08875	0.973749	1.02696	0.871552
srr5885878	68	68.5	1.29587	3.82268	0.969954	1.03098	0.905954
srr5885879	161	161.333	0.925635	4.66936	0.987549	1.01261	0.918912
srr5885880	174	174	0	4.5511	0.982866	1.01743	0.882157
srr5885882	157	157.333	0.925618	4.49265	0.983354	1.01693	0.888534
unlabeled40n_moxic_re3frac10	37	37	0	2.74916	0.880646	1.13553	0.761347
unlabeled40n_moxic_re3frac11	41	41	0	2.94845	0.907704	1.10168	0.793966
unlabeled40n_moxic_re3frac12	47	47	0	3.25945	0.946761	1.05623	0.846579
unlabeled40n_moxic_re3frac13	26	26	0	2.69116	0.903575	1.10671	0.825991
unlabeled40n_moxic_re3frac14	24	24	0	2.04926	0.768743	1.30083	0.644817
unlabeled40n_moxic_re3frac15	123	123	0	3.2711	0.886833	1.12761	0.679754
unlabeled40n_moxic_re3frac16	50	50	0	3.30314	0.943383	1.06001	0.844355
unlabeled40n_moxic_re3frac17	193	193	0	4.06187	0.95839	1.04342	0.771824
unlabeled40n_moxic_rep1frac10	42	42	0	2.97707	0.921804	1.08483	0.796505
unlabeled40n_moxic_rep1frac11	22	22	0	2.20144	0.826015	1.21063	0.712201
unlabeled40n_moxic_rep1frac12	27	27	0	2.85328	0.923455	1.08289	0.865723
unlabeled40n_moxic_rep1frac13	62	62	0	3.40966	0.942993	1.06045	0.826157
unlabeled40n_moxic_rep1frac14	58	58	0	3.51264	0.956059	1.04596	0.865087
unlabeled40n_moxic_rep1frac15	22	22	0	2.35123	0.853659	1.17143	0.76066
unlabeled40n_moxic_rep1frac16	24	24	0	2.70121	0.90603	1.10372	0.849959
unlabeled40n_moxic_rep1frac7	21	21	0	2.31996	0.861882	1.16025	0.76201
unlabeled40n_moxic_rep1frac8	101	101	0	3.80949	0.95962	1.04208	0.825437
unlabeled40n_moxic_rep1frac9	19	19	0	2.66678	0.920857	1.08594	0.905702
unlabeled40n_moxic_rep2frac10	36	36	0	2.74794	0.89564	1.11652	0.766828
unlabeled40n_moxic_rep2frac11	83	83	0	3.1937	0.912777	1.09556	0.722747
unlabeled40n_moxic_rep2frac12	35	35	0	2.76243	0.891856	1.12126	0.776979
unlabeled40n_moxic_rep2frac13	19	19	0	2.54022	0.898344	1.11316	0.862717
unlabeled40n_moxic_rep2frac14	19	19	0	2.55338	0.901268	1.10955	0.867189
unlabeled40n_moxic_rep2frac15	18	18	0	2.58428	0.911108	1.09756	0.894101
unlabeled40n_moxic_rep2frac16	20	20	0	2.75237	0.924438	1.08174	0.918764
unlabeled40n_moxic_rep2frac17	17	17	0	2.51087	0.902217	1.10838	0.886225
unlabeled40n_moxic_rep2frac18	70	70	0	3.58137	0.957313	1.04459	0.842974
unlabeled40n_moxic_rep2frac7	36	36	0	2.96579	0.923174	1.08322	0.827618
unlabeled40n_moxic_rep2frac8	45	45	0	3.1774	0.939665	1.06421	0.834694
unlabeled40n_moxic_rep2frac9	17	17	0	2.33685	0.858552	1.16475	0.824807
unlabeled40n_moxic_rep3frac8	17	17	0	2.38018	0.875665	1.14199	0.8401
unlabeled40n_moxic_rep3frac9	11	11	0	1.87874	0.788906	1.26758	0.783494
unlabeled40n_msuboxic_rep1frac10	29	29	0	2.51143	0.825614	1.21122	0.745829
unlabeled40n_msuboxic_rep1frac11	108	108	0	3.56861	0.919407	1.08766	0.762177
unlabeled40n_msuboxic_rep1frac12	34	34	0	3.05809	0.930001	1.07527	0.867208
unlabeled40n_msuboxic_rep1frac13	60	60	0	2.70862	0.847762	1.17958	0.661552
unlabeled40n_msuboxic_rep1frac14	66	66	0	2.44951	0.810901	1.2332	0.584656
unlabeled40n_msuboxic_rep1frac15	36	36	0	3.04464	0.927518	1.07815	0.849624
unlabeled40n_msuboxic_rep1frac16	28	28	0	2.83766	0.913327	1.0949	0.851586
unlabeled40n_msuboxic_rep1frac17	127	127	0	3.61607	0.941384	1.06227	0.746476
unlabeled40n_msuboxic_rep1frac9	49	49	0	2.50007	0.793481	1.26027	0.642392
unlabeled40n_msuboxic_rep2frac10	34	34	0	2.57949	0.839189	1.19163	0.731488
unlabeled40n_msuboxic_rep2frac11	29	29	0	2.72424	0.870356	1.14895	0.80903
unlabeled40n_msuboxic_rep2frac12	58	58	0	3.36747	0.937096	1.06713	0.829335
unlabeled40n_msuboxic_rep2frac13	42	42	0	3.13215	0.929297	1.07608	0.837995
unlabeled40n_msuboxic_rep2frac14	112	112	0	2.47351	0.783746	1.27592	0.524215
unlabeled40n_msuboxic_rep2frac15	34	34	0	2.85636	0.903883	1.10634	0.810002
unlabeled40n_msuboxic_rep2frac16	48	48	0	3.07291	0.916737	1.09083	0.793788
unlabeled40n_msuboxic_rep2frac17	35	35	0	3.0384	0.923662	1.08265	0.854599
unlabeled40n_msuboxic_rep2frac18	37	37	0	3.00069	0.919136	1.08798	0.831005
unlabeled40n_msuboxic_rep2frac7	21	21	0	1.87176	0.652347	1.53293	0.614797
unlabeled40n_msuboxic_rep2frac8	36	36	0	2.28097	0.734568	1.36135	0.636516
unlabeled40n_msuboxic_rep2frac9	32	32	0	2.2907	0.738537	1.35403	0.660957
unlabeled40n_msuboxic_rep3frac10	60	60	0	2.74092	0.794054	1.25936	0.669442
unlabeled40n_msuboxic_rep3frac11	31	31	0	2.53305	0.813045	1.22994	0.737642
unlabeled40n_msuboxic_rep3frac12	37	37	0	2.81705	0.872919	1.14558	0.780148
unlabeled40n_msuboxic_rep3frac13	44	44	0	3.25024	0.938228	1.06584	0.8589
unlabeled40n_msuboxic_rep3frac14	43	43	0	3.10146	0.916353	1.09128	0.824592
unlabeled40n_msuboxic_rep3frac15	74	74	0	3.4086	0.938373	1.06567	0.791949
unlabeled40n_msuboxic_rep3frac16	28	28	0	2.76471	0.902119	1.1085	0.829695
unlabeled40n_msuboxic_rep3frac17	61	61	0	3.04424	0.904148	1.10601	0.740534
unlabeled40n_msuboxic_rep3frac18	40	40	0	2.88501	0.893619	1.11905	0.782083
unlabeled40n_msuboxic_rep3frac5	22	22	0	1.89625	0.664637	1.50458	0.613467
unlabeled40n_msuboxic_rep3frac6	23	23	0	1.9393	0.665728	1.50212	0.618499
unlabeled40n_msuboxic_rep3frac7	53	53	0	2.51867	0.752177	1.32948	0.634379
unlabeled40n_msuboxic_rep3frac8	27	27	0	1.95091	0.664847	1.5041	0.591931
unlabeled40n_msuboxic_rep3frac9	39	39	0	2.26022	0.713372	1.40179	0.616946
x10610m_r	520	520	0.0999038	4.33266	0.956244	1.04576	0.692801
x202125m10x	1887	1887.08	0.322439	6.51691	0.995989	1.00403	0.863997
x202125m2l	1884	1884.19	0.512637	6.0424	0.989531	1.01058	0.801257
x202125m40m_l	1599	1599.43	0.831105	6.41805	0.995541	1.00448	0.869992
x20285m2l	724	724	0	4.9012	0.975497	1.02512	0.744321
x20285m40m_l	1010	1010	0.249876	5.15971	0.982662	1.01764	0.74587
x20310m	398	398	0	4.42734	0.978023	1.02247	0.739559
x20310m10x	401	401	0	4.4673	0.978054	1.02244	0.745301
x2035m10x	433	433	0	4.45583	0.977162	1.02337	0.733984
x20610m_b	670	670	0	4.83068	0.974499	1.02617	0.74235
x206125m	944	944.167	0.543585	5.38922	0.985302	1.01492	0.786733
x20665m	735	735	0	4.97015	0.970088	1.03083	0.753068
x20710m	407	407	0.0713408	4.43179	0.971717	1.02911	0.737548
x20760m	434	434	0	4.46665	0.970139	1.03078	0.735488
x20810m	421	421	0.249703	4.44755	0.970199	1.03072	0.736028
x208145m	885	888	3.42029	5.46219	0.989533	1.01058	0.804969
x208380m	865	865	0.0713873	5.19416	0.983788	1.01648	0.768057
x20840m	452	452	0	4.7144	0.979796	1.02062	0.771123
x20910m	429	429	0	4.48592	0.972267	1.02852	0.740072
